# Supplementary material for: Crystal structures of bis- and hexakis[(6,6′-di­hydroxy­bipyridine)copper(II)] nitrate coordination complexes
Source: Acta Crystallogr E Crystallogr Commun. 2015 Nov 4;71(Pt 12):1447–53. doi: 10.1107/S205698901502037X (PMC4719811; doi:10.1107/S205698901502037X)
Supplement: Supplementary file 1 [file e-71-01447-sup1.cif]

##############################################################################
#                                                                            #
# This CIF contains the data in a paper accepted for publication in          #
# Acta Crystallographica Section E. It conforms to the requirements of       #
# Notes for Authors for Acta Crystallographica Section E, and has been       #
# peer reviewed under the auspices of the IUCr Commission on Journals.       #
#                                                                            #
# Full details of the Crystallographic Information File format               #
# are given in the paper "The Crystallographic Information File (CIF):       #
# a New Standard Archive File for Crystallography" by S. R. Hall, F. H.      #
# Allen and I. D. Brown [Acta Cryst. (1991), A47, 655-685].                  #
#                                                                            #
# The current version of the core CIF dictionary is obtainable from          #
# ftp://ftp.iucr.org/pub/cif_core.dic.                                       #
#                                                                            #
# Software is freely available for graphical display of the structure(s)     #
# in this CIF. For information consult the CIF software page                 #
# http://www.iucr.org/resources/cif/software.                                #
#                                                                            #
# This file may be used for bona fide research purposes within the           #
# scientific community so long as proper attribution is given to the journal # 
# article from which it was obtained.                                        #
#                                                                            #
##############################################################################
data_I
_database_code_depnum_ccdc_archive 'CCDC 1000450'
_audit_creation_method     'SHELXL-2014/7'
_journal_date_recd_electronic     2015-08-05
_journal_date_accepted     2015-10-28
_journal_name_full     'Acta Crystallographica, Section E'
_journal_year     2015
_journal_volume     71
_journal_issue     12
_journal_page_first     1447
_journal_page_last     1453
_journal_paper_category     GM
_journal_paper_doi     10.1107/S205698901502037X
_journal_coeditor_code     LH5780
_publ_contact_author_name     'Elizabeth, T. Papish'
_publ_contact_author_address
;
Department of Chemistry
University of Alabama
250 Hackberry Lane
Tuscaloosa, AL 35487-0336,
United States
;
_publ_contact_author_email     'etpapish@ua.edu'
_publ_contact_author_fax     ?
_publ_contact_author_phone     ?
_publ_section_title
;
Crystal structures of bis- and
hexakis-[copper(II)(6,6'-dihydroxybipyridine)] nitrate
coordination complexes
;
_publ_section_title_footnote     .
loop_
    _publ_author_name
    _publ_author_footnote
    _publ_author_address
    'Gerlach, Deidra L.' .
;
Department of Chemistry
University of Alabama
250 Hackberry Lane
Tuscaloosa, AL 35487-0336,
USA
;
    'Nieto, Ismael' .
;
Department of Chemistry
Drexel University
3141 Chestnut St.
Philadelphia, PA 19104,
USA
;
    'Herbst-Gervasoni, Corey J.' .
;
Department of Chemistry
Drexel University
3141 Chestnut St.
Philadelphia, PA 19104,
USA
;
    'Ferrence, Gregory M.' .
;
Department of Chemistry
Illinois State University
Campus Box 4160
Normal, IL 61790-4160,
USA
;
    'Zeller, Matthias' .
;
Department of Chemistry
Youngstown State University
One University Plaza
Youngstown, OH 44555,
USA
;
    'Papish, Elizabeth T.' .
;
Department of Chemistry
University of Alabama
250 Hackberry Lane
Tuscaloosa, AL 35487-0336,
USA
;
_publ_section_synopsis
;
Two copper(II) complexes, a dinuclear and a hexanuclear complex with bridging
hydroxyl and nitrate ligands, were obtained from reaction of copper nitrate
with dihydroxybipyridine at neutral and slightly acidic pH. Formation of
multi-nuclear complexes contrasts with the equivalent sulfate compounds which
formed discrete mononuclear complexes. The complexes feature intramolecular
and intermolecular hydrogen bonding.
;
_chemical_name_systematic
;\
(6,6'-Dihydroxybipyridine-2\k^2^<i>N</i>,<i>N</i>')[\m-6-(6-hydroxypyridin-\
2-yl)pyridin-2-olato-1:2\k^3^<i>N</i>,<i>N</i>':<i>O</i>^2^](\m-hydroxido-\
1:2\k^2^<i>O</i>:<i>O</i>')(\m-nitrato-1:2\k^2^<i>O</i>:<i>O</i>')(nitrato-\
1\k<i>O</i>)dicopper(II)
;
_chemical_name_common     IN492_11mz048
_chemical_formula_moiety     'C20 H16 Cu2 N6 O11'
_chemical_formula_sum     'C20 H16 Cu2 N6 O11'
_chemical_formula_iupac     '[Cu2 (C10 H7 N2 O2) (O H) (N O3)2 (C10 H8 N2 O2)]'
_chemical_formula_weight     643.47
_chemical_melting_point     ?
_shelx_space_group_comment
;
The symmetry employed for this shelxl refinement is uniquely defined
by the following loop, which should always be used as a source of
symmetry information in preference to the above space-group names.
They are only intended as comments.
;
_space_group_crystal_system     triclinic
_space_group_name_H-M_alt     'P -1'
_space_group_name_Hall     '-P 1'
loop_
    _space_group_symop_operation_xyz
    'x, y, z'
    '-x, -y, -z'
_cell_length_a     7.358(2)
_cell_length_b     10.447(3)
_cell_length_c     15.744(4)
_cell_angle_alpha     77.610(4)
_cell_angle_beta     78.927(4)
_cell_angle_gamma     69.938(4)
_cell_volume     1101.1(5)
_cell_formula_units_Z     2
_cell_measurement_reflns_used     390
_cell_measurement_theta_min     2.31
_cell_measurement_theta_max     24.77
_cell_measurement_temperature     100(2)
_exptl_crystal_description     plate
_exptl_crystal_colour     green
_exptl_crystal_size_max     0.170
_exptl_crystal_size_mid     0.120
_exptl_crystal_size_min     0.030
_exptl_crystal_density_diffrn     1.941
_exptl_crystal_density_meas     ?
_exptl_crystal_density_method     ?
_exptl_crystal_F_000     648
_exptl_absorpt_coefficient_mu     2.012
_exptl_absorpt_correction_type     multi-scan
_exptl_absorpt_process_details
;
(SADABS; Bruker, 2009)
;
_shelx_estimated_absorpt_T_min     0.726
_shelx_estimated_absorpt_T_max     0.942
_exptl_absorpt_correction_T_min     0.6053
_exptl_absorpt_correction_T_max     0.7461
_diffrn_ambient_temperature     100(2)
_diffrn_radiation_type     MoK\a
_diffrn_radiation_wavelength     0.71073
_diffrn_measurement_device_type     'Bruker  SMART APEX CCD'
_diffrn_measurement_method     '\w scans'
_diffrn_detector_area_resol_mean     ?
_diffrn_reflns_number     14887
_diffrn_reflns_av_R_equivalents     0.0503
_diffrn_reflns_theta_min     1.335
_diffrn_reflns_theta_max     30.651
_diffrn_reflns_theta_full     25.242
_diffrn_measured_fraction_theta_max     0.942
_diffrn_measured_fraction_theta_full     0.997
_diffrn_reflns_limit_h_min     -10
_diffrn_reflns_limit_h_max     10
_diffrn_reflns_limit_k_min     -14
_diffrn_reflns_limit_k_max     14
_diffrn_reflns_limit_l_min     -22
_diffrn_reflns_limit_l_max     21
_refine_special_details     ?
_reflns_number_total     6413
_reflns_number_gt     4302
_reflns_threshold_expression     'I > 2\s(I)'
_refine_ls_structure_factor_coef     Fsqd
_refine_ls_matrix_type     full
_refine_ls_R_factor_all     0.0918
_refine_ls_R_factor_gt     0.0519
_refine_ls_wR_factor_gt     0.1093
_refine_ls_wR_factor_ref     0.1254
_refine_ls_goodness_of_fit_ref     1.038
_refine_ls_restrained_S_all     1.038
_refine_ls_number_reflns     6413
_refine_ls_number_parameters     365
_refine_ls_number_restraints     3
_refine_ls_hydrogen_treatment     mixed
_refine_ls_weighting_scheme     calc
_refine_ls_weighting_details
              'w=1/[\s^2^(Fo^2^)+(0.0555P)^2^+0.1969P] where P=(Fo^2^+2Fc^2^)/3'
_atom_sites_solution_hydrogens     mixed
_atom_sites_solution_primary     direct
_atom_sites_solution_secondary     difmap
_refine_ls_shift/su_max     0.000
_refine_ls_shift/su_mean     0.000
_refine_diff_density_max     1.106
_refine_diff_density_min     -0.687
_refine_ls_extinction_method     none
_refine_ls_extinction_coef     .
loop_
    _atom_type_symbol
    _atom_type_description
    _atom_type_scat_dispersion_real
    _atom_type_scat_dispersion_imag
    _atom_type_scat_source
    'C' 'C' 0.0033 0.0016
                         'International Tables Vol C Tables 4.2.6.8 and 6.1.1.4'
    'H' 'H' 0.0000 0.0000
                         'International Tables Vol C Tables 4.2.6.8 and 6.1.1.4'
    'N' 'N' 0.0061 0.0033
                         'International Tables Vol C Tables 4.2.6.8 and 6.1.1.4'
    'O' 'O' 0.0106 0.0060
                         'International Tables Vol C Tables 4.2.6.8 and 6.1.1.4'
    'Cu' 'Cu' 0.3201 1.2651
                         'International Tables Vol C Tables 4.2.6.8 and 6.1.1.4'
_computing_data_collection
;
APEX2 (Bruker, 2009)
;
_computing_cell_refinement
;
SAINT (Bruker, 2009)
;
_computing_data_reduction
;
SAINT (Bruker, 2009)
;
_computing_structure_solution
;
SHELXS97 (Sheldrick, 2008)
;
_computing_structure_refinement
;
SHELXL2014/7 (Sheldrick, 2015),
<i>SHELXLE</i> (H\"ubschle <i>et al.</i>,  2011)
;
_computing_molecular_graphics
;
Mercury (Macrae <i>et al.</i>,  2008)
;
_computing_publication_material
;
SHELXTL (Sheldrick, 2008)
;
loop_
    _atom_site_type_symbol
    _atom_site_label
    _atom_site_fract_x
    _atom_site_fract_y
    _atom_site_fract_z
    _atom_site_U_iso_or_equiv
    _atom_site_adp_type
    _atom_site_calc_flag
    _atom_site_occupancy
    _atom_site_disorder_assembly
    _atom_site_disorder_group
    C C1 0.2710(5) 0.4849(4) -0.0150(3) 0.0185(8) Uani d 1 . .
    C C2 0.2962(6) 0.5280(4) -0.1049(3) 0.0216(8) Uani d 1 . .
    H H2 0.2206 0.6168 -0.1305 0.026 Uiso calc 1 . .
    C C3 0.4322(6) 0.4401(4) -0.1562(3) 0.0220(8) Uani d 1 . .
    H H3 0.4521 0.4670 -0.2180 0.026 Uiso calc 1 . .
    C C4 0.5418(5) 0.3099(4) -0.1166(2) 0.0190(8) Uani d 1 . .
    H H4 0.6379 0.2480 -0.1510 0.023 Uiso calc 1 . .
    C C5 0.5083(5) 0.2731(4) -0.0271(2) 0.0144(7) Uani d 1 . .
    C C6 0.6100(5) 0.1354(4) 0.0196(2) 0.0147(7) Uani d 1 . .
    C C7 0.7447(5) 0.0339(4) -0.0228(3) 0.0190(8) Uani d 1 . .
    H H7 0.7805 0.0511 -0.0845 0.023 Uiso calc 1 . .
    C C8 0.8294(5) -0.0964(4) 0.0263(3) 0.0187(8) Uani d 1 . .
    H H8 0.9244 -0.1676 -0.0018 0.022 Uiso calc 1 . .
    C C9 0.7735(5) -0.1193(4) 0.1146(3) 0.0174(8) Uani d 1 . .
    H H9 0.8290 -0.2065 0.1486 0.021 Uiso calc 1 . .
    C C10 0.6315(5) -0.0113(4) 0.1552(2) 0.0140(7) Uani d 1 . .
    C C11 0.2728(5) 0.2782(4) 0.4525(2) 0.0169(7) Uani d 1 . .
    C C12 0.1854(5) 0.3244(4) 0.5324(3) 0.0186(8) Uani d 1 . .
    H H12 0.1660 0.4165 0.5392 0.022 Uiso calc 1 . .
    C C13 0.1285(5) 0.2346(4) 0.6005(3) 0.0201(8) Uani d 1 . .
    H H13 0.0705 0.2638 0.6553 0.024 Uiso calc 1 . .
    C C14 0.1560(5) 0.0991(4) 0.5894(2) 0.0175(7) Uani d 1 . .
    H H14 0.1177 0.0355 0.6362 0.021 Uiso calc 1 . .
    C C15 0.2398(5) 0.0608(4) 0.5090(2) 0.0138(7) Uani d 1 . .
    H H15 0.584(6) 0.211(4) 0.257(3) 0.016(12) Uiso d 1 . .
    C C16 0.2731(5) -0.0791(4) 0.4908(2) 0.0147(7) Uani d 1 . .
    C C17 0.2193(5) -0.1803(4) 0.5517(2) 0.0164(7) Uani d 1 . .
    H H17 0.1568 -0.1622 0.6085 0.020 Uiso calc 1 . .
    C C18 0.2577(5) -0.3093(4) 0.5287(2) 0.0172(7) Uani d 1 . .
    H H18 0.2232 -0.3806 0.5702 0.021 Uiso calc 1 . .
    C C19 0.3449(5) -0.3331(4) 0.4465(3) 0.0191(8) Uani d 1 . .
    H H19 0.3704 -0.4204 0.4299 0.023 Uiso calc 1 . .
    C C20 0.3961(5) -0.2269(4) 0.3869(2) 0.0172(7) Uani d 1 . .
    N N1 0.3732(4) 0.3613(3) 0.0244(2) 0.0156(6) Uani d 1 . .
    N N2 0.5553(4) 0.1137(3) 0.10808(19) 0.0129(6) Uani d 1 . .
    N N3 0.2987(4) 0.1489(3) 0.44065(19) 0.0126(6) Uani d 1 . .
    N N4 0.3616(4) -0.1019(3) 0.40843(19) 0.0139(6) Uani d 1 . .
    N N5 0.0443(5) 0.4545(4) 0.2519(2) 0.0217(7) Uani d 1 . .
    N N6 0.0449(4) 0.1339(3) 0.2131(2) 0.0149(6) Uani d 1 . .
    O O1 0.1390(4) 0.5753(3) 0.03228(18) 0.0244(6) Uani d 1 . .
    H H1 0.140(7) 0.552(5) 0.0859(14) 0.037 Uiso d 1 . .
    O O2 0.5740(4) -0.0383(3) 0.23919(17) 0.0181(5) Uani d 1 . .
    O O3 0.3321(4) 0.3654(3) 0.38846(17) 0.0194(6) Uani d 1 . .
    H H3B 0.380(6) 0.334(5) 0.3421(19) 0.029 Uiso d 1 . .
    O O4 0.4801(4) -0.2525(3) 0.30803(18) 0.0217(6) Uani d 1 . .
    H H4B 0.532(6) -0.195(4) 0.280(3) 0.033 Uiso d 1 . .
    O O5 0.4755(4) 0.2277(3) 0.26553(17) 0.0159(5) Uani d 1 . .
    O O6 0.1872(4) 0.4522(3) 0.19101(18) 0.0208(6) Uani d 1 . .
    O O7 0.0328(4) 0.3455(3) 0.29893(19) 0.0294(7) Uani d 1 . .
    O O8 -0.0797(4) 0.5672(3) 0.2623(2) 0.0367(8) Uani d 1 . .
    O O9 0.1131(4) 0.2090(3) 0.15141(17) 0.0205(6) Uani d 1 . .
    O O10 0.1392(4) 0.0637(3) 0.2725(2) 0.0290(7) Uani d 1 . .
    O O11 -0.1223(4) 0.1285(3) 0.21196(19) 0.0260(7) Uani d 1 . .
    Cu Cu1 0.36658(6) 0.27682(5) 0.15407(3) 0.01478(12) Uani d 1 . .
    Cu Cu2 0.41333(6) 0.06500(5) 0.33097(3) 0.01386(12) Uani d 1 . .
loop_
    _atom_site_aniso_label
    _atom_site_aniso_U_11
    _atom_site_aniso_U_22
    _atom_site_aniso_U_33
    _atom_site_aniso_U_12
    _atom_site_aniso_U_13
    _atom_site_aniso_U_23
    C1 0.0167(17) 0.0172(19) 0.024(2) -0.0082(15) -0.0056(15) -0.0011(16)
    C2 0.0243(19) 0.0138(19) 0.027(2) -0.0079(15) -0.0079(16) 0.0036(16)
    C3 0.027(2) 0.023(2) 0.0168(19) -0.0125(17) -0.0023(15) 0.0030(16)
    C4 0.0224(19) 0.020(2) 0.0154(18) -0.0094(16) -0.0001(15) -0.0017(15)
    C5 0.0112(15) 0.0162(19) 0.0183(18) -0.0070(14) -0.0005(13) -0.0045(15)
    C6 0.0107(15) 0.0180(19) 0.0172(18) -0.0076(14) -0.0024(13) -0.0010(15)
    C7 0.0167(17) 0.020(2) 0.0198(19) -0.0075(15) 0.0012(14) -0.0027(16)
    C8 0.0131(16) 0.0170(19) 0.025(2) -0.0026(14) -0.0009(14) -0.0059(16)
    C9 0.0140(16) 0.0138(18) 0.025(2) -0.0032(14) -0.0032(14) -0.0045(15)
    C10 0.0134(16) 0.0148(18) 0.0160(18) -0.0070(14) 0.0003(13) -0.0045(14)
    C11 0.0169(17) 0.0137(18) 0.0212(19) -0.0045(14) -0.0071(14) -0.0013(15)
    C12 0.0181(17) 0.0148(19) 0.024(2) -0.0034(14) -0.0059(15) -0.0064(16)
    C13 0.0196(18) 0.024(2) 0.0180(19) -0.0063(16) -0.0011(14) -0.0077(16)
    C14 0.0155(17) 0.019(2) 0.0184(18) -0.0062(15) -0.0027(14) -0.0034(15)
    C15 0.0117(15) 0.0145(18) 0.0155(17) -0.0044(13) -0.0026(13) -0.0015(14)
    C16 0.0110(15) 0.0150(18) 0.0178(18) -0.0027(13) -0.0032(13) -0.0028(14)
    C17 0.0165(17) 0.0191(19) 0.0142(17) -0.0083(15) -0.0011(13) -0.0003(15)
    C18 0.0154(17) 0.0164(19) 0.0203(19) -0.0080(14) -0.0030(14) 0.0014(15)
    C19 0.0198(18) 0.0096(18) 0.028(2) -0.0055(14) -0.0022(15) -0.0036(15)
    C20 0.0170(17) 0.0154(19) 0.0189(19) -0.0037(14) -0.0045(14) -0.0027(15)
    N1 0.0141(14) 0.0139(15) 0.0193(16) -0.0065(12) -0.0032(12) 0.0006(13)
    N2 0.0117(13) 0.0128(15) 0.0139(15) -0.0040(11) -0.0006(11) -0.0025(12)
    N3 0.0120(13) 0.0114(15) 0.0143(14) -0.0028(11) -0.0021(11) -0.0030(12)
    N4 0.0126(14) 0.0133(15) 0.0156(15) -0.0035(11) -0.0029(11) -0.0020(12)
    N5 0.0220(16) 0.0194(18) 0.0257(18) -0.0022(14) -0.0097(14) -0.0092(15)
    N6 0.0140(14) 0.0127(15) 0.0178(16) -0.0039(12) 0.0004(12) -0.0050(13)
    O1 0.0309(15) 0.0146(14) 0.0209(15) 0.0007(12) -0.0024(12) -0.0024(12)
    O2 0.0208(13) 0.0147(13) 0.0151(13) -0.0051(10) 0.0007(10) 0.0016(11)
    O3 0.0295(15) 0.0160(14) 0.0154(13) -0.0103(11) -0.0021(11) -0.0036(11)
    O4 0.0325(15) 0.0169(14) 0.0171(14) -0.0110(12) 0.0049(11) -0.0076(11)
    O5 0.0151(13) 0.0151(13) 0.0186(14) -0.0067(11) -0.0021(10) -0.0019(11)
    O6 0.0240(14) 0.0142(14) 0.0225(14) -0.0041(11) -0.0024(11) -0.0027(11)
    O7 0.0319(16) 0.0290(17) 0.0274(16) -0.0131(13) 0.0039(13) -0.0061(14)
    O8 0.0320(17) 0.0305(18) 0.0410(19) 0.0030(14) 0.0008(14) -0.0180(15)
    O9 0.0215(13) 0.0256(15) 0.0160(13) -0.0125(12) 0.0007(10) -0.0013(12)
    O10 0.0244(15) 0.0310(17) 0.0330(17) -0.0126(13) -0.0151(13) 0.0083(14)
    O11 0.0140(13) 0.0296(16) 0.0354(17) -0.0104(12) -0.0033(12) -0.0012(14)
    Cu1 0.0146(2) 0.0141(2) 0.0145(2) -0.00367(17) -0.00074(16) -0.00225(18)
    Cu2 0.0155(2) 0.0128(2) 0.0137(2) -0.00583(17) -0.00062(16) -0.00191(17)
_geom_special_details
;
All e.s.d.'s (except the e.s.d. in the dihedral angle between two l.s. planes)
are estimated using the full covariance matrix. The cell e.s.d.'s are taken
into account individually in the estimation of e.s.d.'s in distances, angles
and torsion angles; correlations between e.s.d.'s in cell parameters are only
used when they are defined by crystal symmetry. An approximate (isotropic)
treatment of cell e.s.d.'s is used for estimating e.s.d.'s involving l.s.
planes.
;
loop_
    _geom_bond_atom_site_label_1
    _geom_bond_atom_site_label_2
    _geom_bond_site_symmetry_2
    _geom_bond_distance
    _geom_bond_publ_flag
    C1 O1 . 1.335(5) ?
    C1 N1 . 1.336(5) ?
    C1 C2 . 1.388(6) ?
    C2 C3 . 1.369(6) ?
    C2 H2 . 0.9500 ?
    C3 C4 . 1.402(5) ?
    C3 H3 . 0.9500 ?
    C4 C5 . 1.376(5) ?
    C4 H4 . 0.9500 ?
    C5 N1 . 1.370(4) ?
    C5 C6 . 1.480(5) ?
    C6 N2 . 1.366(5) ?
    C6 C7 . 1.372(5) ?
    C7 C8 . 1.411(5) ?
    C7 H7 . 0.9500 ?
    C8 C9 . 1.366(5) ?
    C8 H8 . 0.9500 ?
    C9 C10 . 1.420(5) ?
    C9 H9 . 0.9500 ?
    C10 O2 . 1.310(4) ?
    C10 N2 . 1.346(5) ?
    C11 O3 . 1.322(5) ?
    C11 N3 . 1.347(5) ?
    C11 C12 . 1.402(5) ?
    C12 C13 . 1.367(5) ?
    C12 H12 . 0.9500 ?
    C13 C14 . 1.404(5) ?
    C13 H13 . 0.9500 ?
    C14 C15 . 1.374(5) ?
    C14 H14 . 0.9500 ?
    C15 N3 . 1.365(5) ?
    C15 C16 . 1.478(5) ?
    C16 N4 . 1.366(4) ?
    C16 C17 . 1.378(5) ?
    C17 C18 . 1.391(5) ?
    C17 H17 . 0.9500 ?
    C18 C19 . 1.363(5) ?
    C18 H18 . 0.9500 ?
    C19 C20 . 1.399(5) ?
    C19 H19 . 0.9500 ?
    C20 O4 . 1.316(4) ?
    C20 N4 . 1.346(5) ?
    N1 Cu1 . 2.042(3) ?
    N2 Cu1 . 1.969(3) ?
    N3 Cu2 . 2.011(3) ?
    N4 Cu2 . 2.009(3) ?
    N5 O8 . 1.238(4) ?
    N5 O7 . 1.239(4) ?
    N5 O6 . 1.276(4) ?
    N6 O10 . 1.225(4) ?
    N6 O9 . 1.251(4) ?
    N6 O11 . 1.254(4) ?
    O1 H1 . 0.827(19) ?
    O2 Cu2 . 1.946(3) ?
    O3 H3B . 0.829(19) ?
    O4 H4B . 0.827(19) ?
    O5 Cu2 . 1.939(3) ?
    O5 Cu1 . 1.964(3) ?
    O5 H15 . 0.75(4) ?
    O6 Cu1 . 1.985(3) ?
    O9 Cu1 . 2.221(3) ?
    O10 Cu2 . 2.377(3) ?
loop_
    _geom_angle_atom_site_label_1
    _geom_angle_atom_site_label_2
    _geom_angle_atom_site_label_3
    _geom_angle_site_symmetry_1
    _geom_angle_site_symmetry_3
    _geom_angle
    _geom_angle_publ_flag
    O1 C1 N1 . . 120.4(3) ?
    O1 C1 C2 . . 116.4(3) ?
    N1 C1 C2 . . 123.2(4) ?
    C3 C2 C1 . . 118.7(4) ?
    C3 C2 H2 . . 120.7 ?
    C1 C2 H2 . . 120.7 ?
    C2 C3 C4 . . 119.3(4) ?
    C2 C3 H3 . . 120.3 ?
    C4 C3 H3 . . 120.3 ?
    C5 C4 C3 . . 119.1(4) ?
    C5 C4 H4 . . 120.5 ?
    C3 C4 H4 . . 120.5 ?
    N1 C5 C4 . . 121.7(3) ?
    N1 C5 C6 . . 115.6(3) ?
    C4 C5 C6 . . 122.7(3) ?
    N2 C6 C7 . . 121.8(3) ?
    N2 C6 C5 . . 115.4(3) ?
    C7 C6 C5 . . 122.7(3) ?
    C6 C7 C8 . . 119.1(3) ?
    C6 C7 H7 . . 120.4 ?
    C8 C7 H7 . . 120.4 ?
    C9 C8 C7 . . 119.4(3) ?
    C9 C8 H8 . . 120.3 ?
    C7 C8 H8 . . 120.3 ?
    C8 C9 C10 . . 119.3(4) ?
    C8 C9 H9 . . 120.4 ?
    C10 C9 H9 . . 120.4 ?
    O2 C10 N2 . . 121.2(3) ?
    O2 C10 C9 . . 117.9(3) ?
    N2 C10 C9 . . 120.9(3) ?
    O3 C11 N3 . . 120.3(3) ?
    O3 C11 C12 . . 117.9(3) ?
    N3 C11 C12 . . 121.8(3) ?
    C13 C12 C11 . . 118.9(4) ?
    C13 C12 H12 . . 120.5 ?
    C11 C12 H12 . . 120.5 ?
    C12 C13 C14 . . 119.9(4) ?
    C12 C13 H13 . . 120.0 ?
    C14 C13 H13 . . 120.0 ?
    C15 C14 C13 . . 118.3(4) ?
    C15 C14 H14 . . 120.8 ?
    C13 C14 H14 . . 120.8 ?
    N3 C15 C14 . . 122.4(3) ?
    N3 C15 C16 . . 115.4(3) ?
    C14 C15 C16 . . 122.2(3) ?
    N4 C16 C17 . . 121.7(3) ?
    N4 C16 C15 . . 115.1(3) ?
    C17 C16 C15 . . 123.2(3) ?
    C16 C17 C18 . . 119.0(3) ?
    C16 C17 H17 . . 120.5 ?
    C18 C17 H17 . . 120.5 ?
    C19 C18 C17 . . 119.8(3) ?
    C19 C18 H18 . . 120.1 ?
    C17 C18 H18 . . 120.1 ?
    C18 C19 C20 . . 119.0(4) ?
    C18 C19 H19 . . 120.5 ?
    C20 C19 H19 . . 120.5 ?
    O4 C20 N4 . . 120.3(3) ?
    O4 C20 C19 . . 117.8(3) ?
    N4 C20 C19 . . 121.9(3) ?
    C1 N1 C5 . . 118.0(3) ?
    C1 N1 Cu1 . . 130.4(3) ?
    C5 N1 Cu1 . . 111.6(2) ?
    C10 N2 C6 . . 119.6(3) ?
    C10 N2 Cu1 . . 126.3(2) ?
    C6 N2 Cu1 . . 114.1(2) ?
    C11 N3 C15 . . 118.6(3) ?
    C11 N3 Cu2 . . 127.8(2) ?
    C15 N3 Cu2 . . 113.6(2) ?
    C20 N4 C16 . . 118.6(3) ?
    C20 N4 Cu2 . . 127.7(2) ?
    C16 N4 Cu2 . . 113.7(2) ?
    O8 N5 O7 . . 121.6(4) ?
    O8 N5 O6 . . 118.6(4) ?
    O7 N5 O6 . . 119.8(3) ?
    O10 N6 O9 . . 121.6(3) ?
    O10 N6 O11 . . 119.9(3) ?
    O9 N6 O11 . . 118.5(3) ?
    C1 O1 H1 . . 114(3) ?
    C10 O2 Cu2 . . 137.1(2) ?
    C11 O3 H3B . . 114(3) ?
    C20 O4 H4B . . 114(3) ?
    Cu2 O5 Cu1 . . 108.02(13) ?
    Cu2 O5 H15 . . 108(3) ?
    Cu1 O5 H15 . . 110(3) ?
    N5 O6 Cu1 . . 121.9(2) ?
    N6 O9 Cu1 . . 124.9(2) ?
    N6 O10 Cu2 . . 135.9(2) ?
    O5 Cu1 N2 . . 92.97(12) ?
    O5 Cu1 O6 . . 89.59(11) ?
    N2 Cu1 O6 . . 174.53(12) ?
    O5 Cu1 N1 . . 150.90(12) ?
    N2 Cu1 N1 . . 82.98(12) ?
    O6 Cu1 N1 . . 92.44(12) ?
    O5 Cu1 O9 . . 116.83(10) ?
    N2 Cu1 O9 . . 92.96(11) ?
    O6 Cu1 O9 . . 90.19(11) ?
    N1 Cu1 O9 . . 92.20(11) ?
    O5 Cu2 O2 . . 89.00(11) ?
    O5 Cu2 N4 . . 174.31(12) ?
    O2 Cu2 N4 . . 93.75(11) ?
    O5 Cu2 N3 . . 94.05(12) ?
    O2 Cu2 N3 . . 167.14(11) ?
    N4 Cu2 N3 . . 82.20(12) ?
    O5 Cu2 O10 . . 104.96(11) ?
    O2 Cu2 O10 . . 86.67(11) ?
    N4 Cu2 O10 . . 80.20(11) ?
    N3 Cu2 O10 . . 104.54(11) ?
loop_
    _geom_torsion_atom_site_label_1
    _geom_torsion_atom_site_label_2
    _geom_torsion_atom_site_label_3
    _geom_torsion_atom_site_label_4
    _geom_torsion_site_symmetry_1
    _geom_torsion_site_symmetry_2
    _geom_torsion_site_symmetry_3
    _geom_torsion_site_symmetry_4
    _geom_torsion
    _geom_torsion_publ_flag
    O1 C1 C2 C3 . . . . 178.8(3) ?
    N1 C1 C2 C3 . . . . 0.0(6) ?
    C1 C2 C3 C4 . . . . -0.2(6) ?
    C2 C3 C4 C5 . . . . 0.7(6) ?
    C3 C4 C5 N1 . . . . -1.2(5) ?
    C3 C4 C5 C6 . . . . 176.9(3) ?
    N1 C5 C6 N2 . . . . 0.3(5) ?
    C4 C5 C6 N2 . . . . -177.8(3) ?
    N1 C5 C6 C7 . . . . 177.9(3) ?
    C4 C5 C6 C7 . . . . -0.3(6) ?
    N2 C6 C7 C8 . . . . -0.2(5) ?
    C5 C6 C7 C8 . . . . -177.5(3) ?
    C6 C7 C8 C9 . . . . 1.0(5) ?
    C7 C8 C9 C10 . . . . -0.1(5) ?
    C8 C9 C10 O2 . . . . 176.8(3) ?
    C8 C9 C10 N2 . . . . -1.6(5) ?
    O3 C11 C12 C13 . . . . -177.9(3) ?
    N3 C11 C12 C13 . . . . 1.3(5) ?
    C11 C12 C13 C14 . . . . -0.7(6) ?
    C12 C13 C14 C15 . . . . -0.3(5) ?
    C13 C14 C15 N3 . . . . 0.8(5) ?
    C13 C14 C15 C16 . . . . -179.5(3) ?
    N3 C15 C16 N4 . . . . 1.1(4) ?
    C14 C15 C16 N4 . . . . -178.6(3) ?
    N3 C15 C16 C17 . . . . -178.7(3) ?
    C14 C15 C16 C17 . . . . 1.6(5) ?
    N4 C16 C17 C18 . . . . 0.6(5) ?
    C15 C16 C17 C18 . . . . -179.6(3) ?
    C16 C17 C18 C19 . . . . -0.9(5) ?
    C17 C18 C19 C20 . . . . 0.7(6) ?
    C18 C19 C20 O4 . . . . 180.0(3) ?
    C18 C19 C20 N4 . . . . -0.1(6) ?
    O1 C1 N1 C5 . . . . -179.2(3) ?
    C2 C1 N1 C5 . . . . -0.4(5) ?
    O1 C1 N1 Cu1 . . . . -0.2(5) ?
    C2 C1 N1 Cu1 . . . . 178.6(3) ?
    C4 C5 N1 C1 . . . . 1.1(5) ?
    C6 C5 N1 C1 . . . . -177.1(3) ?
    C4 C5 N1 Cu1 . . . . -178.2(3) ?
    C6 C5 N1 Cu1 . . . . 3.6(4) ?
    O2 C10 N2 C6 . . . . -176.0(3) ?
    C9 C10 N2 C6 . . . . 2.4(5) ?
    O2 C10 N2 Cu1 . . . . 4.4(5) ?
    C9 C10 N2 Cu1 . . . . -177.2(3) ?
    C7 C6 N2 C10 . . . . -1.5(5) ?
    C5 C6 N2 C10 . . . . 176.0(3) ?
    C7 C6 N2 Cu1 . . . . 178.1(3) ?
    C5 C6 N2 Cu1 . . . . -4.3(4) ?
    O3 C11 N3 C15 . . . . 178.4(3) ?
    C12 C11 N3 C15 . . . . -0.8(5) ?
    O3 C11 N3 Cu2 . . . . -2.6(5) ?
    C12 C11 N3 Cu2 . . . . 178.2(3) ?
    C14 C15 N3 C11 . . . . -0.3(5) ?
    C16 C15 N3 C11 . . . . 180.0(3) ?
    C14 C15 N3 Cu2 . . . . -179.4(3) ?
    C16 C15 N3 Cu2 . . . . 0.9(4) ?
    O4 C20 N4 C16 . . . . 179.6(3) ?
    C19 C20 N4 C16 . . . . -0.3(5) ?
    O4 C20 N4 Cu2 . . . . 2.8(5) ?
    C19 C20 N4 Cu2 . . . . -177.1(3) ?
    C17 C16 N4 C20 . . . . 0.0(5) ?
    C15 C16 N4 C20 . . . . -179.8(3) ?
    C17 C16 N4 Cu2 . . . . 177.3(3) ?
    C15 C16 N4 Cu2 . . . . -2.5(4) ?
    N2 C10 O2 Cu2 . . . . -9.7(5) ?
    C9 C10 O2 Cu2 . . . . 171.9(3) ?
    O8 N5 O6 Cu1 . . . . -168.6(3) ?
    O7 N5 O6 Cu1 . . . . 11.6(5) ?
    O10 N6 O9 Cu1 . . . . -18.1(5) ?
    O11 N6 O9 Cu1 . . . . 163.9(2) ?
    O9 N6 O10 Cu2 . . . . 20.0(5) ?
    O11 N6 O10 Cu2 . . . . -162.0(3) ?
loop_
    _geom_hbond_atom_site_label_D
    _geom_hbond_atom_site_label_H
    _geom_hbond_atom_site_label_A
    _geom_hbond_site_symmetry_A
    _geom_hbond_distance_DH
    _geom_hbond_distance_HA
    _geom_hbond_distance_DA
    _geom_hbond_angle_DHA
    O5 H15 O11 1_655 0.75(4) 2.08(4) 2.802(4) 164(4)
    O1 H1 O6 . 0.827(19) 1.78(2) 2.583(4) 163(5)
    O3 H3B O5 . 0.829(19) 1.70(2) 2.510(4) 164(5)
    O4 H4B O2 . 0.827(19) 1.73(2) 2.528(4) 161(5)
_shelx_hkl_file
;
   1   0   0  256.18    5.35
   1   0   0  255.53    5.64
  -2   0   0    0.21    0.31
  -2   0   0   -0.34    0.41
  -2   0   0   -0.40    0.54
   2   0   0    0.24    0.45
  -3   0   0    1.02    0.67
  -3   0   0   -0.08    0.55
  -3   0   0    1.15    0.36
   3   0   0    1.07    0.62
  -4   0   0   85.12    2.09
  -4   0   0   83.23    2.99
  -4   0   0   83.62    2.55
   4   0   0   82.33    2.72
  -5   0   0   22.61    0.91
  -5   0   0   21.59    1.81
  -5   0   0   25.93    1.63
   5   0   0   20.74    1.61
  -6   0   0    7.30    1.08
  -6   0   0    5.90    1.30
   6   0   0    7.93    1.21
  -7   0   0   -0.03    1.08
  -7   0   0   -0.76    0.97
   7   0   0   -0.36    0.88
  -8   0   0    5.88    1.65
  -8   0   0    7.26    1.59
   8   0   0   12.85    1.73
  -9   0   0    5.77    1.98
  -9   0   0    6.23    1.90
   9   0   0    6.31    1.46
   9  -1   0    0.39    0.77
  -9   1   0   -0.49    1.56
  -9   1   0    0.29    1.81
   8  -1   0    2.14    0.98
  -8   1   0    0.23    1.24
  -8   1   0    1.26    1.33
   7  -1   0    7.11    1.31
  -7   1   0    6.14    1.39
  -7   1   0    7.35    1.50
   6  -1   0    3.37    1.02
  -6   1   0    3.79    1.18
   5  -1   0    0.91    0.77
  -5   1   0    0.92    0.84
  -5   1   0    2.17    0.95
   4  -1   0    0.81    0.68
  -4   1   0    0.30    0.35
  -4   1   0    1.39    0.67
  -4   1   0    0.73    0.73
   3  -1   0   11.25    0.99
   3  -1   0   10.85    0.97
  -3   1   0   14.54    1.17
  -3   1   0   12.24    0.79
   2  -1   0    1.23    0.52
   2  -1   0    0.79    0.51
  -2   1   0    0.00    0.37
  -2   1   0    1.77    0.57
   1  -1   0   13.50    0.87
   1  -1   0   15.48    0.75
  -1   1   0   14.83    0.81
  -1   1   0   15.09    0.65
   0  -1   0  105.10    2.30
   0  -1   0  109.36    2.30
  -1  -1   0  401.03    8.13
  -1  -1   0  387.38    8.14
   1   1   0  407.90    8.66
  -2  -1   0    7.38    0.81
  -2  -1   0    5.44    0.59
  -2  -1   0    5.77    0.47
   2   1   0    6.85    0.65
  -3  -1   0  106.64    2.46
  -3  -1   0  103.74    3.18
  -3  -1   0  105.86    2.75
   3   1   0  104.40    2.99
  -4  -1   0   28.64    0.99
  -4  -1   0   24.87    1.42
  -4  -1   0   30.27    1.66
   4   1   0   27.99    1.51
  -5  -1   0   54.89    2.50
  -5  -1   0   54.99    2.13
  -5  -1   0   51.95    1.53
   5   1   0   50.73    2.23
  -6  -1   0   73.04    2.74
  -6  -1   0   73.50    3.28
   6   1   0   70.41    2.95
  -7  -1   0   15.03    1.60
  -7  -1   0   17.51    2.03
   7   1   0   13.31    1.67
  -8  -1   0   -2.18    1.28
  -8  -1   0    0.01    1.25
   8   1   0   -1.31    0.95
  -9  -1   0   -0.11    1.43
  -9  -1   0    1.68    1.68
   9   1   0   -0.51    1.10
 -10  -1   0    4.26    2.81
   9  -2   0    1.37    0.68
  -9   2   0    2.72    2.08
  -9   2   0   -0.58    2.15
   8  -2   0    5.48    1.15
  -8   2   0    2.23    1.69
  -8   2   0    0.01    1.34
   7  -2   0   24.69    2.11
  -7   2   0   26.40    2.36
  -7   2   0   24.23    2.16
   6  -2   0   46.77    2.35
  -6   2   0   43.35    2.38
  -6   2   0   45.71    2.60
   5  -2   0   16.67    1.52
  -5   2   0   20.25    1.81
  -5   2   0   20.56    1.70
   4  -2   0    8.09    1.01
   4  -2   0    6.76    0.98
  -4   2   0    8.00    0.69
  -4   2   0    8.63    1.14
   3  -2   0    1.84    0.73
   3  -2   0    3.47    0.69
  -3   2   0    3.34    0.78
  -3   2   0    2.63    0.54
   2  -2   0    0.08    0.50
   2  -2   0    0.47    0.44
  -2   2   0    0.17    0.48
  -2   2   0   -0.09    0.35
   1  -2   0   27.91    1.22
   1  -2   0   29.34    1.12
  -1   2   0   28.52    1.04
  -1   2   0   31.27    1.25
   0  -2   0    2.12    0.37
   0  -2   0    1.30    0.43
   0  -2   0    2.20    0.40
  -1  -2   0   39.04    1.09
  -1  -2   0   34.46    1.17
   1   2   0   36.80    1.16
  -2  -2   0   55.88    1.52
  -2  -2   0   52.11    1.49
  -2  -2   0   52.70    1.99
   2   2   0   52.78    1.69
  -3  -2   0    3.74    0.50
  -3  -2   0    3.12    0.72
  -3  -2   0    2.70    0.57
   3   2   0    3.21    0.66
  -4  -2   0   28.23    1.79
  -4  -2   0   28.38    1.39
  -4  -2   0   28.09    1.09
   4   2   0   26.79    1.49
  -5  -2   0    0.25    0.36
  -5  -2   0    0.75    0.85
  -5  -2   0    0.61    0.67
   5   2   0    1.65    0.80
  -6  -2   0    4.85    1.23
  -6  -2   0    5.52    1.03
   6   2   0    3.85    1.03
  -7  -2   0   31.77    2.02
  -7  -2   0   31.33    2.32
   7   2   0   33.62    2.12
  -8  -2   0   36.17    2.79
  -8  -2   0   37.78    2.47
   8   2   0   37.86    2.55
  -9  -2   0    3.99    1.73
  -9  -2   0    5.23    1.70
   9   2   0    6.27    1.48
 -10  -2   0    0.83    2.38
 -10  -2   0   -0.51    1.87
   8  -3   0   15.24    1.54
  -8   3   0   12.60    2.21
  -8   3   0   12.88    2.25
   7  -3   0    2.37    0.87
  -7   3   0    3.38    1.32
  -7   3   0    1.38    1.48
   6  -3   0   -1.32    0.65
  -6   3   0    0.46    0.99
  -6   3   0    0.30    1.06
   5  -3   0   66.95    2.67
  -5   3   0   64.36    2.87
  -5   3   0   66.52    2.83
   4  -3   0   54.18    2.25
   4  -3   0   60.29    2.47
  -4   3   0   59.16    1.95
  -4   3   0   57.06    2.47
   3  -3   0   51.29    1.99
   3  -3   0   53.40    2.14
  -3   3   0   51.48    2.09
  -3   3   0   52.81    1.66
   2  -3   0    0.65    0.55
   2  -3   0    0.71    0.64
  -2   3   0   -0.01    0.42
  -2   3   0    1.14    0.59
   1  -3   0   46.12    1.54
   1  -3   0   44.19    1.62
   0  -3   0    9.36    0.71
   0  -3   0    9.16    0.74
   0  -3   0   10.07    0.70
  -1  -3   0  146.40    3.22
  -1  -3   0  135.66    3.36
   1   3   0  144.01    3.43
  -2  -3   0    0.87    0.47
  -2  -3   0   -0.03    0.49
   2   3   0   -0.01    0.46
  -3  -3   0    3.57    0.58
  -3  -3   0    3.73    0.61
  -3  -3   0    2.54    0.87
   3   3   0    3.28    0.68
  -4  -3   0   18.36    1.00
  -4  -3   0   20.19    1.51
  -4  -3   0   17.94    1.15
   4   3   0   16.47    1.29
  -5  -3   0    8.65    0.73
  -5  -3   0    8.49    1.23
  -5  -3   0    7.39    0.98
   5   3   0    6.41    1.02
  -6  -3   0    0.38    0.89
  -6  -3   0    0.75    0.73
   6   3   0    0.57    0.91
  -7  -3   0    8.45    1.23
  -7  -3   0    7.81    1.46
   7   3   0    8.69    1.40
  -8  -3   0    3.92    1.61
  -8  -3   0    4.41    1.43
   8   3   0    3.75    1.35
  -9  -3   0   12.97    1.99
  -9  -3   0   11.14    1.99
   9   3   0   10.46    1.86
 -10  -3   0   13.67    2.40
  10   3   0   15.48    1.83
  -8   4   0   16.87    2.68
   7  -4   0   16.45    1.64
  -7   4   0   12.87    2.02
  -7   4   0   15.72    2.16
   6  -4   0    7.69    1.25
  -6   4   0    7.82    1.50
  -6   4   0    8.66    1.59
   5  -4   0   12.81    1.35
  -5   4   0   11.90    1.52
   4  -4   0   24.35    1.53
   4  -4   0   25.18    1.72
  -4   4   0   26.49    1.78
  -4   4   0   27.01    1.34
   3  -4   0   29.78    1.50
   3  -4   0   30.91    1.84
  -3   4   0   27.57    1.63
  -3   4   0   31.53    1.35
   2  -4   0   27.04    1.48
   2  -4   0   25.31    1.32
  -2   4   0   30.58    1.48
  -2   4   0   27.37    1.21
   1  -4   0    0.38    0.48
   1  -4   0    0.03    0.60
   0  -4   0    3.67    0.64
   0  -4   0    3.27    0.70
   0  -4   0    2.89    0.65
  -1  -4   0  218.18    4.81
  -1  -4   0  207.65    5.00
   1   4   0  220.97    5.08
  -2  -4   0   98.61    2.52
  -2  -4   0   98.56    2.69
   2   4   0  100.50    2.77
  -3  -4   0   52.95    2.23
  -3  -4   0   53.01    1.79
  -3  -4   0   52.75    1.80
   3   4   0   51.01    1.88
  -4  -4   0   41.97    1.69
  -4  -4   0   44.01    1.60
  -4  -4   0   43.76    2.17
   4   4   0   43.17    1.88
  -5  -4   0    7.90    0.96
  -5  -4   0    8.51    1.34
  -5  -4   0    8.37    0.82
   5   4   0    7.98    1.15
  -6  -4   0   18.87    1.48
  -6  -4   0   19.34    1.89
  -6  -4   0   16.09    1.07
   6   4   0   15.49    1.53
  -7  -4   0    2.44    1.03
  -7  -4   0    1.55    1.22
   7   4   0    0.59    0.97
  -8  -4   0    2.33    1.34
  -8  -4   0   -2.15    1.13
   8   4   0   -0.21    1.08
  -9  -4   0   -0.10    1.22
   9   4   0   -0.53    1.23
 -10  -4   0    6.03    1.92
  10   4   0    1.17    0.96
  -7   5   0    5.96    1.98
   6  -5   0    3.36    0.63
  -6   5   0    0.70    1.26
  -6   5   0    0.16    1.61
   5  -5   0    4.97    1.37
   5  -5   0    6.05    0.95
  -5   5   0    7.63    1.38
   4  -5   0    8.34    1.03
   4  -5   0    7.64    1.22
  -4   5   0    8.87    1.27
  -4   5   0    7.82    0.99
   3  -5   0   23.64    1.34
   3  -5   0   22.19    1.63
  -3   5   0   23.30    1.52
  -3   5   0   24.94    1.37
   2  -5   0    8.06    0.84
   2  -5   0    7.50    1.08
  -2   5   0    7.11    0.93
  -2   5   0    6.72    0.85
   1  -5   0  137.76    3.66
   1  -5   0  131.94    3.54
   0  -5   0  124.48    3.42
   0  -5   0  125.72    3.30
   0   5   0  128.59    3.37
  -1  -5   0    3.33    0.62
  -1  -5   0    4.10    0.78
   1   5   0    2.19    0.53
  -2  -5   0   44.56    1.55
  -2  -5   0   45.44    1.76
  -2  -5   0   45.69    1.95
   2   5   0   45.10    1.74
  -3  -5   0  181.71    4.45
  -3  -5   0  172.89    4.20
   3   5   0  180.16    4.68
  -4  -5   0   66.72    2.67
  -4  -5   0   66.09    2.16
  -4  -5   0   69.90    2.24
   4   5   0   67.47    2.46
  -5  -5   0    5.88    1.17
  -5  -5   0    7.01    0.84
  -5  -5   0    6.83    0.94
   5   5   0    4.74    1.04
  -6  -5   0    2.23    0.68
  -6  -5   0    0.76    1.02
  -6  -5   0    1.71    0.93
   6   5   0    0.65    0.86
  -7  -5   0   15.86    2.00
  -7  -5   0   14.49    1.51
   7   5   0   11.07    1.60
  -8  -5   0    1.58    1.48
  -8  -5   0    5.20    1.47
   8   5   0    2.04    1.08
  -9  -5   0    3.21    1.63
   9   5   0    6.62    1.55
 -10  -5   0   -1.07    1.46
  10   5   0    0.88    1.25
  -7   6   0    1.99    1.80
  -6   6   0    5.22    1.75
   5  -6   0   -0.07    1.16
   4  -6   0    0.24    0.40
   4  -6   0    0.28    0.86
  -4   6   0    1.02    0.95
   3  -6   0   30.73    1.48
   3  -6   0   30.84    1.99
  -3   6   0   30.72    1.77
  -3   6   0   31.48    1.56
   2  -6   0   17.25    1.54
   2  -6   0   18.81    1.06
  -2   6   0   18.25    1.30
  -2   6   0   15.56    1.31
   1  -6   0   17.33    1.07
   1  -6   0   16.67    1.36
  -1   6   0   16.46    1.31
   0  -6   0   89.04    2.81
   0  -6   0   89.84    2.73
   0   6   0   81.74    2.60
  -1  -6   0   30.57    1.46
  -1  -6   0   31.09    1.71
   1   6   0   32.32    1.43
  -2  -6   0    3.93    0.71
  -2  -6   0    4.33    0.91
   2   6   0    4.72    0.78
  -3  -6   0    4.79    0.92
  -3  -6   0    3.84    0.73
   3   6   0    4.31    0.83
  -4  -6   0   76.39    2.43
  -4  -6   0   79.52    2.57
  -4  -6   0   76.14    3.05
   4   6   0   75.54    2.69
  -5  -6   0   12.76    1.17
  -5  -6   0   12.65    1.51
  -5  -6   0   13.40    1.20
   5   6   0   12.96    1.35
  -6  -6   0   48.38    2.20
  -6  -6   0   48.76    2.81
  -6  -6   0   48.12    2.02
   6   6   0   48.01    2.38
  -7  -6   0    1.56    1.33
  -7  -6   0    1.33    1.20
   7   6   0   -0.59    0.92
  -8  -6   0    1.99    1.40
   8   6   0    5.28    1.47
  -9  -6   0    3.33    1.75
   9   6   0    3.70    1.39
 -10  -6   0    7.74    2.28
  -6   7   0    4.14    1.74
   5  -7   0    0.34    1.40
   4  -7   0    5.13    1.39
   3  -7   0   17.62    1.05
   3  -7   0   20.14    1.81
  -3   7   0   18.34    1.46
   2  -7   0    1.89    0.98
   2  -7   0    1.80    0.35
  -2   7   0    1.20    0.85
  -2   7   0    1.65    0.78
   1  -7   0    1.99    0.54
   1  -7   0    1.26    0.86
  -1   7   0    1.79    0.80
   0  -7   0    0.29    0.79
   0  -7   0    0.83    0.74
   0   7   0   -0.19    0.57
  -1  -7   0    3.72    0.76
  -1  -7   0    4.20    0.94
   1   7   0    3.52    0.66
  -2  -7   0    1.16    0.73
  -2  -7   0    0.83    0.64
   2   7   0    0.29    0.53
  -3  -7   0    5.82    0.99
  -3  -7   0    5.29    0.80
   3   7   0    4.64    0.85
  -4  -7   0    5.17    0.88
  -4  -7   0    4.97    1.06
   4   7   0    4.38    0.86
  -5  -7   0   14.07    1.64
  -5  -7   0   12.56    1.29
  -5  -7   0   13.99    1.26
   5   7   0   12.29    1.45
  -6  -7   0   12.14    1.28
  -6  -7   0   14.49    1.80
   6   7   0   14.09    1.59
  -7  -7   0   21.40    2.16
  -7  -7   0   20.74    1.78
   7   7   0   21.46    2.05
  -8  -7   0    0.26    1.49
   8   7   0    0.54    1.15
  -9  -7   0   -1.67    1.60
   9   7   0    2.02    1.40
 -10  -7   0    4.36    1.79
  -6   8   0   16.06    2.69
   5  -8   0    7.07    1.92
   4  -8   0    5.61    1.51
   3  -8   0    7.41    1.51
  -3   8   0    8.45    1.17
   2  -8   0   43.93    2.34
  -2   8   0   42.08    2.15
   1  -8   0    3.49    1.02
  -1   8   0    3.19    1.03
  -1   8   0    2.31    0.89
   0  -8   0    7.27    1.28
   0  -8   0    9.58    1.16
   0   8   0    7.35    0.98
  -1  -8   0    1.61    0.99
  -1  -8   0    2.04    0.88
   1   8   0    2.92    0.72
  -2  -8   0   55.49    2.42
  -2  -8   0   55.48    2.10
   2   8   0   56.73    2.17
  -3  -8   0    3.14    1.02
  -3  -8   0    1.95    0.76
   3   8   0    1.89    0.75
  -4  -8   0    6.52    0.97
  -4  -8   0    3.98    1.05
   4   8   0    4.64    1.01
  -5  -8   0    0.47    0.88
   5   8   0    1.35    0.96
  -6  -8   0    4.31    1.06
  -6  -8   0    2.22    1.32
   6   8   0    4.96    1.15
  -7  -8   0    4.12    1.32
  -7  -8   0    5.18    1.46
   7   8   0    3.50    1.23
  -8  -8   0    6.75    1.88
   8   8   0   10.20    1.72
  -9  -8   0    2.85    1.84
   9   8   0    2.27    1.45
   5  -9   0    2.56    1.90
   4  -9   0    7.36    1.90
   3  -9   0   13.63    1.90
   2  -9   0   -0.58    1.03
  -2   9   0    1.73    0.91
   1  -9   0   32.23    2.11
  -1   9   0   34.58    1.98
   0  -9   0    5.11    1.36
   0  -9   0    4.29    1.08
  -1  -9   0   21.44    1.84
  -1  -9   0   23.09    1.70
   1   9   0   21.87    1.53
  -2  -9   0    1.65    1.05
  -2  -9   0    1.89    0.85
   2   9   0    1.16    0.75
  -3  -9   0    2.77    1.09
  -3  -9   0    4.02    0.92
   3   9   0    4.81    0.95
  -4  -9   0    1.93    1.00
   4   9   0    2.67    0.93
  -5  -9   0    5.78    1.23
   5   9   0    6.34    1.15
  -6  -9   0    2.83    1.17
  -6  -9   0    2.93    1.35
   6   9   0    2.02    1.01
  -7  -9   0    3.04    1.48
  -7  -9   0    3.60    1.36
   7   9   0    2.82    1.25
  -8  -9   0    0.32    1.41
   8   9   0   -0.94    1.12
  -9  -9   0    2.97    1.89
   9   9   0   -0.12    1.29
   4 -10   0    1.45    1.78
   3 -10   0   10.70    1.97
   2 -10   0   13.05    1.83
  -2  10   0   13.39    1.55
   1 -10   0    8.95    1.61
  -1  10   0    7.96    1.32
   0 -10   0   13.48    1.60
   0  10   0   12.71    1.60
  -1 -10   0   31.21    1.90
  -1 -10   0   30.08    2.21
  -2 -10   0   73.00    3.14
  -2 -10   0   71.63    2.78
  -3 -10   0   14.81    1.68
   3  10   0   14.12    1.47
  -4 -10   0    0.81    1.02
   4  10   0    1.30    0.93
  -5 -10   0   18.38    1.87
   5  10   0   20.32    1.86
  -6 -10   0   11.09    1.66
   6  10   0   11.13    1.55
  -7 -10   0   20.49    2.13
  -7 -10   0   20.40    2.45
   7  10   0   24.63    2.33
  -8 -10   0    6.42    1.97
   8  10   0    8.55    1.69
  -9 -10   0    2.86    1.80
   9  10   0    1.34    1.54
   3 -11   0    0.09    1.69
   2 -11   0   -1.02    1.55
  -2  11   0    0.45    0.93
   1 -11   0    5.70    1.62
  -1  11   0    3.18    1.20
   0 -11   0    1.29    1.30
   0  11   0    1.99    1.13
  -1 -11   0   -0.77    1.36
  -1 -11   0    0.48    1.18
  -2 -11   0   10.35    1.78
  -3 -11   0   27.28    2.26
  -4 -11   0   17.79    2.00
  -5 -11   0   13.50    1.90
   5  11   0   14.23    1.76
  -6 -11   0    7.28    1.63
   6  11   0    6.29    1.47
  -7 -11   0   17.62    2.41
  -7 -11   0   15.59    2.18
   7  11   0   17.56    2.07
  -8 -11   0   17.46    2.48
   8  11   0   12.20    2.12
   2 -12   0    1.40    1.76
   1 -12   0    0.65    1.58
  -1  12   0    1.39    1.07
   0  12   0    3.75    1.32
   1  12   0    0.61    1.14
  -2 -12   0    0.71    1.54
  -3 -12   0    0.29    1.12
  -4 -12   0    3.62    1.48
  -5 -12   0    6.72    1.78
  -6 -12   0    1.06    1.59
  -7 -12   0    2.11    1.92
   7  12   0   -0.96    1.40
   8  12   0   -0.12    1.43
  -1  13   0    5.08    1.51
   0  13   0    1.97    1.28
   1  13   0    8.34    1.62
  -3 -13   0    0.69    1.60
  -4 -13   0   -0.70    1.59
  -5 -13   0    1.68    1.71
  -6 -13   0   -0.18    1.64
  -7 -13   0    1.51    2.17
   1  14   0    0.94    1.05
   2  14   0    2.86    1.41
  -3 -14   0    7.77    2.61
  -4 -14   0   11.26    2.49
   3  14  -1   -0.23    1.33
  -7 -13   1   -0.14    2.30
  -6 -13   1    1.07    1.83
  -5 -13   1    1.54    1.72
  -4 -13   1   -0.34    1.53
  -3 -13   1   -0.48    1.79
   2  13  -1    1.03    1.23
   1  13  -1    1.00    1.20
  -1  13  -1    9.05    1.65
  -7 -12   1    1.70    1.95
  -6 -12   1    0.16    1.60
  -5 -12   1    1.91    1.54
  -4 -12   1    0.28    1.42
  -3 -12   1   -0.99    1.17
   1  12  -1    0.33    1.07
   0  12  -1   12.60    1.67
   0 -12   1   17.18    2.22
  -1  12  -1   13.66    1.78
   1 -12   1   19.78    2.40
  -2  12  -1    4.79    1.37
   2 -12   1    6.51    2.03
   8  11  -1   -1.65    1.46
   7  11  -1    3.47    1.48
  -7 -11   1    4.33    1.88
   6  11  -1   12.13    1.88
  -6 -11   1   10.10    1.85
  -5 -11   1   15.70    1.92
  -4 -11   1    0.98    1.12
  -3 -11   1   -0.39    1.15
  -2 -11   1    0.19    1.25
   1  11  -1    1.14    1.00
  -1 -11   1   -0.72    1.14
   0  11  -1    0.68    1.04
   0 -11   1    0.31    1.24
  -1  11  -1    1.21    1.06
   1 -11   1    1.24    1.43
  -2  11  -1   -0.67    0.99
   2 -11   1    0.79    1.56
   3 -11   1    1.49    1.85
   9  10  -1   10.06    2.06
   8  10  -1   14.55    2.03
  -8 -10   1   10.61    2.23
   7  10  -1   -0.91    0.92
  -7 -10   1    0.50    1.49
  -7 -10   1    0.22    1.48
   6  10  -1    1.19    1.10
  -6 -10   1    1.73    1.33
   5  10  -1   44.26    2.42
  -5 -10   1   41.92    2.48
   4  10  -1   26.19    2.00
  -4 -10   1   25.80    2.14
  -3 -10   1   13.35    1.52
  -3 -10   1   14.14    1.70
  -2 -10   1    5.22    1.23
  -2 -10   1    9.00    1.30
  -1 -10   1    5.21    1.37
  -1 -10   1    7.02    1.26
   0  10  -1   16.56    1.73
   0 -10   1   13.21    1.60
  -1  10  -1    8.28    1.36
   1 -10   1    6.95    1.46
  -2  10  -1   -0.26    0.81
   2 -10   1    1.22    1.28
   3 -10   1    2.06    1.75
   4 -10   1    5.40    1.90
   9   9  -1    0.12    1.15
  -9  -9   1    0.19    1.90
   8   9  -1   11.48    1.91
  -8  -9   1   11.08    2.19
   7   9  -1   21.35    2.07
  -7  -9   1   19.63    2.30
  -7  -9   1   19.59    2.08
   6   9  -1    7.49    1.41
  -6  -9   1    6.59    1.36
   5   9  -1    1.70    0.97
  -5  -9   1    1.12    1.05
  -5  -9   1    2.59    1.21
   4   9  -1   38.77    2.10
  -4  -9   1   41.11    2.13
  -4  -9   1   39.29    2.25
   3   9  -1   46.32    2.16
  -3  -9   1   47.83    2.13
  -3  -9   1   45.86    2.31
   2   9  -1   18.20    1.47
  -2  -9   1   16.37    1.66
  -2  -9   1   17.19    1.48
  -1  -9   1    0.14    1.06
  -1  -9   1    1.06    0.84
   0   9  -1    0.30    0.89
   0  -9   1    0.66    0.88
  -1   9  -1   25.87    1.96
   1  -9   1   25.16    1.97
  -2   9  -1   16.63    1.64
   2  -9   1   18.90    1.93
  -3   9  -1   12.30    1.35
   3  -9   1   13.12    1.89
   4  -9   1    1.34    1.51
   5  -9   1    1.94    1.89
   9   8  -1    0.94    1.34
  -9  -8   1    1.13    1.88
   8   8  -1    2.44    1.27
  -8  -8   1   -0.24    1.46
   7   8  -1    0.49    0.99
  -7  -8   1    1.06    1.41
   6   8  -1    6.28    1.21
  -6  -8   1    6.20    1.52
  -6  -8   1    7.28    1.26
   5   8  -1   28.52    1.80
  -5  -8   1   32.61    1.86
  -5  -8   1   28.01    1.82
   4   8  -1    1.27    0.80
  -4  -8   1    1.46    0.88
  -4  -8   1    0.27    0.77
  -4  -8   1   -0.75    0.87
   3   8  -1    0.92    0.75
  -3  -8   1    1.86    0.80
  -3  -8   1    1.14    0.85
   2   8  -1    5.05    0.84
  -2  -8   1    4.43    0.92
  -2  -8   1    3.94    1.11
   1   8  -1   24.77    1.40
  -1  -8   1   24.71    1.89
  -1  -8   1   26.22    1.59
   0  -8   1   19.11    1.54
  -1   8  -1    4.57    1.01
   1  -8   1    4.19    1.09
  -2   8  -1   18.90    1.61
   2  -8   1   16.80    1.73
  -3   8  -1   35.28    2.02
   3  -8   1   40.69    2.44
   4  -8   1   22.52    2.27
   5  -8   1    0.82    1.39
   9   7  -1    5.05    1.55
  -9  -7   1    1.48    1.88
   8   7  -1   -0.23    1.05
  -8  -7   1   -0.92    1.27
   7   7  -1   -0.06    0.97
  -7  -7   1    1.47    1.32
   6   7  -1   13.52    1.51
  -6  -7   1   11.96    1.45
  -6  -7   1   15.57    1.48
  -6  -7   1   12.52    1.69
   5   7  -1    0.48    0.75
  -5  -7   1    1.64    1.01
  -5  -7   1    1.33    0.86
  -5  -7   1    1.71    0.90
   4   7  -1    0.18    0.68
  -4  -7   1   -0.71    0.71
  -4  -7   1    0.13    0.74
   3   7  -1   22.64    1.41
  -3  -7   1   21.99    1.50
  -3  -7   1   21.85    1.69
  -3  -7   1   21.68    1.45
   2   7  -1   -0.35    0.52
  -2  -7   1    0.66    0.86
  -2  -7   1    0.27    0.69
   1   7  -1    2.64    0.64
  -1  -7   1    3.35    0.76
  -1  -7   1    3.45    1.02
   0   7  -1   53.85    1.91
   0  -7   1   54.16    2.28
   0  -7   1   55.10    2.20
  -1   7  -1    3.68    0.90
   1  -7   1    3.00    0.97
  -2   7  -1    4.82    0.94
   2  -7   1    4.59    1.13
  -3   7  -1    4.45    0.98
   3  -7   1    4.10    1.25
   4  -7   1   16.51    1.85
   5  -7   1   17.70    2.08
 -10  -6   1    9.05    2.08
   9   6  -1   -0.30    1.12
  -9  -6   1    1.15    1.64
   8   6  -1    2.30    1.13
  -8  -6   1    2.73    1.58
   7   6  -1   26.22    2.17
  -7  -6   1   27.63    2.55
  -7  -6   1   26.45    2.04
   6   6  -1   10.76    1.37
  -6  -6   1    9.75    1.55
  -6  -6   1   11.36    1.24
  -6  -6   1   10.33    1.31
   5   6  -1    0.34    0.75
  -5  -6   1   -0.29    0.84
  -5  -6   1    1.42    0.76
  -5  -6   1    0.14    0.91
   4   6  -1   25.74    1.53
  -4  -6   1   26.41    1.50
  -4  -6   1   25.34    1.53
   3   6  -1   46.21    1.92
  -3  -6   1   47.12    2.00
  -3  -6   1   45.77    1.81
  -3  -6   1   48.48    2.15
   2   6  -1   39.93    1.65
  -2  -6   1   43.90    1.94
  -2  -6   1   42.49    1.70
   1   6  -1   21.26    1.11
  -1  -6   1   17.88    1.20
  -1  -6   1   23.04    1.42
   0   6  -1    0.61    0.46
   0  -6   1    0.52    0.80
   0  -6   1    0.01    0.65
  -1   6  -1    1.65    0.71
   1  -6   1    2.09    0.83
   1  -6   1    0.16    0.35
  -2   6  -1    0.57    0.67
  -2   6  -1    0.48    0.72
   2  -6   1    0.61    0.24
   2  -6   1    0.20    0.69
  -3   6  -1    0.58    0.60
  -3   6  -1   -0.77    0.78
   3  -6   1   -0.66    0.85
   3  -6   1    0.96    0.31
  -4   6  -1    0.28    0.81
   4  -6   1    1.86    1.03
   5  -6   1    1.94    1.21
  -7   6  -1    2.83    2.08
 -10  -5   1    6.56    2.10
   9   5  -1    5.03    1.49
  -9  -5   1    4.28    1.95
   8   5  -1   -1.02    0.99
  -8  -5   1    1.48    1.40
  -8  -5   1    1.13    1.36
   7   5  -1    1.87    1.11
  -7  -5   1    1.89    1.38
  -7  -5   1    0.10    1.04
   6   5  -1   40.55    2.14
  -6  -5   1   37.15    1.70
  -6  -5   1   42.40    2.13
  -6  -5   1   38.42    2.46
   5   5  -1   44.53    2.23
  -5  -5   1   51.14    2.08
  -5  -5   1   48.15    2.47
  -5  -5   1   46.93    1.78
   4   5  -1   25.88    1.53
  -4  -5   1   26.65    1.88
  -4  -5   1   28.60    1.46
  -4  -5   1   26.29    1.54
   3   5  -1   21.19    1.30
  -3  -5   1   19.18    1.32
  -3  -5   1   25.10    1.39
   2   5  -1   28.56    1.34
  -2  -5   1   30.53    1.52
  -2  -5   1   27.11    1.58
  -2  -5   1   30.54    1.39
   1   5  -1   18.59    1.01
  -1  -5   1   20.13    1.18
  -1  -5   1   21.48    1.28
   0   5  -1    4.65    0.64
   0  -5   1    4.13    0.79
   0  -5   1    5.58    0.80
  -1   5  -1   -0.43    0.60
   1  -5   1    0.84    0.34
   1  -5   1    0.12    0.66
  -2   5  -1   80.88    2.54
  -2   5  -1   82.48    2.69
   2  -5   1   83.29    2.85
   2  -5   1   81.15    2.47
  -3   5  -1   15.96    1.23
  -3   5  -1   18.09    1.34
   3  -5   1   17.56    1.54
   3  -5   1   20.26    1.15
  -4   5  -1    3.10    0.98
  -4   5  -1    3.12    0.78
   4  -5   1    4.18    0.73
   4  -5   1    0.97    1.01
  -5   5  -1    1.58    1.18
   5  -5   1   -0.99    0.35
   5  -5   1   -0.62    0.89
  -7   5  -1    1.05    1.85
 -10  -4   1   -0.82    1.64
   9   4  -1    0.07    1.22
  -9  -4   1    0.62    1.37
  -9  -4   1    2.55    1.72
   8   4  -1   -0.92    0.99
  -8  -4   1    0.87    1.30
  -8  -4   1   -0.96    1.35
   7   4  -1    1.60    0.94
  -7  -4   1    3.90    1.36
  -7  -4   1    1.64    1.03
   6   4  -1    3.63    1.06
  -6  -4   1    2.58    1.09
  -6  -4   1    1.06    0.95
   5   4  -1   32.80    1.91
  -5  -4   1   30.92    1.34
  -5  -4   1   30.79    2.19
  -5  -4   1   29.55    1.64
   4   4  -1  208.12    5.44
  -4  -4   1  209.43    4.91
  -4  -4   1  208.96    5.89
  -4  -4   1  206.71    5.00
   3   4  -1  126.72    3.48
  -3  -4   1  129.35    3.25
  -3  -4   1  123.03    3.26
   2   4  -1   -0.64    0.48
  -2  -4   1    0.55    0.58
  -2  -4   1   -0.49    0.65
  -2  -4   1   -0.04    0.52
   1   4  -1   10.41    0.80
  -1  -4   1   12.75    0.93
  -1  -4   1   13.65    0.98
   0   4  -1   97.53    2.50
   0  -4   1   93.04    2.57
   0  -4   1   94.55    2.64
  -1   4  -1   92.69    2.60
   1  -4   1   92.13    2.52
   1  -4   1   93.02    2.73
  -2   4  -1    0.60    0.58
  -2   4  -1    0.67    0.55
   2  -4   1    1.14    0.69
   2  -4   1    1.00    0.48
  -3   4  -1   14.38    1.05
  -3   4  -1   15.86    1.28
   3  -4   1   16.67    1.46
   3  -4   1   19.12    1.18
  -4   4  -1   -0.08    0.79
  -4   4  -1    0.69    0.60
   4  -4   1    0.09    0.56
   4  -4   1   -1.18    0.81
  -5   4  -1    1.86    0.95
   5  -4   1   -0.34    0.58
   5  -4   1    0.18    0.91
  -6   4  -1    2.14    1.18
  -6   4  -1    0.73    1.29
   6  -4   1    1.90    0.77
  -7   4  -1    0.77    1.54
  -8   4  -1    0.43    2.00
 -10  -3   1    3.45    2.09
   9   3  -1    1.42    1.31
  -9  -3   1    0.19    1.52
  -9  -3   1    4.66    1.71
   8   3  -1   -0.13    0.98
  -8  -3   1    2.31    1.27
  -8  -3   1    0.23    1.25
   7   3  -1    0.94    1.00
  -7  -3   1    0.09    1.01
  -7  -3   1    0.88    0.99
   6   3  -1    0.93    0.79
  -6  -3   1    0.07    0.82
  -6  -3   1    0.82    0.90
   5   3  -1    0.13    0.73
  -5  -3   1    0.14    0.67
  -5  -3   1    1.55    0.84
  -5  -3   1    0.46    0.43
   4   3  -1    3.73    0.82
  -4  -3   1    3.64    0.86
  -4  -3   1    3.83    0.78
  -4  -3   1    4.35    0.57
   3   3  -1   27.00    1.44
  -3  -3   1   26.57    1.27
  -3  -3   1   24.71    1.47
  -3  -3   1   27.16    1.16
   2   3  -1    5.51    0.64
  -2  -3   1    5.07    0.67
  -2  -3   1    4.95    0.66
   1   3  -1   62.82    1.71
  -1  -3   1   58.47    1.77
  -1  -3   1   60.28    1.86
  -1  -3   1   60.83    1.74
   0   3  -1    2.06    0.44
   0  -3   1    1.30    0.58
   0  -3   1    1.62    0.50
  -1   3  -1  110.00    3.00
  -1   3  -1  120.87    2.88
   1  -3   1  109.13    2.91
   1  -3   1  109.60    2.82
  -2   3  -1  130.66    3.58
  -2   3  -1  127.52    3.21
   2  -3   1  130.06    3.50
   2  -3   1  127.93    3.35
  -3   3  -1   74.73    2.19
  -3   3  -1   70.50    2.46
   3  -3   1   72.36    2.48
   3  -3   1   71.25    2.34
  -4   3  -1    3.29    0.68
  -4   3  -1    3.70    0.91
   4  -3   1    2.85    0.76
   4  -3   1    2.85    0.96
  -5   3  -1   11.50    1.49
   5  -3   1   10.34    1.36
   5  -3   1   14.24    1.38
  -6   3  -1    2.59    1.29
  -6   3  -1    6.95    1.39
   6  -3   1    6.06    1.16
  -7   3  -1   20.69    2.18
  -7   3  -1   21.28    2.20
   7  -3   1   21.62    1.91
  -8   3  -1    2.44    1.86
  -8   3  -1    0.91    1.70
   8  -3   1    3.22    0.55
 -10  -2   1   14.63    2.75
   9   2  -1    7.86    1.84
  -9  -2   1    3.25    1.59
  -9  -2   1    7.72    1.98
   8   2  -1    2.32    1.09
  -8  -2   1    1.73    1.30
  -8  -2   1    4.41    1.56
   7   2  -1    7.65    1.38
  -7  -2   1    9.43    1.65
  -7  -2   1    8.63    1.34
   6   2  -1   19.48    1.70
  -6  -2   1   15.21    1.69
  -6  -2   1   13.90    1.36
   5   2  -1    1.66    0.83
  -5  -2   1    1.44    0.75
  -5  -2   1    0.61    0.91
  -5  -2   1    0.40    0.40
   4   2  -1    4.43    0.83
  -4  -2   1    5.26    0.81
  -4  -2   1    5.07    0.96
  -4  -2   1    5.25    0.53
   3   2  -1   41.68    1.73
  -3  -2   1   44.66    1.36
  -3  -2   1   41.49    1.57
  -3  -2   1   50.57    2.10
   2   2  -1    0.36    0.46
  -2  -2   1    0.48    0.47
  -2  -2   1   -0.02    0.38
  -2  -2   1   -0.16    0.48
   1   2  -1   -0.25    0.35
  -1  -2   1    0.23    0.43
  -1  -2   1    0.29    0.43
  -1  -2   1    0.14    0.41
   0   2  -1   58.54    1.44
   0  -2   1   55.74    1.57
   0  -2   1   58.01    1.60
  -1   2  -1   37.85    1.29
  -1   2  -1   39.27    1.29
   1  -2   1   32.98    1.15
   1  -2   1   36.99    1.33
  -2   2  -1    0.28    0.44
  -2   2  -1   -0.38    0.42
   2  -2   1    0.65    0.58
   2  -2   1   -0.10    0.44
  -3   2  -1   39.26    1.49
  -3   2  -1   41.30    1.77
   3  -2   1   35.97    1.60
   3  -2   1   38.05    1.64
  -4   2  -1   31.55    1.38
  -4   2  -1   30.44    1.75
   4  -2   1   30.40    1.63
   4  -2   1   34.61    1.69
  -5   2  -1   18.66    1.73
   5  -2   1   20.30    1.61
  -6   2  -1    5.68    1.29
  -6   2  -1    3.88    1.27
   6  -2   1    3.03    0.95
  -7   2  -1   37.75    2.67
  -7   2  -1   34.12    2.44
   7  -2   1   30.49    2.14
  -8   2  -1   25.60    2.63
  -8   2  -1   23.47    2.58
   8  -2   1   25.73    1.86
  -9   2  -1    8.98    2.31
  -9   2  -1   11.18    2.44
   9   1  -1   10.72    1.75
  -9  -1   1    9.87    2.10
  -9  -1   1   10.64    2.13
   8   1  -1   21.84    2.18
  -8  -1   1   22.30    2.43
  -8  -1   1   23.77    2.17
   7   1  -1    8.65    1.40
  -7  -1   1    8.68    1.56
  -7  -1   1    8.78    1.37
   6   1  -1   14.22    1.51
  -6  -1   1   15.86    1.68
  -6  -1   1   17.09    1.49
   5   1  -1   36.32    1.91
  -5  -1   1   33.79    1.12
  -5  -1   1   37.38    2.20
  -5  -1   1   36.32    1.80
   4   1  -1   34.83    1.80
  -4  -1   1   33.77    1.08
  -4  -1   1   37.37    1.95
  -4  -1   1   35.67    1.55
   3   1  -1   65.67    2.13
  -3  -1   1   62.31    1.93
  -3  -1   1   64.41    1.60
  -3  -1   1   61.67    2.37
   2   1  -1   12.89    0.87
  -2  -1   1   11.56    0.60
  -2  -1   1   12.12    0.79
  -2  -1   1   12.90    0.97
   1   1  -1    0.08    0.32
  -1  -1   1   -0.13    0.29
  -1  -1   1    0.10    0.34
   0   1  -1   29.10    0.69
   0   1  -1   29.56    0.84
   0  -1   1   27.58    0.86
  -1   1  -1   30.12    0.99
  -1   1  -1   28.58    0.99
   1  -1   1   29.38    0.93
   1  -1   1   26.04    0.99
  -2   1  -1    1.01    0.50
  -2   1  -1    0.28    0.46
   2  -1   1    0.21    0.46
   2  -1   1    1.15    0.56
  -3   1  -1    5.40    0.63
  -3   1  -1    5.08    0.83
   3  -1   1    5.15    0.76
   3  -1   1    5.06    0.74
  -4   1  -1    0.10    0.69
  -4   1  -1    0.74    0.44
   4  -1   1    0.84    0.63
   4  -1   1    0.33    0.66
  -5   1  -1    7.29    1.16
  -5   1  -1    9.95    0.77
  -5   1  -1    8.83    1.23
   5  -1   1    8.30    1.12
  -6   1  -1   43.14    2.24
  -6   1  -1   37.03    2.38
   6  -1   1   36.05    2.13
  -7   1  -1    8.76    1.50
  -7   1  -1    8.50    1.61
   7  -1   1    9.07    1.43
  -8   1  -1    6.45    1.71
  -8   1  -1    6.35    1.71
   8  -1   1    5.36    1.26
  -9   1  -1   13.44    2.36
  -9   1  -1   13.60    2.35
   9  -1   1   12.62    1.61
   9   0  -1    2.19    1.14
  -9   0   1    1.09    1.79
  -9   0   1    0.10    1.52
   8   0  -1    7.23    1.47
  -8   0   1    7.77    1.66
  -8   0   1    8.91    1.90
   7   0  -1    6.21    1.30
  -7   0   1    4.97    1.30
  -7   0   1    6.47    1.61
   6   0  -1   31.05    2.02
  -6   0   1   30.90    1.97
  -6   0   1   33.95    2.19
   5   0  -1    1.75    0.84
  -5   0   1    3.04    1.03
  -5   0   1    2.93    0.86
   4   0  -1   10.66    1.11
  -4   0   1   10.14    0.53
  -4   0   1   10.20    1.06
  -4   0   1    9.34    1.11
   3   0  -1   50.45    1.87
  -3   0   1   50.41    1.25
  -3   0   1   47.77    1.79
  -3   0   1   49.71    2.05
   2   0  -1   38.91    1.49
  -2   0   1   36.22    0.92
  -2   0   1   37.65    1.38
  -2   0   1   35.81    1.54
   1   0  -1   61.58    1.61
  -1   0   1   58.01    1.54
   0   0  -1    0.08    0.10
   0   0  -1   -0.01    0.10
   0   0   1    0.15    0.12
  -1   0  -1  126.66    3.13
  -1   0  -1  125.65    2.78
   1   0   1  127.84    2.91
   1   0   1  129.27    2.79
  -2   0  -1  241.70    5.96
  -2   0  -1  233.69    5.10
   2   0   1  241.63    5.53
   2   0   1  241.11    5.27
  -3   0  -1  113.23    2.73
  -3   0  -1  113.52    3.37
   3   0   1  113.53    2.97
   3   0   1  111.55    3.12
  -4   0  -1    6.17    0.93
  -4   0  -1    6.93    0.60
  -4   0  -1    7.16    0.92
   4   0   1    6.11    0.92
  -5   0  -1    2.08    0.80
  -5   0  -1    1.46    0.92
  -5   0  -1    2.39    0.45
   5   0   1    1.62    0.85
  -6   0  -1    5.44    1.08
  -6   0  -1    6.74    1.27
   6   0   1    5.40    1.05
  -7   0  -1    3.78    1.18
  -7   0  -1    2.31    1.29
   7   0   1    4.24    1.20
  -8   0  -1    1.48    1.37
  -8   0  -1   -0.08    1.22
   8   0   1   -0.72    0.84
  -9   0  -1    3.43    1.91
  -9   0  -1    1.52    1.52
   9   0   1   -0.48    1.01
   9  -1  -1    4.09    0.98
  -9   1   1    1.83    1.85
  -9   1   1   -0.42    1.58
   8  -1  -1    1.54    1.17
  -8   1   1   -0.80    1.17
  -8   1   1    1.68    1.50
   7  -1  -1   15.22    1.77
  -7   1   1   12.77    1.74
  -7   1   1   13.18    1.92
   6  -1  -1   16.15    1.62
  -6   1   1   14.36    1.71
  -6   1   1   18.25    1.63
   5  -1  -1    9.17    1.22
  -5   1   1    9.49    1.35
  -5   1   1    9.42    1.24
   4  -1  -1   36.97    1.81
  -4   1   1   38.37    1.12
  -4   1   1   41.48    1.86
  -4   1   1   35.60    1.90
   3  -1  -1    3.37    0.72
  -3   1   1    2.96    0.81
  -3   1   1    1.94    0.62
  -3   1   1    3.22    0.38
   2  -1  -1   40.92    1.47
  -2   1   1   38.01    1.62
  -2   1   1   36.30    1.04
  -2   1   1   39.78    1.50
   1  -1  -1   33.80    1.13
   1  -1  -1   34.00    1.11
  -1   1   1   32.16    0.87
  -1   1   1   34.08    1.28
   0  -1  -1  499.97   11.62
   0  -1  -1  571.01   10.93
   0  -1  -1  552.26   10.94
  -1  -1  -1    8.23    0.37
  -1  -1  -1    8.68    0.53
   1   1   1    8.57    0.57
  -2  -1  -1   66.17    1.71
  -2  -1  -1   66.86    2.25
  -2  -1  -1   66.65    1.70
   2   1   1   66.47    1.91
  -3  -1  -1   83.01    2.28
  -3  -1  -1   85.14    2.13
  -3  -1  -1   84.21    2.77
   3   1   1   84.51    2.48
  -4  -1  -1   32.40    1.55
  -4  -1  -1   36.38    1.24
  -4  -1  -1   36.33    1.81
   4   1   1   34.43    1.64
  -5  -1  -1    5.96    0.93
  -5  -1  -1    5.17    1.08
  -5  -1  -1    5.69    0.57
   5   1   1    6.57    1.06
  -6  -1  -1    3.95    1.11
  -6  -1  -1    2.17    0.85
   6   1   1    3.55    0.96
  -7  -1  -1    6.42    1.25
  -7  -1  -1    6.98    1.50
   7   1   1    5.85    1.22
  -8  -1  -1    3.70    1.36
  -8  -1  -1    3.41    1.52
   8   1   1    4.77    1.38
  -9  -1  -1    1.50    1.61
  -9  -1  -1    3.10    1.78
   9   1   1   -0.12    1.18
 -10  -1  -1   -0.43    2.13
 -10  -1  -1    0.15    2.39
   9  -2  -1    3.08    0.58
  -9   2   1    3.81    2.22
  -9   2   1    8.14    2.29
   8  -2  -1    2.79    1.03
  -8   2   1    2.90    1.52
  -8   2   1    1.35    1.51
   7  -2  -1    1.15    0.92
  -7   2   1    0.96    1.23
  -7   2   1    1.28    1.16
   6  -2  -1    4.86    1.10
  -6   2   1    5.19    1.25
   5  -2  -1   -1.11    0.68
  -5   2   1    0.03    0.97
  -5   2   1   -0.58    0.73
   4  -2  -1   17.85    1.44
  -4   2   1   17.25    0.89
  -4   2   1   15.85    1.47
  -4   2   1   16.97    1.41
   3  -2  -1   16.90    1.31
  -3   2   1   18.21    1.38
  -3   2   1   15.70    0.82
   2  -2  -1   12.85    0.96
   2  -2  -1   14.45    0.99
  -2   2   1   16.02    1.07
  -2   2   1   15.23    0.73
   1  -2  -1    0.60    0.45
   1  -2  -1    0.66    0.41
   1  -2  -1    0.48    0.45
   0  -2  -1    4.47    0.43
   0  -2  -1    4.61    0.48
   0  -2  -1    3.97    0.50
  -1  -2  -1  138.19    2.83
  -1  -2  -1  125.25    3.02
   1   2   1  139.99    3.23
  -2  -2  -1  946.46   19.61
  -2  -2  -1  965.16   20.50
  -2  -2  -1  969.30   22.43
   2   2   1  976.95   20.84
  -3  -2  -1  116.90    2.84
  -3  -2  -1  113.08    3.42
  -3  -2  -1  117.16    2.81
   3   2   1  115.53    3.17
  -4  -2  -1   67.04    2.53
  -4  -2  -1   64.93    1.85
  -4  -2  -1   63.27    2.04
   4   2   1   62.29    2.33
  -5  -2  -1    5.80    0.62
  -5  -2  -1    7.21    1.14
  -5  -2  -1    6.20    0.88
   5   2   1    5.04    0.95
  -6  -2  -1   25.14    1.19
  -6  -2  -1   28.19    1.66
  -6  -2  -1   22.12    1.95
   6   2   1   23.49    1.75
  -7  -2  -1   11.50    1.39
  -7  -2  -1   12.08    1.67
   7   2   1   11.78    1.52
  -8  -2  -1    3.62    1.55
  -8  -2  -1    3.53    1.25
   8   2   1    2.55    1.27
  -9  -2  -1    6.59    1.77
  -9  -2  -1    7.05    1.83
   9   2   1    4.64    1.56
 -10  -2  -1   10.23    2.30
  10   2   1   12.98    1.69
   8  -3  -1    6.01    0.98
  -8   3   1    5.93    1.95
  -8   3   1    4.94    1.75
   7  -3  -1   15.45    1.70
  -7   3   1   18.63    2.13
  -7   3   1   16.17    2.07
   6  -3  -1    6.92    1.23
  -6   3   1    6.74    1.38
  -6   3   1    2.83    1.19
   5  -3  -1    3.36    0.93
  -5   3   1    0.79    0.93
  -5   3   1    2.29    1.10
   4  -3  -1    2.40    0.79
  -4   3   1    1.99    0.90
  -4   3   1    2.10    0.61
   3  -3  -1    0.69    0.73
   3  -3  -1    1.57    0.63
  -3   3   1    0.93    0.35
  -3   3   1    2.04    0.75
   2  -3  -1    2.91    0.68
   2  -3  -1    3.40    0.73
  -2   3   1    3.18    0.69
  -2   3   1    4.30    0.52
   1  -3  -1   19.21    1.12
   1  -3  -1   18.94    0.98
   1  -3  -1   16.74    1.16
   0  -3  -1   62.07    1.76
   0  -3  -1   64.45    1.93
   0  -3  -1   68.90    1.87
  -1  -3  -1    8.79    0.62
  -1  -3  -1    7.96    0.69
   1   3   1   10.25    0.75
  -2  -3  -1    2.10    0.44
  -2  -3  -1    2.09    0.60
  -2  -3  -1    2.17    0.57
   2   3   1    1.57    0.54
  -3  -3  -1   54.38    1.70
  -3  -3  -1   52.98    1.64
  -3  -3  -1   51.50    2.16
   3   3   1   56.61    1.91
  -4  -3  -1   13.09    1.26
  -4  -3  -1   12.75    0.93
  -4  -3  -1   14.03    0.98
   4   3   1   13.75    1.20
  -5  -3  -1    1.28    0.97
  -5  -3  -1    1.84    0.72
  -5  -3  -1    1.59    0.49
   5   3   1    1.86    0.84
  -6  -3  -1   21.73    1.10
  -6  -3  -1   20.09    1.88
  -6  -3  -1   21.56    1.51
   6   3   1   18.21    1.66
  -7  -3  -1   55.97    2.46
  -7  -3  -1   56.98    3.03
   7   3   1   52.98    2.63
  -8  -3  -1   17.54    2.18
   8   3   1   20.52    2.06
  -9  -3  -1    0.75    1.48
  -9  -3  -1    1.84    1.47
   9   3   1    0.30    1.22
 -10  -3  -1   -1.31    1.49
  10   3   1    2.19    1.19
  -8   4   1    4.61    1.83
  -8   4   1    2.85    2.16
   7  -4  -1    9.88    1.29
  -7   4   1    4.12    1.64
  -7   4   1    8.57    1.73
   6  -4  -1   19.12    1.83
  -6   4   1   22.22    2.11
  -6   4   1   21.11    2.08
   5  -4  -1   65.10    2.74
  -5   4   1   62.39    2.91
  -5   4   1   63.19    2.86
   4  -4  -1   30.84    1.76
   4  -4  -1   30.66    1.96
  -4   4   1   30.42    1.97
   3  -4  -1    2.19    0.70
   3  -4  -1    2.32    0.81
  -3   4   1    2.80    0.53
  -3   4   1    1.68    0.79
   2  -4  -1   44.38    1.93
   2  -4  -1   44.94    1.79
  -2   4   1   44.48    1.51
  -2   4   1   43.93    1.85
   1  -4  -1   23.53    1.37
   1  -4  -1   26.67    1.33
   1  -4  -1   26.94    1.37
   0  -4  -1    1.97    0.63
   0  -4  -1    2.12    0.55
   0  -4  -1    1.70    0.55
  -1  -4  -1    0.18    0.56
  -1  -4  -1   -0.29    0.39
   1   4   1   -0.12    0.42
  -2  -4  -1   26.24    1.27
  -2  -4  -1   24.28    0.98
   2   4   1   25.93    1.33
  -3  -4  -1    0.65    0.55
  -3  -4  -1    1.16    0.75
  -3  -4  -1    0.96    0.53
   3   4   1    0.49    0.60
  -4  -4  -1   11.54    1.21
  -4  -4  -1   12.28    0.96
  -4  -4  -1   12.39    0.90
   4   4   1   10.80    1.12
  -5  -4  -1    0.50    0.84
  -5  -4  -1    1.51    0.53
  -5  -4  -1    1.66    0.74
   5   4   1    1.55    0.75
  -6  -4  -1   22.58    2.02
  -6  -4  -1   26.76    1.66
  -6  -4  -1   24.13    1.24
   6   4   1   21.60    1.80
  -7  -4  -1    5.35    1.07
  -7  -4  -1    3.52    1.19
   7   4   1    5.57    1.21
  -8  -4  -1    7.50    1.44
  -8  -4  -1    5.94    1.57
   8   4   1    3.42    1.30
  -9  -4  -1   10.38    1.95
   9   4   1   11.89    1.94
 -10  -4  -1    1.84    1.68
  10   4   1    6.05    1.59
   7  -5  -1   -0.22    0.84
  -7   5   1    9.05    1.99
   6  -5  -1    7.42    1.05
  -6   5   1    6.05    1.56
  -6   5   1    7.67    1.50
   5  -5  -1   19.25    1.64
  -5   5   1   15.64    1.74
  -5   5   1   17.37    1.80
   4  -5  -1   16.55    1.44
   4  -5  -1   13.95    1.55
  -4   5   1   15.09    1.52
   3  -5  -1   20.58    1.37
   3  -5  -1   21.26    1.65
  -3   5   1   17.26    1.12
  -3   5   1   19.45    1.57
   2  -5  -1   12.50    1.09
   2  -5  -1   13.37    1.29
  -2   5   1   11.35    0.91
  -2   5   1   17.09    1.26
   1  -5  -1    9.31    1.02
   1  -5  -1    9.28    0.97
   1  -5  -1    8.68    0.90
   0  -5  -1    7.45    0.91
   0  -5  -1    6.39    0.83
   0  -5  -1    6.94    0.79
  -1  -5  -1  145.09    3.42
  -1  -5  -1  138.97    3.67
   1   5   1  143.91    3.70
  -2  -5  -1   17.87    1.13
  -2  -5  -1   17.18    0.93
   2   5   1   15.78    1.11
  -3  -5  -1   13.36    1.16
  -3  -5  -1   12.18    0.85
  -3  -5  -1   11.42    0.99
   3   5   1   11.20    1.04
  -4  -5  -1    2.99    0.71
  -4  -5  -1    2.00    0.63
  -4  -5  -1    1.75    0.85
   4   5   1    2.09    0.78
  -5  -5  -1   15.01    1.13
  -5  -5  -1   14.06    1.50
  -5  -5  -1   14.58    1.13
   5   5   1   17.32    1.54
  -6  -5  -1    7.94    1.07
  -6  -5  -1    5.22    1.27
  -6  -5  -1    8.83    0.95
   6   5   1    7.63    1.24
  -7  -5  -1    1.69    1.08
  -7  -5  -1   -0.16    1.04
   7   5   1    1.00    0.94
  -8  -5  -1   -0.48    1.18
   8   5   1    1.69    1.10
  -9  -5  -1    2.72    1.41
   9   5   1   -0.04    1.41
 -10  -5  -1   -0.50    1.39
  10   5   1   -1.47    1.19
  -7   6   1    3.55    1.97
  -6   6   1   14.08    2.00
   5  -6  -1    4.73    0.77
  -5   6   1    2.52    1.20
  -5   6   1    3.18    1.44
   4  -6  -1    4.75    0.80
   4  -6  -1    1.66    1.08
  -4   6   1    3.93    1.11
   3  -6  -1    0.50    0.91
   3  -6  -1    1.26    0.49
  -3   6   1   -0.78    0.48
  -3   6   1   -0.89    0.73
   2  -6  -1   49.60    2.25
   2  -6  -1   50.06    1.98
  -2   6   1   48.22    2.13
  -2   6   1   49.23    1.84
   1  -6  -1   52.47    2.02
   1  -6  -1   46.67    1.81
   1  -6  -1   44.81    2.00
   0  -6  -1    4.53    0.93
   0  -6  -1    3.74    0.77
   0   6   1    3.55    0.74
  -1  -6  -1   29.65    1.56
  -1  -6  -1   30.72    1.42
   1   6   1   31.04    1.45
  -2  -6  -1   94.91    2.52
  -2  -6  -1   93.59    2.91
   2   6   1   94.27    2.83
  -3  -6  -1   62.43    2.30
  -3  -6  -1   64.79    1.94
   3   6   1   66.49    2.32
  -4  -6  -1   28.43    1.54
  -4  -6  -1   28.98    1.83
  -4  -6  -1   28.32    1.43
   4   6   1   28.73    1.73
  -5  -6  -1   -0.40    0.88
  -5  -6  -1    1.31    0.66
  -5  -6  -1   -0.14    0.71
   5   6   1    0.58    0.78
  -6  -6  -1    4.72    0.89
  -6  -6  -1    4.39    1.25
  -6  -6  -1    6.81    1.05
   6   6   1    5.93    1.13
  -7  -6  -1   12.38    1.36
  -7  -6  -1   10.55    1.72
   7   6   1    9.94    1.43
  -8  -6  -1    6.10    1.67
   8   6   1    5.25    1.30
  -9  -6  -1    0.03    1.61
   9   6   1   -1.34    1.15
 -10  -6  -1    2.62    1.66
  10   6   1    2.05    1.58
  -6   7   1   -1.82    1.56
  -5   7   1    0.14    1.36
   4  -7  -1    0.44    0.24
   4  -7  -1    0.76    1.07
   3  -7  -1    3.09    1.10
   3  -7  -1    3.28    0.56
  -3   7   1    3.52    1.07
  -3   7   1    2.60    0.77
   2  -7  -1   13.13    1.44
   2  -7  -1   13.27    0.92
  -2   7   1   12.13    1.10
  -2   7   1   13.10    1.36
   1  -7  -1   60.74    2.20
   1  -7  -1   58.16    2.36
   1  -7  -1   57.44    2.36
   0  -7  -1   42.16    1.85
   0  -7  -1   45.57    2.09
   0   7   1   44.54    1.86
  -1  -7  -1   18.63    1.23
  -1  -7  -1   18.44    1.45
   1   7   1   17.35    1.17
  -2  -7  -1    1.02    0.64
  -2  -7  -1    1.28    0.85
   2   7   1    1.98    0.70
  -3  -7  -1   49.64    1.74
  -3  -7  -1   50.98    2.20
   3   7   1   48.00    2.00
  -4  -7  -1   76.86    2.33
  -4  -7  -1   77.96    3.16
  -4  -7  -1   81.51    2.76
   4   7   1   75.75    2.78
  -5  -7  -1   28.91    2.08
  -5  -7  -1   32.54    1.75
  -5  -7  -1   29.94    1.61
   5   7   1   32.55    1.94
  -6  -7  -1    5.14    0.95
  -6  -7  -1    4.79    1.36
   6   7   1    2.17    0.99
  -7  -7  -1   14.08    1.43
  -7  -7  -1   10.57    1.74
   7   7   1   13.28    1.72
  -8  -7  -1   14.55    2.02
   8   7   1   12.46    1.81
  -9  -7  -1    2.72    1.90
   9   7   1    4.07    1.40
 -10  -7  -1    0.33    1.74
  -6   8   1    2.89    2.08
  -5   8   1   -1.47    1.44
   4  -8  -1   20.55    2.15
   3  -8  -1    4.36    1.34
  -3   8   1    2.51    0.91
   2  -8  -1    1.29    0.99
   2  -8  -1    0.12    0.22
  -2   8   1   -0.16    0.76
  -2   8   1    1.74    1.07
   1  -8  -1   13.00    1.34
   1  -8  -1   14.22    1.49
   0  -8  -1   14.62    1.29
   0  -8  -1   12.91    1.47
   0   8   1   13.04    1.26
  -1  -8  -1    5.09    0.95
  -1  -8  -1    6.06    1.11
   1   8   1    4.14    0.84
  -2  -8  -1    6.89    0.89
  -2  -8  -1    7.53    1.23
   2   8   1    5.00    0.86
  -3  -8  -1    0.67    0.85
  -3  -8  -1    0.90    0.68
   3   8   1    0.91    0.71
  -4  -8  -1   -0.28    0.72
  -4  -8  -1    0.68    0.86
   4   8   1    0.13    0.77
  -5  -8  -1    8.50    1.19
  -5  -8  -1   11.89    1.59
   5   8   1   11.19    1.38
  -6  -8  -1   39.66    2.68
  -6  -8  -1   41.19    2.08
   6   8   1   39.34    2.23
  -7  -8  -1    1.58    1.07
  -7  -8  -1    3.64    1.48
   7   8   1    2.32    1.19
  -8  -8  -1    4.22    1.71
   8   8   1    4.63    1.35
  -9  -8  -1    5.44    1.94
   9   8   1    3.44    1.35
  -5   9   1    5.87    2.10
   4  -9  -1   -0.60    1.34
   3  -9  -1   11.05    1.67
   2  -9  -1   18.38    1.88
  -2   9   1   16.60    1.59
   1  -9  -1   38.17    2.25
  -1   9   1   38.40    2.16
   0  -9  -1    0.38    0.89
   0  -9  -1    0.04    0.91
   0   9   1   -0.19    0.83
  -1  -9  -1    6.29    1.11
  -1  -9  -1    6.04    1.30
   1   9   1    5.48    0.93
  -2  -9  -1   16.89    1.35
  -2  -9  -1   17.49    1.64
   2   9   1   18.67    1.47
  -3  -9  -1    3.35    0.93
  -3  -9  -1    4.09    1.15
   3   9   1    4.13    0.98
  -4  -9  -1    1.13    0.97
   4   9   1    1.76    0.86
  -5  -9  -1   -0.79    0.91
   5   9   1   -0.10    0.88
  -6  -9  -1   27.09    2.35
  -6  -9  -1   25.27    2.03
   6   9   1   22.34    2.06
  -7  -9  -1    0.24    1.42
  -7  -9  -1    2.95    1.34
   7   9   1    1.22    1.14
  -8  -9  -1    2.41    1.51
   8   9   1   -1.16    0.93
  -9  -9  -1    4.41    2.09
   9   9   1    2.14    1.49
   4 -10  -1    7.60    2.13
   3 -10  -1    1.23    1.52
   2 -10  -1   -1.02    1.20
  -2  10   1    2.55    0.91
   1 -10  -1   39.35    2.40
  -1  10   1   44.20    2.31
   0 -10  -1   54.61    2.83
   0 -10  -1   58.64    2.75
  -1 -10  -1    4.10    1.31
  -1 -10  -1    5.68    1.16
  -2 -10  -1   -0.79    1.02
  -2 -10  -1   -0.27    0.95
   2  10   1   -0.97    0.80
  -3 -10  -1   14.34    1.67
   3  10   1   16.84    1.58
  -4 -10  -1   35.57    2.14
   4  10   1   35.71    2.18
  -5 -10  -1    7.51    1.42
   5  10   1    7.37    1.32
  -6 -10  -1    0.52    1.16
  -6 -10  -1   -0.24    1.09
   6  10   1   -0.28    0.90
  -7 -10  -1    1.40    1.45
  -7 -10  -1    4.56    1.48
   7  10   1    1.68    1.27
  -8 -10  -1    0.22    1.65
   8  10   1    1.32    1.33
  -9 -10  -1    2.24    1.79
   9  10   1    2.00    1.56
   3 -11  -1    3.78    1.92
   2 -11  -1    1.62    1.58
  -2  11   1    1.38    1.06
   1 -11  -1    0.61    1.40
  -1  11   1    2.50    1.06
   0 -11  -1    7.26    1.62
   0  11   1   10.06    1.59
  -1 -11  -1   35.84    2.47
  -2 -11  -1    6.48    1.57
  -3 -11  -1    1.22    1.25
  -4 -11  -1   10.51    1.64
   4  11   1    8.43    1.46
  -5 -11  -1   46.61    2.70
   5  11   1   46.08    2.60
  -6 -11  -1   17.69    2.02
   6  11   1   13.41    1.83
  -7 -11  -1    7.88    1.75
   7  11   1    7.60    1.65
  -8 -11  -1    0.19    1.68
  -8 -11  -1   -1.06    1.74
   8  11   1   -1.52    1.27
  -9 -11  -1    6.24    1.84
   2 -12  -1    0.93    1.79
   1 -12  -1   -0.11    1.95
  -1  12   1    1.57    1.15
   0  12   1   -0.23    1.05
  -1 -12  -1   -0.04    1.68
  -2 -12  -1   26.85    2.53
  -3 -12  -1   21.06    2.27
  -4 -12  -1   10.49    1.89
  -5 -12  -1   -1.18    1.34
  -6 -12  -1    6.85    1.72
   6  12   1    7.08    1.72
  -7 -12  -1   15.56    2.37
   7  12   1   15.64    2.22
  -8 -12  -1    3.52    2.30
   8  12   1    3.82    1.84
  -1  13   1    0.96    1.24
   0  13   1    5.57    1.54
  -2 -13  -1    1.80    2.00
  -3 -13  -1    0.29    1.72
  -4 -13  -1    0.27    1.49
  -5 -13  -1    6.86    1.90
  -6 -13  -1    6.85    1.88
  -7 -13  -1    1.58    2.11
   1  14   1    9.42    1.62
  -3 -14  -1    3.11    2.07
  -4 -14  -1    5.19    2.08
  -5 -14  -1    1.54    2.03
  -6 -13   2    8.59    2.34
  -5 -13   2    0.58    1.79
  -4 -13   2    0.68    1.85
   3  13  -2    9.82    1.93
   2  13  -2    5.11    1.46
   1  13  -2    5.16    1.42
   0  13  -2    2.42    1.21
  -1  13  -2    1.71    1.16
  -7 -12   2    0.51    1.98
  -6 -12   2    1.04    1.79
  -5 -12   2    7.23    1.75
  -4 -12   2    3.95    1.59
  -3 -12   2    3.38    1.67
   2  12  -2    5.71    1.34
   1  12  -2    6.96    1.43
   0  12  -2   14.93    1.94
   0 -12   2   17.62    2.11
  -1  12  -2    2.77    1.23
   1 -12   2    1.95    1.75
  -2  12  -2    2.33    1.25
   2 -12   2    3.68    1.89
   8  11  -2    8.50    1.91
   7  11  -2    3.24    1.34
  -7 -11   2    3.42    1.98
  -6 -11   2    0.27    1.40
  -5 -11   2    0.29    1.15
  -4 -11   2    5.32    1.51
  -3 -11   2   -0.39    1.22
  -2 -11   2    0.45    1.19
   1  11  -2    2.41    1.23
  -1 -11   2    3.13    1.39
   0  11  -2    8.81    1.52
   0 -11   2    9.79    1.69
  -1  11  -2    5.45    1.28
   1 -11   2    8.49    1.84
  -2  11  -2   18.80    1.86
   2 -11   2   16.37    2.33
   3 -11   2    1.30    1.83
   9  10  -2    3.54    1.48
   8  10  -2    4.20    1.58
  -8 -10   2    7.38    1.99
   7  10  -2   20.96    2.18
  -7 -10   2   19.12    2.27
   6  10  -2   17.98    1.90
  -6 -10   2   15.68    2.05
  -6 -10   2   18.85    2.00
   5  10  -2   14.68    1.70
  -5 -10   2   10.71    1.65
  -4 -10   2    1.10    1.13
  -3 -10   2    4.67    1.29
  -3 -10   2    4.33    1.23
  -2 -10   2    4.01    1.15
  -2 -10   2    3.81    1.32
   1  10  -2    2.96    1.09
  -1 -10   2    2.91    1.11
   0  10  -2    8.13    1.40
   0 -10   2    8.33    1.41
  -1  10  -2   -0.26    0.93
   1 -10   2    0.40    1.08
  -2  10  -2    6.30    1.26
   2 -10   2   10.08    1.74
  -3  10  -2    9.98    1.48
   3 -10   2    9.56    1.93
   4 -10   2    1.35    1.88
   9   9  -2   12.63    2.10
  -9  -9   2   14.36    2.44
   8   9  -2    7.41    1.69
  -8  -9   2    5.20    2.01
   7   9  -2   10.66    1.69
  -7  -9   2   13.52    2.11
   6   9  -2   13.12    1.63
  -6  -9   2   10.38    1.56
   5   9  -2   47.46    2.47
  -5  -9   2   46.75    2.81
  -5  -9   2   46.34    2.44
   4   9  -2   51.29    2.39
  -4  -9   2   49.45    2.25
  -4  -9   2   45.65    2.42
   3   9  -2    1.14    0.88
  -3  -9   2    0.45    0.98
  -3  -9   2   -0.50    0.92
  -2  -9   2   30.51    1.94
  -2  -9   2   30.56    1.89
  -1  -9   2   43.42    2.27
   0   9  -2    7.74    1.28
   0  -9   2    5.44    1.27
  -1   9  -2   -0.88    0.84
   1  -9   2    1.01    1.04
  -2   9  -2    3.96    1.10
   2  -9   2    2.25    1.25
  -3   9  -2    0.49    0.84
   3  -9   2    0.63    1.29
   4  -9   2    4.28    1.72
   5  -9   2    0.07    1.67
   9   8  -2    4.13    1.46
  -9  -8   2    6.30    2.09
   8   8  -2    6.89    1.50
  -8  -8   2    9.68    2.06
   7   8  -2   10.65    1.73
  -7  -8   2   11.54    1.99
   6   8  -2    2.99    1.06
  -6  -8   2    1.94    1.28
  -6  -8   2    2.79    1.11
   5   8  -2    9.52    1.34
  -5  -8   2    9.10    1.33
  -5  -8   2    7.42    1.25
   4   8  -2   54.74    2.33
  -4  -8   2   54.90    2.45
  -4  -8   2   53.85    2.31
  -4  -8   2   54.61    2.65
   3   8  -2   70.33    2.47
  -3  -8   2   67.32    2.73
  -3  -8   2   68.40    2.53
   2   8  -2    1.48    0.70
  -2  -8   2    0.47    0.81
  -2  -8   2    1.68    0.97
  -1  -8   2    6.15    1.19
  -1  -8   2    9.83    1.16
   0   8  -2    3.41    1.00
   0  -8   2    3.93    0.98
  -1   8  -2   15.80    1.55
   1  -8   2   15.89    1.55
  -2   8  -2   24.81    1.77
   2  -8   2   27.80    2.13
  -3   8  -2    0.09    0.81
   3  -8   2    1.18    1.23
   4  -8   2    0.45    1.24
   5  -8   2   13.49    2.06
   6  -8   2    3.13    2.01
   9   7  -2   -1.53    1.13
  -9  -7   2    1.13    1.79
   8   7  -2   -2.42    0.94
  -8  -7   2   -0.09    1.59
   7   7  -2    1.78    1.16
  -7  -7   2    2.29    1.42
   6   7  -2   13.87    1.59
  -6  -7   2   12.18    1.34
  -6  -7   2    9.89    1.49
  -6  -7   2   10.84    1.66
   5   7  -2    4.55    1.06
  -5  -7   2    3.42    1.05
  -5  -7   2    3.84    0.96
   4   7  -2    0.29    0.63
  -4  -7   2   -0.41    0.81
  -4  -7   2    0.20    0.86
  -4  -7   2   -0.22    0.74
   3   7  -2   10.52    1.05
  -3  -7   2   10.66    1.20
  -3  -7   2   10.91    1.12
  -3  -7   2    9.77    1.25
   2   7  -2   43.79    1.80
  -2  -7   2   47.89    2.11
  -2  -7   2   45.24    1.92
   1   7  -2   65.47    2.14
  -1  -7   2   64.79    2.60
  -1  -7   2   67.14    2.34
   0   7  -2   18.70    1.58
   0   7  -2   16.87    1.16
   0  -7   2   17.58    1.43
  -1   7  -2   22.53    1.63
   1  -7   2   21.75    1.50
  -2   7  -2   26.62    1.66
   2  -7   2   22.07    1.61
  -3   7  -2   52.54    2.36
   3  -7   2   50.96    2.52
  -4   7  -2   14.03    1.46
   4  -7   2   14.97    1.82
   5  -7   2   -0.54    1.20
   6  -7   2    2.15    1.71
   9   6  -2    7.47    1.64
  -9  -6   2    7.40    2.17
   8   6  -2    3.50    1.32
  -8  -6   2    2.54    1.68
   7   6  -2    0.41    0.95
  -7  -6   2   -0.34    1.32
  -7  -6   2    0.87    1.25
   6   6  -2   43.22    2.34
  -6  -6   2   38.27    2.56
  -6  -6   2   43.07    2.36
  -6  -6   2   44.46    2.03
   5   6  -2    7.50    1.17
  -5  -6   2    8.27    1.37
  -5  -6   2    8.70    1.07
  -5  -6   2    8.83    1.24
   4   6  -2   17.45    1.41
  -4  -6   2   17.53    1.34
  -4  -6   2   16.94    1.36
   3   6  -2    4.23    0.76
  -3  -6   2    2.27    0.85
  -3  -6   2    4.59    0.93
  -3  -6   2    3.82    0.84
   2   6  -2    0.64    0.54
  -2  -6   2    0.31    0.61
  -2  -6   2    0.90    0.77
  -2  -6   2    0.95    0.70
   1   6  -2   -0.93    0.39
  -1  -6   2   -0.09    0.70
  -1  -6   2    0.37    0.64
   0   6  -2   11.77    1.21
   0   6  -2   10.60    0.80
   0  -6   2    9.12    1.05
  -1   6  -2    1.39    0.60
  -1   6  -2    1.81    0.82
   1  -6   2    1.06    0.76
  -2   6  -2    0.36    0.70
   2  -6   2    0.40    0.85
   2  -6   2    0.07    0.15
  -3   6  -2   13.04    1.26
   3  -6   2   13.87    1.48
  -4   6  -2   64.36    2.55
   4  -6   2   64.52    2.93
   5  -6   2   26.84    2.28
   6  -6   2    3.63    1.49
  -7   6  -2    3.84    2.37
   9   5  -2    3.55    1.37
  -9  -5   2    0.62    1.79
   8   5  -2   16.73    2.00
  -8  -5   2   16.04    1.99
  -8  -5   2   15.23    2.29
   7   5  -2   28.49    2.11
  -7  -5   2   31.61    2.13
  -7  -5   2   33.46    2.70
   6   5  -2    0.95    0.89
  -6  -5   2   -1.32    0.88
  -6  -5   2    0.51    1.04
   5   5  -2    2.50    0.83
  -5  -5   2    2.04    0.93
  -5  -5   2    2.73    0.74
  -5  -5   2    1.79    0.99
   4   5  -2   53.99    2.24
  -4  -5   2   55.07    2.18
  -4  -5   2   55.88    2.00
   3   5  -2   87.80    2.74
  -3  -5   2   87.50    2.99
  -3  -5   2   89.74    2.67
  -3  -5   2   89.00    2.67
   2   5  -2    0.40    0.49
  -2  -5   2   -0.46    0.65
  -2  -5   2    0.58    0.66
  -2  -5   2    0.32    0.59
   1   5  -2  101.81    2.65
  -1  -5   2   99.96    2.82
  -1  -5   2   99.82    2.91
   0   5  -2    0.13    0.38
   0  -5   2   -0.46    0.59
  -1   5  -2    9.13    0.97
  -1   5  -2   11.01    0.81
   1  -5   2    9.11    0.61
   1  -5   2    9.69    1.03
  -2   5  -2    9.32    0.93
  -2   5  -2    8.16    1.00
   2  -5   2    8.51    1.10
   2  -5   2    9.47    0.62
  -3   5  -2   -0.28    0.64
   3  -5   2    0.63    0.92
   3  -5   2    0.52    0.29
  -4   5  -2    0.19    0.89
  -4   5  -2   -1.06    0.62
   4  -5   2    0.91    0.34
   4  -5   2    0.54    0.75
   5  -5   2    2.04    1.07
   6  -5   2   20.20    2.00
  -7   5  -2    5.31    1.82
   9   4  -2    3.99    1.36
  -9  -4   2    0.08    1.32
  -9  -4   2    2.44    1.65
   8   4  -2    3.06    1.13
  -8  -4   2    0.89    1.28
  -8  -4   2    0.23    1.31
   7   4  -2   24.53    1.90
  -7  -4   2   25.13    1.99
  -7  -4   2   27.64    2.29
   6   4  -2   13.21    1.46
  -6  -4   2   12.32    1.35
  -6  -4   2   13.45    1.71
   5   4  -2   37.43    1.94
  -5  -4   2   34.73    1.54
  -5  -4   2   41.25    2.38
  -5  -4   2   34.26    1.81
   4   4  -2   16.55    1.30
  -4  -4   2   15.62    1.46
  -4  -4   2   17.18    1.25
  -4  -4   2   15.22    1.07
   3   4  -2   58.35    2.05
  -3  -4   2   56.50    2.11
  -3  -4   2   61.00    1.95
   2   4  -2  248.68    5.86
  -2  -4   2  248.54    5.69
  -2  -4   2  252.09    6.37
  -2  -4   2  245.15    5.68
   1   4  -2  229.69    5.27
  -1  -4   2  233.50    5.33
  -1  -4   2  227.89    5.71
  -1  -4   2  226.29    5.26
   0   4  -2   95.14    2.37
   0  -4   2   94.83    2.63
  -1   4  -2   -1.14    0.57
   1  -4   2   -0.22    0.23
   1  -4   2   -0.36    0.59
  -2   4  -2   54.85    2.02
  -2   4  -2   57.03    1.94
   2  -4   2   56.15    1.75
   2  -4   2   56.45    2.19
  -3   4  -2    6.89    0.89
  -3   4  -2    5.97    0.80
   3  -4   2    6.95    1.12
   3  -4   2    6.50    0.76
  -4   4  -2    3.15    0.75
  -4   4  -2    3.86    0.91
   4  -4   2    3.88    0.80
   4  -4   2    3.36    1.04
  -5   4  -2    1.39    1.05
   5  -4   2    0.32    0.86
   5  -4   2    0.35    0.58
   6  -4   2    0.37    0.99
   6  -4   2    3.87    0.67
  -7   4  -2   -1.75    1.43
  -8   4  -2    0.06    1.90
 -10  -3   2    8.07    2.90
   9   3  -2    0.16    1.34
  -9  -3   2    1.79    1.58
  -9  -3   2    2.13    1.62
   8   3  -2   -0.85    1.01
  -8  -3   2    0.98    1.47
  -8  -3   2    2.19    1.29
   7   3  -2    4.64    1.21
  -7  -3   2    3.69    1.18
  -7  -3   2    5.75    1.40
   6   3  -2    5.13    1.08
  -6  -3   2    3.95    1.25
  -6  -3   2    5.68    1.10
   5   3  -2   12.23    1.36
  -5  -3   2   13.02    1.53
  -5  -3   2   13.17    0.90
  -5  -3   2   11.29    1.19
   4   3  -2   56.93    2.26
  -4  -3   2   58.09    1.77
  -4  -3   2   56.37    2.14
  -4  -3   2   58.62    2.41
   3   3  -2    4.04    0.74
  -3  -3   2    4.40    0.62
  -3  -3   2    4.49    0.77
  -3  -3   2    2.86    0.78
   2   3  -2   40.56    1.53
  -2  -3   2   44.40    1.53
  -2  -3   2   42.57    1.59
   1   3  -2  236.43    5.32
  -1  -3   2  233.34    5.27
  -1  -3   2  231.80    5.74
  -1  -3   2  239.39    5.29
   0   3  -2  107.39    2.79
   0   3  -2  109.84    2.55
   0  -3   2  109.39    2.82
  -1   3  -2   24.28    1.02
  -1   3  -2   29.04    1.30
   1  -3   2   27.07    0.95
   1  -3   2   24.35    1.24
  -2   3  -2    0.19    0.46
  -2   3  -2    0.17    0.58
   2  -3   2    0.79    0.44
   2  -3   2    0.09    0.63
  -3   3  -2   54.75    2.08
  -3   3  -2   57.94    1.96
   3  -3   2   56.95    1.99
   3  -3   2   60.45    2.27
  -4   3  -2   74.31    2.41
  -4   3  -2   70.22    2.69
   4  -3   2   74.16    2.77
   4  -3   2   68.05    2.43
  -5   3  -2   50.98    2.53
  -5   3  -2   52.55    2.18
   5  -3   2   52.97    2.42
   5  -3   2   50.15    2.17
  -6   3  -2    8.82    1.52
   6  -3   2   12.01    1.33
  -7   3  -2   -0.30    1.37
  -7   3  -2   -1.23    1.21
   7  -3   2    0.56    0.68
  -8   3  -2    7.05    2.07
   9   2  -2    0.79    1.34
  -9  -2   2    3.35    1.72
  -9  -2   2    0.40    1.46
   8   2  -2   10.20    1.59
  -8  -2   2   10.71    1.68
  -8  -2   2   10.21    1.86
   7   2  -2    0.48    0.88
  -7  -2   2    0.96    1.03
  -7  -2   2   -0.96    1.10
   6   2  -2    4.67    1.05
  -6  -2   2    5.53    1.12
  -6  -2   2    4.52    1.27
   5   2  -2    8.71    1.21
  -5  -2   2    5.13    1.08
  -5  -2   2    5.72    0.60
  -5  -2   2    6.92    1.04
   4   2  -2    0.77    0.66
  -4  -2   2    0.94    0.67
  -4  -2   2    1.68    0.43
  -4  -2   2    0.85    0.71
   3   2  -2   42.66    1.69
  -3  -2   2   42.20    1.92
  -3  -2   2   39.25    1.63
  -3  -2   2   43.63    1.33
   2   2  -2   13.86    0.93
  -2  -2   2   13.52    0.82
  -2  -2   2   13.86    0.91
   1   2  -2   34.22    1.14
  -1  -2   2   34.11    1.34
  -1  -2   2   34.53    1.24
  -1  -2   2   36.27    1.31
   0   2  -2   13.06    0.48
   0   2  -2   13.63    0.93
   0  -2   2   11.25    0.79
  -1   2  -2  138.39    3.23
  -1   2  -2  126.19    3.11
   1  -2   2  129.62    3.00
   1  -2   2  125.94    3.19
  -2   2  -2    0.59    0.53
  -2   2  -2    0.45    0.42
   2  -2   2    0.72    0.44
   2  -2   2    1.28    0.56
  -3   2  -2   24.13    1.34
  -3   2  -2   25.31    1.33
   3  -2   2   24.78    1.29
   3  -2   2   25.55    1.51
  -4   2  -2   18.78    1.24
  -4   2  -2   20.62    1.47
   4  -2   2   15.60    1.35
   4  -2   2   17.01    1.29
  -5   2  -2   78.52    3.08
  -5   2  -2   79.91    2.46
   5  -2   2   76.52    2.87
   5  -2   2   77.65    2.78
  -6   2  -2   19.60    1.88
  -6   2  -2   20.32    1.87
   6  -2   2   18.17    1.65
  -7   2  -2    2.07    1.32
  -7   2  -2    2.92    1.37
   7  -2   2    2.45    1.00
  -8   2  -2    0.53    1.66
  -8   2  -2    0.09    1.42
   8  -2   2    1.50    0.84
  -9   2  -2    4.01    2.28
   9   1  -2    1.24    1.10
  -9  -1   2    4.82    1.85
  -9  -1   2    0.10    1.45
   8   1  -2    3.20    1.29
  -8  -1   2    2.44    1.39
  -8  -1   2    1.35    1.32
   7   1  -2   13.05    1.65
  -7  -1   2   14.31    1.65
  -7  -1   2   12.23    1.76
   6   1  -2   13.45    1.55
  -6  -1   2   14.60    1.44
  -6  -1   2   12.61    1.64
   5   1  -2    2.56    0.91
  -5  -1   2    2.32    0.79
  -5  -1   2    1.03    0.88
   4   1  -2    6.91    0.95
  -4  -1   2    5.73    0.96
  -4  -1   2    6.32    0.88
  -4  -1   2    5.21    0.44
   3   1  -2    9.70    0.94
  -3  -1   2    7.86    0.87
  -3  -1   2    9.51    1.01
  -3  -1   2    7.95    0.55
   2   1  -2   -0.10    0.51
  -2  -1   2    0.24    0.51
  -2  -1   2   -0.17    0.32
  -2  -1   2   -0.11    0.50
   1   1  -2   10.61    0.72
  -1  -1   2   10.41    0.75
  -1  -1   2   12.00    0.66
   0   1  -2   17.92    0.80
   0   1  -2   17.50    0.50
   0  -1   2   17.91    0.54
   0  -1   2   18.07    0.78
  -1   1  -2   32.52    0.99
  -1   1  -2   29.05    1.15
   1  -1   2   33.39    0.93
   1  -1   2   31.93    1.19
  -2   1  -2   14.03    1.00
  -2   1  -2   13.60    0.91
   2  -1   2   12.99    0.85
   2  -1   2   14.10    1.03
  -3   1  -2   26.36    1.42
  -3   1  -2   28.09    1.33
   3  -1   2   28.42    1.31
   3  -1   2   26.71    1.39
  -4   1  -2   65.56    2.50
  -4   1  -2   65.67    2.05
   4  -1   2   69.28    2.31
   4  -1   2   63.45    2.26
  -5   1  -2    2.88    0.58
  -5   1  -2    1.47    0.93
   5  -1   2    0.76    0.78
   5  -1   2    0.69    0.77
  -6   1  -2    6.77    1.21
  -6   1  -2    6.37    1.36
   6  -1   2    5.70    1.06
  -7   1  -2   44.06    2.74
  -7   1  -2   42.45    2.54
   7  -1   2   38.23    2.32
  -8   1  -2   11.59    1.97
  -8   1  -2   14.89    2.05
   8  -1   2   13.50    1.73
  -9   1  -2    8.33    2.16
  -9   1  -2    4.39    2.09
   9  -1   2   10.66    1.32
   9   0  -2    5.98    1.50
  -9   0   2    6.82    2.02
  -9   0   2    5.10    1.80
   8   0  -2    1.34    1.13
  -8   0   2    1.92    1.42
  -8   0   2    2.46    1.45
   7   0  -2    0.58    1.02
  -7   0   2    1.95    1.29
  -7   0   2    2.01    1.14
   6   0  -2   16.43    1.67
  -6   0   2    9.99    1.57
  -6   0   2   12.37    1.42
   5   0  -2   51.09    2.30
  -5   0   2   54.07    2.66
  -5   0   2   50.68    2.24
   4   0  -2   49.78    2.03
  -4   0   2   45.91    2.01
  -4   0   2   50.14    2.27
  -4   0   2   47.99    1.19
   3   0  -2    4.95    0.76
  -3   0   2    4.24    0.80
  -3   0   2    4.23    0.27
  -3   0   2    4.42    0.71
   2   0  -2   43.75    1.57
  -2   0   2   42.58    1.55
  -2   0   2   42.48    1.66
   1   0  -2   15.11    0.78
   1   0  -2   15.78    0.48
  -1   0   2   12.99    0.88
  -1   0   2   15.83    0.87
   0   0  -2    4.15    0.34
   0   0  -2    3.90    0.31
   0   0   2    3.76    0.35
  -1   0  -2    3.19    0.47
  -1   0  -2    3.40    0.40
   1   0   2    3.63    0.35
   1   0   2    3.23    0.39
  -2   0  -2  947.60   22.66
  -2   0  -2  987.95   19.96
   2   0   2 1000.00   20.04
   2   0   2  987.30   21.09
  -3   0  -2   16.02    1.32
  -3   0  -2   15.44    1.02
   3   0   2   15.75    1.13
   3   0   2   15.21    1.05
  -4   0  -2    5.31    0.86
  -4   0  -2    5.90    0.66
   4   0   2    5.39    0.80
   4   0   2    4.69    0.81
  -5   0  -2   10.13    1.14
  -5   0  -2   11.71    0.83
  -5   0  -2   10.79    1.35
   5   0   2   11.13    1.24
  -6   0  -2    2.38    1.12
  -6   0  -2    1.25    0.86
   6   0   2    2.39    0.99
  -7   0  -2    4.85    1.37
  -7   0  -2    1.51    1.09
   7   0   2    1.26    0.98
  -8   0  -2   15.05    1.89
  -8   0  -2   17.36    2.20
   8   0   2   17.49    1.93
  -9   0  -2   18.17    2.48
  -9   0  -2   19.46    2.48
   9   0   2   18.90    2.12
   9  -1  -2    0.99    0.75
  -9   1   2    1.51    1.89
  -9   1   2    0.32    1.71
   8  -1  -2   12.08    1.69
  -8   1   2    9.80    2.03
  -8   1   2   14.64    2.07
   7  -1  -2    8.11    1.48
  -7   1   2    8.25    1.51
  -7   1   2    9.08    1.68
   6  -1  -2   18.56    1.72
  -6   1   2   20.54    1.82
  -6   1   2   19.79    2.02
   5  -1  -2    6.92    1.13
  -5   1   2    6.43    1.07
  -5   1   2    5.99    1.11
   4  -1  -2  251.92    6.47
  -4   1   2  255.81    6.98
  -4   1   2  252.34    5.26
  -4   1   2  258.36    6.22
   3  -1  -2  153.06    4.09
  -3   1   2  151.18    3.94
  -3   1   2  144.76    4.40
  -3   1   2  157.34    3.19
   2  -1  -2   24.55    1.22
  -2   1   2   24.70    1.18
  -2   1   2   24.38    1.32
   1  -1  -2   11.58    0.81
   1  -1  -2   11.25    0.45
  -1   1   2   10.52    0.79
  -1   1   2   11.10    0.73
   0  -1  -2   84.77    2.26
   0  -1  -2   96.09    2.00
   0   1   2   88.54    2.01
  -1  -1  -2  297.85    7.19
  -1  -1  -2  304.65    6.33
   1   1   2  306.81    6.18
   1   1   2  305.13    6.69
  -2  -1  -2  218.83    4.77
  -2  -1  -2  218.84    5.51
   2   1   2  221.62    4.72
   2   1   2  216.14    5.10
  -3  -1  -2  139.23    3.27
  -3  -1  -2  137.97    3.87
   3   1   2  140.01    3.32
   3   1   2  136.27    3.60
  -4  -1  -2   53.90    1.70
  -4  -1  -2   56.14    2.22
  -4  -1  -2   54.12    1.92
   4   1   2   55.98    2.04
  -5  -1  -2    0.78    0.42
  -5  -1  -2   -0.86    0.61
  -5  -1  -2   -1.07    0.78
   5   1   2   -0.20    0.67
  -6  -1  -2    6.25    1.31
  -6  -1  -2    6.08    0.69
  -6  -1  -2    5.92    1.05
   6   1   2    5.84    1.13
  -7  -1  -2    2.42    1.07
  -7  -1  -2    2.91    1.25
   7   1   2    4.23    1.16
  -8  -1  -2    7.21    1.74
  -8  -1  -2    8.25    1.60
   8   1   2    6.23    1.45
  -9  -1  -2    1.57    1.65
  -9  -1  -2   -0.72    1.48
   9   1   2    1.38    1.30
 -10  -1  -2    1.16    2.44
 -10  -1  -2    1.14    2.23
  10   1   2    2.51    0.86
  -9   2   2   -0.80    2.05
   8  -2  -2    2.79    1.18
  -8   2   2    0.24    1.37
  -8   2   2    3.33    1.69
   7  -2  -2    3.23    1.14
  -7   2   2    2.39    1.36
  -7   2   2    4.28    1.42
   6  -2  -2    7.02    1.19
  -6   2   2    6.99    1.50
  -6   2   2    7.01    1.23
   5  -2  -2    4.09    1.00
  -5   2   2    4.96    1.13
  -5   2   2    6.11    1.27
   4  -2  -2   14.05    1.29
  -4   2   2   13.99    1.42
  -4   2   2   15.27    1.31
   3  -2  -2   51.59    2.04
  -3   2   2   49.14    2.16
  -3   2   2   49.57    1.35
  -3   2   2   48.17    1.98
   2  -2  -2  113.11    3.14
  -2   2   2  113.01    2.52
  -2   2   2  106.61    3.31
  -2   2   2  113.24    3.01
   1  -2  -2  164.17    3.93
   1  -2  -2  156.60    3.48
   0  -2  -2    4.91    0.45
   0  -2  -2    4.92    0.48
   0  -2  -2    4.76    0.62
  -1  -2  -2   20.93    0.91
   1   2   2   19.98    0.93
  -2  -2  -2  619.82   14.64
  -2  -2  -2  620.28   12.80
  -2  -2  -2  627.55   12.60
   2   2   2  614.35   13.58
  -3  -2  -2  161.85    4.43
  -3  -2  -2  158.62    3.62
  -3  -2  -2  154.27    3.67
   3   2   2  154.86    4.06
  -4  -2  -2   14.51    0.98
  -4  -2  -2   14.30    1.27
  -4  -2  -2   13.78    0.91
   4   2   2   13.14    1.19
  -5  -2  -2    2.56    0.94
  -5  -2  -2    0.08    0.40
  -5  -2  -2    0.11    0.63
   5   2   2   -0.17    0.67
  -6  -2  -2   11.63    0.80
  -6  -2  -2   12.07    1.62
  -6  -2  -2   12.12    1.19
   6   2   2   12.28    1.47
  -7  -2  -2   37.22    2.07
  -7  -2  -2   39.14    2.69
   7   2   2   37.86    2.29
  -8  -2  -2   10.60    1.91
  -8  -2  -2    9.55    1.55
   8   2   2    8.70    1.52
  -9  -2  -2    2.22    1.54
  -9  -2  -2    2.08    1.49
   9   2   2    0.72    1.27
 -10  -2  -2   -0.57    1.74
  10   2   2    1.06    0.76
   8  -3  -2    3.75    0.88
  -8   3   2    2.65    1.94
  -8   3   2    2.15    1.52
   7  -3  -2    2.89    0.99
  -7   3   2    3.51    1.43
  -7   3   2    2.15    1.44
   6  -3  -2    0.08    0.82
  -6   3   2    0.47    1.04
  -6   3   2    0.43    1.02
   5  -3  -2    0.98    0.84
  -5   3   2   -0.27    0.84
  -5   3   2    1.30    0.96
   4  -3  -2    9.59    1.18
  -4   3   2    9.47    1.20
  -4   3   2   10.35    1.30
   3  -3  -2   13.55    1.24
  -3   3   2   12.74    1.18
  -3   3   2   15.30    0.74
  -3   3   2   11.87    1.18
   2  -3  -2    5.37    0.81
   2  -3  -2    5.28    0.84
  -2   3   2    5.09    0.84
   1  -3  -2   38.69    1.49
   1  -3  -2   37.32    1.29
   1  -3  -2   40.29    1.52
   0  -3  -2  217.52    5.19
   0  -3  -2  216.08    4.75
   0  -3  -2  219.83    4.80
  -1  -3  -2    1.21    0.30
  -1  -3  -2    1.00    0.48
   1   3   2    1.87    0.54
  -2  -3  -2   42.06    1.64
  -2  -3  -2   39.61    1.39
  -2  -3  -2   39.24    1.07
   2   3   2   41.73    1.53
  -3  -3  -2   62.18    1.90
  -3  -3  -2   59.07    1.67
  -3  -3  -2   69.08    2.46
   3   3   2   57.55    2.05
  -4  -3  -2   45.89    2.09
  -4  -3  -2   45.54    1.58
  -4  -3  -2   42.61    1.60
   4   3   2   46.27    1.92
  -5  -3  -2   32.78    1.56
  -5  -3  -2   35.66    2.07
  -5  -3  -2   33.06    1.33
   5   3   2   32.29    1.77
  -6  -3  -2    6.03    0.74
  -6  -3  -2    5.53    0.92
  -6  -3  -2    6.93    1.32
   6   3   2    6.28    1.14
  -7  -3  -2    3.41    1.40
  -7  -3  -2    4.18    1.05
   7   3   2    5.19    1.20
  -8  -3  -2   35.45    2.91
  -8  -3  -2   33.45    2.41
   8   3   2   32.58    2.24
  -9  -3  -2   10.41    2.06
  -9  -3  -2   10.84    2.07
   9   3   2   12.48    1.89
 -10  -3  -2    7.84    2.10
  10   3   2    8.32    1.67
   8  -4  -2   11.49    1.24
  -8   4   2   13.81    2.50
  -8   4   2   10.86    2.44
   7  -4  -2   28.21    1.84
  -7   4   2   20.59    2.35
  -7   4   2   18.21    2.26
   6  -4  -2    4.44    1.07
  -6   4   2    4.47    1.36
  -6   4   2    5.48    1.36
   5  -4  -2    9.42    1.27
  -5   4   2    9.35    1.36
  -5   4   2   10.37    1.54
   4  -4  -2   18.54    1.55
  -4   4   2   17.06    1.68
  -4   4   2   18.11    1.58
   3  -4  -2    3.67    0.83
   3  -4  -2    3.27    0.96
  -3   4   2    4.41    0.98
  -3   4   2    3.69    0.52
   2  -4  -2   41.54    1.83
   2  -4  -2   41.06    1.84
  -2   4   2   40.07    1.89
  -2   4   2   43.32    1.45
   1  -4  -2  111.94    3.12
   1  -4  -2  115.53    3.01
   1  -4  -2  124.86    3.33
   0  -4  -2    7.27    0.78
   0  -4  -2    6.60    0.78
   0  -4  -2    7.08    0.72
  -1  -4  -2    1.06    0.40
  -1  -4  -2    0.87    0.59
   1   4   2    0.16    0.48
  -2  -4  -2    7.16    0.79
  -2  -4  -2    7.92    0.50
  -2  -4  -2    7.86    0.88
   2   4   2    7.72    0.80
  -3  -4  -2   13.61    0.96
  -3  -4  -2   11.71    0.87
  -3  -4  -2   13.33    1.21
   3   4   2   14.27    1.13
  -4  -4  -2    8.35    0.75
  -4  -4  -2    8.12    1.09
  -4  -4  -2    8.84    0.87
   4   4   2    8.08    0.98
  -5  -4  -2    7.46    0.80
  -5  -4  -2    4.37    1.08
   5   4   2    6.27    1.05
  -6  -4  -2   75.13    2.54
  -6  -4  -2   77.00    2.41
  -6  -4  -2   75.48    3.26
   6   4   2   79.22    3.01
  -7  -4  -2   21.37    1.67
  -7  -4  -2   22.22    2.12
   7   4   2   17.08    1.83
  -8  -4  -2    4.79    1.59
   8   4   2    3.93    1.31
  -9  -4  -2    4.76    1.63
   9   4   2    1.89    1.40
 -10  -4  -2    8.26    2.10
  10   4   2    8.49    1.94
   7  -5  -2   11.19    0.84
  -7   5   2    7.96    1.98
  -7   5   2    6.85    1.85
   6  -5  -2   19.94    1.47
  -6   5   2   18.78    2.16
  -6   5   2   20.36    2.12
   5  -5  -2   32.06    1.94
  -5   5   2   36.56    2.35
  -5   5   2   32.99    2.28
   4  -5  -2    5.65    0.97
  -4   5   2    1.98    0.99
  -4   5   2    3.96    1.09
   3  -5  -2   30.50    1.93
   3  -5  -2   31.24    1.73
  -3   5   2   32.28    1.36
  -3   5   2   35.61    2.03
   2  -5  -2   80.08    2.67
   2  -5  -2   76.60    2.68
  -2   5   2   78.28    2.82
  -2   5   2   77.17    2.27
   1  -5  -2   37.76    1.61
   1  -5  -2   41.56    1.77
   1  -5  -2   37.58    1.70
   0  -5  -2   14.86    1.13
   0  -5  -2   16.51    1.18
   0  -5  -2   16.11    1.18
  -1  -5  -2   25.90    1.34
  -1  -5  -2   31.31    1.22
   1   5   2   31.34    1.42
  -2  -5  -2    0.17    0.39
  -2  -5  -2    1.09    0.61
   2   5   2   -0.01    0.56
  -3  -5  -2   23.97    1.02
  -3  -5  -2   21.61    1.62
  -3  -5  -2   22.60    1.31
   3   5   2   22.97    1.47
  -4  -5  -2   31.19    1.33
  -4  -5  -2   32.10    1.88
  -4  -5  -2   33.83    1.47
   4   5   2   29.00    1.73
  -5  -5  -2    0.55    0.55
  -5  -5  -2    0.76    0.64
  -5  -5  -2    0.40    0.90
   5   5   2   -0.46    0.71
  -6  -5  -2    9.26    1.42
  -6  -5  -2    7.18    0.88
  -6  -5  -2    7.50    0.96
   6   5   2    4.75    1.08
  -7  -5  -2   11.91    1.33
  -7  -5  -2   10.65    1.66
  -7  -5  -2   14.02    1.25
   7   5   2   12.44    1.55
  -8  -5  -2    4.15    1.51
   8   5   2    2.66    1.12
  -9  -5  -2    2.12    1.41
   9   5   2    2.82    1.44
 -10  -5  -2    1.85    1.68
  10   5   2    4.28    1.80
  -7   6   2    4.91    2.01
   6  -6  -2    2.08    0.41
  -6   6   2    1.55    1.38
  -6   6   2    2.13    1.61
   5  -6  -2   32.40    1.78
  -5   6   2   27.31    2.22
  -5   6   2   30.06    2.45
   4  -6  -2   37.16    1.92
  -4   6   2   30.82    2.11
   3  -6  -2   32.25    2.01
   3  -6  -2   30.06    1.66
  -3   6   2   32.57    2.08
  -3   6   2   33.88    1.48
   2  -6  -2   -0.39    0.82
   2  -6  -2    0.67    0.60
  -2   6   2    0.31    0.70
  -2   6   2    0.31    0.49
   1  -6  -2   93.94    2.95
   1  -6  -2   95.16    2.88
   1  -6  -2   96.13    2.96
   0  -6  -2  192.08    4.69
   0  -6  -2  192.83    5.06
   0  -6  -2  192.62    4.81
  -1  -6  -2   85.35    2.32
  -1  -6  -2   76.06    2.62
   1   6   2   81.24    2.57
  -2  -6  -2   16.37    0.94
  -2  -6  -2   12.96    1.14
   2   6   2   15.31    1.21
  -3  -6  -2    8.12    0.70
  -3  -6  -2    6.32    0.93
   3   6   2    7.10    0.94
  -4  -6  -2   17.17    1.21
  -4  -6  -2   17.00    1.50
  -4  -6  -2   17.33    1.07
   4   6   2   15.10    1.36
  -5  -6  -2    2.75    0.75
  -5  -6  -2    3.03    0.76
  -5  -6  -2    2.22    0.97
   5   6   2    2.06    0.88
  -6  -6  -2   12.69    1.22
  -6  -6  -2   12.56    1.69
   6   6   2   12.44    1.47
  -7  -6  -2    3.38    1.31
  -7  -6  -2    4.39    0.95
   7   6   2    2.42    1.02
  -8  -6  -2    0.69    1.31
   8   6   2    0.53    0.98
  -9  -6  -2   -0.14    1.16
   9   6   2    0.09    1.35
 -10  -6  -2   -0.21    1.26
  10   6   2    0.65    1.38
  -6   7   2    1.48    1.76
  -5   7   2    1.14    1.44
   4  -7  -2    2.64    0.61
  -4   7   2    3.20    1.19
   3  -7  -2    5.16    0.80
   3  -7  -2    4.81    1.20
  -3   7   2    5.08    1.11
   2  -7  -2    9.28    1.29
   2  -7  -2    9.07    1.03
  -2   7   2    9.77    1.01
  -2   7   2    8.07    1.21
   1  -7  -2   10.21    1.23
   1  -7  -2   11.26    1.23
   1  -7  -2   11.39    1.05
   0  -7  -2   35.15    1.85
   0  -7  -2   32.37    1.65
   0   7   2   34.11    1.71
  -1  -7  -2   75.64    2.28
  -1  -7  -2   63.31    2.46
   1   7   2   73.62    2.46
  -2  -7  -2  203.36    5.33
  -2  -7  -2  208.98    4.81
   2   7   2  209.97    5.43
  -3  -7  -2   46.09    1.55
  -3  -7  -2   45.79    2.00
   3   7   2   44.85    2.08
  -4  -7  -2    2.78    0.61
  -4  -7  -2    3.01    0.87
  -4  -7  -2    2.90    1.07
   4   7   2    3.09    0.91
  -5  -7  -2   18.77    1.77
  -5  -7  -2   19.50    1.41
   5   7   2   18.38    1.60
  -6  -7  -2   38.85    2.57
  -6  -7  -2   39.22    1.92
   6   7   2   40.89    2.29
  -7  -7  -2   14.09    2.01
  -7  -7  -2   21.01    1.64
   7   7   2   14.02    1.73
  -8  -7  -2    0.44    1.33
   8   7   2   -0.15    0.99
  -9  -7  -2    0.14    1.52
   9   7   2   -2.30    1.14
 -10  -7  -2    0.94    1.76
  10   7   2    4.78    1.64
  -6   8   2    3.50    2.18
  -5   8   2   -0.17    1.36
   3  -8  -2   -0.43    0.19
   3  -8  -2    1.02    1.02
  -3   8   2   -0.18    1.16
   2  -8  -2    2.63    1.08
   2  -8  -2    3.18    0.50
  -2   8   2    1.82    0.80
  -2   8   2    2.76    1.03
   1  -8  -2    2.69    1.05
   1  -8  -2    3.08    0.68
   1  -8  -2    2.24    0.95
   0  -8  -2    1.39    1.01
   0  -8  -2    2.16    0.85
   0   8   2    1.62    0.79
  -1  -8  -2    2.62    0.80
  -1  -8  -2    4.41    1.08
   1   8   2    3.15    0.78
  -2  -8  -2   10.82    1.36
  -2  -8  -2    9.47    0.98
   2   8   2    7.24    1.04
  -3  -8  -2   27.94    1.30
  -3  -8  -2   28.15    1.87
   3   8   2   27.48    1.69
  -4  -8  -2    0.79    0.75
   4   8   2    1.00    0.83
  -5  -8  -2    4.50    1.01
  -5  -8  -2    4.38    1.27
   5   8   2    6.11    1.19
  -6  -8  -2    3.45    0.99
  -6  -8  -2    5.34    1.39
   6   8   2    4.94    1.18
  -7  -8  -2   20.92    1.76
  -7  -8  -2   22.72    2.36
   7   8   2   27.84    2.31
  -8  -8  -2   28.87    2.80
   8   8   2   27.54    2.43
  -9  -8  -2    4.69    1.87
   9   8   2    5.72    1.49
  -5   9   2    5.67    2.04
   3  -9  -2    2.79    1.34
   2  -9  -2    2.52    1.19
  -2   9   2    0.28    0.78
   1  -9  -2    0.31    0.95
   0  -9  -2    2.12    1.10
   0  -9  -2    2.05    1.00
   0   9   2    1.42    0.84
  -1  -9  -2    1.43    1.08
  -1  -9  -2    1.39    0.87
   1   9   2    0.88    0.74
  -2  -9  -2   18.65    1.37
  -2  -9  -2   20.49    1.75
   2   9   2   19.99    1.51
  -3  -9  -2    6.13    1.19
   3   9   2    4.40    1.00
  -4  -9  -2    7.61    1.32
   4   9   2    7.07    1.15
  -5  -9  -2   -0.28    0.88
   5   9   2    0.67    0.86
  -6  -9  -2   49.29    2.38
  -6  -9  -2   45.32    2.73
   6   9   2   46.50    2.56
  -7  -9  -2    3.75    1.19
  -7  -9  -2    1.47    1.22
   7   9   2    3.41    1.30
  -8  -9  -2   11.98    2.08
   8   9   2    9.24    1.76
  -9  -9  -2   16.44    2.61
   9   9   2   14.69    2.17
  -4  10   2    1.60    2.04
   3 -10  -2    5.17    1.72
   2 -10  -2    5.07    1.54
  -2  10   2    5.15    1.18
   1 -10  -2    1.31    1.18
  -1  10   2    1.56    0.99
   0 -10  -2    7.96    1.54
   0 -10  -2    8.55    1.41
  -1 -10  -2    2.99    1.14
  -1 -10  -2    0.97    1.20
   1  10   2    2.43    0.98
  -2 -10  -2    5.96    1.38
   2  10   2    5.29    1.09
  -3 -10  -2    5.27    1.27
   3  10   2    4.09    1.08
  -4 -10  -2    8.14    1.36
   4  10   2    6.44    1.17
  -5 -10  -2    2.16    1.17
   5  10   2    2.20    1.09
  -6 -10  -2    4.67    1.27
   6  10   2    6.14    1.40
  -7 -10  -2   -0.57    1.48
  -7 -10  -2    3.02    1.37
   7  10   2    0.65    1.20
  -8 -10  -2    0.97    1.61
  -8 -10  -2    1.45    1.38
   8  10   2    0.77    1.16
  -9 -10  -2    0.10    1.75
   9  10   2    1.55    1.40
  -4  11   2    3.58    2.52
   3 -11  -2   -0.05    1.80
   2 -11  -2    2.75    1.74
   1 -11  -2   14.37    1.97
  -1  11   2   12.15    1.54
   0 -11  -2   11.58    1.93
   0 -11  -2    9.83    1.67
  -1 -11  -2    1.05    1.34
  -2 -11  -2    2.98    1.40
   2  11   2    4.00    1.28
  -3 -11  -2   34.54    2.43
   3  11   2   31.70    2.16
  -4 -11  -2   23.76    2.18
   4  11   2   25.76    2.11
  -5 -11  -2    1.96    1.20
   5  11   2    1.06    1.13
  -6 -11  -2    0.59    1.36
   6  11   2    0.14    1.10
  -7 -11  -2    1.30    1.45
   7  11   2   -0.38    1.09
  -8 -11  -2    2.08    1.81
  -8 -11  -2    3.44    1.96
   8  11   2    4.29    1.66
  -9 -11  -2    1.50    1.53
   2 -12  -2    0.87    2.05
  -1  12   2    7.67    1.49
   0  12   2    5.55    1.48
  -1 -12  -2   30.45    2.70
  -2 -12  -2    4.48    1.63
  -3 -12  -2    2.30    1.55
  -4 -12  -2   13.40    1.88
   4  12   2   13.37    1.85
  -5 -12  -2   11.47    1.87
   5  12   2   11.98    1.80
  -6 -12  -2   13.25    2.01
   6  12   2   12.38    1.88
  -7 -12  -2    0.37    1.58
   7  12   2    1.12    1.45
  -8 -12  -2    8.25    2.26
   8  12   2    5.77    1.95
  -1  13   2    0.71    0.99
   0  13   2    2.03    1.20
  -1 -13  -2    3.82    2.22
  -2 -13  -2   14.74    2.21
  -3 -13  -2    3.61    1.81
  -4 -13  -2    0.78    1.62
  -5 -13  -2    2.19    1.66
  -6 -13  -2    4.55    1.83
  -7 -13  -2   13.21    2.50
   7  13   2   15.49    2.28
   0  14   2   -0.56    0.99
   1  14   2   -0.20    1.28
  -2 -14  -2   -0.20    2.28
  -3 -14  -2   -0.04    2.09
  -4 -14  -2   -2.35    1.63
  -5 -14  -2   -1.21    1.68
   4  13  -3   15.09    2.18
   3  13  -3    2.38    1.31
   2  13  -3    2.47    1.31
   1  13  -3    8.35    1.62
   0  13  -3    1.63    1.28
  -7 -12   3    5.02    2.39
  -6 -12   3    1.12    1.77
  -5 -12   3    2.78    1.72
   3  12  -3    3.56    1.48
   2  12  -3    4.03    1.34
   1  12  -3    1.65    1.33
  -1 -12   3    2.37    1.49
   0  12  -3    7.40    1.53
   0 -12   3    9.14    1.96
  -1  12  -3    6.35    1.46
   1 -12   3    5.95    1.93
  -2  12  -3   16.30    2.07
   2 -12   3   16.75    2.59
  -6 -11   3    7.12    1.80
  -5 -11   3    5.22    1.47
  -4 -11   3    3.84    1.50
   2  11  -3    7.41    1.49
  -2 -11   3   10.18    1.68
   1  11  -3   11.81    1.61
  -1 -11   3   16.22    1.89
   0  11  -3    3.57    1.31
   0 -11   3    5.67    1.54
  -1  11  -3   -0.24    0.91
   1 -11   3   -1.97    1.37
  -2  11  -3   13.00    1.71
   2 -11   3   12.37    2.19
  -3  11  -3    9.66    1.42
   3 -11   3   12.78    2.34
   8  10  -3    2.89    1.61
   7  10  -3   -1.05    1.12
   6  10  -3   -0.81    1.13
  -6 -10   3   -1.19    1.31
  -6 -10   3   -0.51    1.35
  -5 -10   3    3.05    1.33
  -4 -10   3   -0.74    1.04
  -3 -10   3    0.42    1.05
  -3 -10   3   -0.32    1.09
   2  10  -3    0.95    1.01
  -2 -10   3    0.36    1.08
   1  10  -3    9.53    1.42
  -1 -10   3   11.06    1.52
   0  10  -3   29.90    2.34
   0 -10   3   27.76    2.19
  -1  10  -3    4.59    1.13
   1 -10   3    4.59    1.36
  -2  10  -3    1.07    1.01
   2 -10   3    2.04    1.41
  -3  10  -3    7.65    1.37
   3 -10   3    8.71    1.98
   4 -10   3    5.71    2.09
   9   9  -3    4.30    1.63
   8   9  -3    5.40    1.60
  -8  -9   3    8.58    2.20
   7   9  -3   17.32    1.96
   6   9  -3   18.37    1.86
  -6  -9   3   18.61    1.90
  -6  -9   3   17.38    2.10
   5   9  -3    0.80    0.88
  -5  -9   3   -0.32    1.02
  -5  -9   3   -0.14    1.19
  -5  -9   3   -0.65    1.12
   4   9  -3   12.21    1.40
  -4  -9   3   12.99    1.53
  -4  -9   3   10.19    1.48
  -3  -9   3   21.31    1.89
  -3  -9   3   24.01    1.82
  -2  -9   3   16.90    1.75
  -2  -9   3   15.63    1.53
   1   9  -3    1.43    0.95
  -1  -9   3    0.64    0.95
   0   9  -3    0.56    0.97
   0  -9   3    0.29    0.94
  -1   9  -3    3.67    1.12
   1  -9   3    2.26    1.16
  -2   9  -3    0.44    0.87
   2  -9   3   -0.37    1.07
  -3   9  -3    5.38    1.25
   3  -9   3    1.57    1.41
   4  -9   3    1.18    1.54
   5  -9   3    0.65    1.81
   9   8  -3    2.86    1.40
  -9  -8   3    3.04    1.94
   8   8  -3    5.60    1.39
  -8  -8   3    5.30    1.91
   7   8  -3   15.24    1.91
  -7  -8   3   11.00    2.05
   6   8  -3   32.32    2.18
  -6  -8   3   30.38    2.13
  -6  -8   3   34.72    2.25
   5   8  -3   22.81    1.81
  -5  -8   3   22.85    1.80
  -5  -8   3   20.24    1.97
  -5  -8   3   26.50    1.94
   4   8  -3   24.41    1.69
  -4  -8   3   25.13    1.98
  -4  -8   3   26.10    1.85
  -4  -8   3   23.65    1.71
   3   8  -3    0.43    0.60
  -3  -8   3    0.36    0.82
  -3  -8   3    0.00    0.88
  -2  -8   3   66.88    2.61
  -2  -8   3   65.58    2.71
   1   8  -3   35.77    2.06
  -1  -8   3   37.25    1.94
   0   8  -3    5.94    1.10
   0  -8   3    4.89    1.08
  -1   8  -3   17.16    1.59
   1  -8   3   18.29    1.67
  -2   8  -3    3.81    1.00
   2  -8   3    4.20    1.19
  -3   8  -3    0.41    0.83
   3  -8   3    0.85    1.16
  -4   8  -3   -0.10    0.99
   4  -8   3    2.32    1.36
   5  -8   3    1.03    1.52
   9   7  -3    1.56    1.21
  -9  -7   3    1.91    2.04
   8   7  -3   -1.17    0.93
  -8  -7   3    0.42    1.64
   7   7  -3    0.85    0.96
  -7  -7   3   -0.77    1.40
  -7  -7   3    0.94    1.43
   6   7  -3    4.26    1.04
  -6  -7   3    3.61    1.14
  -6  -7   3    4.02    1.33
  -6  -7   3    2.91    1.23
   5   7  -3   43.83    2.19
  -5  -7   3   38.91    2.07
  -5  -7   3   38.94    2.06
   4   7  -3   14.61    1.32
  -4  -7   3   14.71    1.43
  -4  -7   3   13.48    1.37
  -4  -7   3   16.04    1.58
   3   7  -3   48.29    1.96
  -3  -7   3   48.90    2.33
  -3  -7   3   47.00    2.16
  -3  -7   3   48.29    2.18
   2   7  -3    8.12    0.85
  -2  -7   3    7.29    1.04
  -2  -7   3    7.40    1.11
   1   7  -3   55.80    1.89
  -1  -7   3   51.08    2.18
   0   7  -3   74.90    2.70
   0  -7   3   73.74    2.72
  -1   7  -3   31.56    1.86
   1  -7   3   29.58    1.87
  -2   7  -3   39.78    2.07
   2  -7   3   39.72    2.09
  -3   7  -3    9.09    1.18
   3  -7   3    8.47    1.40
  -4   7  -3   15.98    1.54
   4  -7   3   18.38    1.90
   5  -7   3    9.25    1.68
   6  -7   3   11.66    2.05
   9   6  -3    0.54    1.09
  -9  -6   3    1.70    1.85
   8   6  -3    0.46    1.04
  -8  -6   3   -0.84    1.39
  -8  -6   3    0.59    1.47
   7   6  -3   -0.12    0.92
  -7  -6   3    3.54    1.38
  -7  -6   3    3.83    1.38
   6   6  -3   24.71    1.81
  -6  -6   3   31.84    2.43
  -6  -6   3   26.06    2.01
   5   6  -3    4.31    0.98
  -5  -6   3    4.27    0.91
  -5  -6   3    3.84    1.06
   4   6  -3    0.68    0.66
  -4  -6   3    2.33    1.01
  -4  -6   3    0.63    0.70
  -4  -6   3    1.45    0.92
   3   6  -3    2.37    0.63
  -3  -6   3    1.23    0.72
  -3  -6   3    3.15    0.86
  -3  -6   3    2.75    0.84
   2   6  -3   23.21    1.23
  -2  -6   3   23.37    1.46
  -2  -6   3   28.56    1.54
  -2  -6   3   25.53    1.52
   1   6  -3    1.16    0.46
  -1  -6   3    1.06    0.74
  -1  -6   3    1.20    0.86
   0   6  -3    4.78    0.60
   0   6  -3    4.81    0.94
   0  -6   3    5.06    0.96
  -1   6  -3   61.45    2.42
   1  -6   3   64.73    2.41
  -2   6  -3   64.56    2.44
   2  -6   3   61.56    2.49
  -3   6  -3   40.79    2.03
   3  -6   3   38.71    2.13
  -4   6  -3   -1.47    0.76
   4  -6   3    0.06    0.87
   5  -6   3    0.74    1.14
   6  -6   3   23.97    2.42
   9   5  -3   10.52    1.77
  -9  -5   3   12.57    2.61
  -9  -5   3    5.93    2.07
   8   5  -3   -0.47    0.91
  -8  -5   3    1.88    1.47
  -8  -5   3   -1.20    1.54
   7   5  -3    2.43    1.05
  -7  -5   3    3.65    1.35
  -7  -5   3    5.36    1.58
   6   5  -3    4.64    1.11
  -6  -5   3    4.17    1.16
  -6  -5   3    5.32    1.38
   5   5  -3    5.98    1.09
  -5  -5   3    7.49    1.21
  -5  -5   3    6.74    0.94
  -5  -5   3    5.98    1.37
   4   5  -3    1.99    0.70
  -4  -5   3    2.49    0.87
  -4  -5   3    2.71    0.71
   3   5  -3   13.50    1.10
  -3  -5   3   15.15    1.21
  -3  -5   3   14.23    1.22
  -3  -5   3   14.19    1.25
   2   5  -3    1.15    0.51
  -2  -5   3    1.97    0.75
  -2  -5   3    3.12    0.68
  -2  -5   3    1.05    0.70
   1   5  -3   22.91    1.03
  -1  -5   3   22.29    1.49
  -1  -5   3   22.22    1.42
   0   5  -3    1.78    0.38
   0   5  -3    0.26    0.59
   0  -5   3    1.12    0.69
  -1   5  -3   18.43    0.92
  -1   5  -3   17.90    1.28
  -1   5  -3   19.12    0.98
   1  -5   3   16.67    1.28
  -2   5  -3    9.92    1.11
  -2   5  -3   11.48    0.90
   2  -5   3    6.30    0.47
   2  -5   3   11.04    1.23
  -3   5  -3   19.39    1.36
   3  -5   3   19.06    1.63
   3  -5   3   19.46    0.91
  -4   5  -3    2.43    0.86
   4  -5   3    3.15    1.00
   5  -5   3    2.98    1.18
   6  -5   3    0.74    1.14
   9   4  -3    7.78    1.60
  -9  -4   3   13.36    2.16
  -9  -4   3    8.16    2.24
   8   4  -3   17.83    2.05
  -8  -4   3   14.94    1.94
  -8  -4   3   11.56    2.03
   7   4  -3    6.30    1.33
  -7  -4   3    6.34    1.66
  -7  -4   3    8.06    1.43
   6   4  -3    9.27    1.28
  -6  -4   3    7.44    1.48
  -6  -4   3    7.63    1.22
   5   4  -3   10.40    1.26
  -5  -4   3   12.08    0.97
  -5  -4   3   12.58    1.55
  -5  -4   3    9.74    1.19
   4   4  -3   87.55    2.93
  -4  -4   3   88.62    2.81
  -4  -4   3   83.98    2.51
  -4  -4   3   89.78    3.24
   3   4  -3  123.58    3.48
  -3  -4   3  127.04    3.31
  -3  -4   3  125.45    3.46
   2   4  -3   18.48    1.06
  -2  -4   3   21.57    1.45
  -2  -4   3   19.72    1.24
  -2  -4   3   21.83    1.36
   1   4  -3   16.21    0.83
  -1  -4   3   18.00    1.23
  -1  -4   3   15.07    1.04
  -1  -4   3   16.90    1.19
   0   4  -3   34.44    1.56
   0   4  -3   35.07    1.04
   0  -4   3   33.22    1.57
  -1   4  -3   15.98    1.18
  -1   4  -3   14.96    0.82
   1  -4   3   13.80    0.61
   1  -4   3   13.93    1.10
  -2   4  -3    5.13    0.61
  -2   4  -3    2.54    0.76
   2  -4   3    6.20    0.97
   2  -4   3    5.74    0.51
  -3   4  -3    0.62    0.60
  -3   4  -3    0.25    0.63
   3  -4   3    0.25    0.71
   3  -4   3    1.32    0.44
  -4   4  -3   13.34    1.22
  -4   4  -3   16.34    1.38
   4  -4   3   16.00    1.54
   4  -4   3   16.68    1.08
  -5   4  -3    1.04    0.93
   5  -4   3    3.01    1.09
   5  -4   3    3.85    0.70
   6  -4   3   17.15    1.84
  -7   4  -3    3.44    1.57
  -8   4  -3    1.60    2.13
   9   3  -3    4.10    1.53
  -9  -3   3    2.75    1.57
  -9  -3   3    6.03    1.85
   8   3  -3   26.34    2.35
  -8  -3   3   31.53    2.47
  -8  -3   3   24.44    2.54
   7   3  -3   29.46    1.98
  -7  -3   3   32.84    2.18
  -7  -3   3   30.32    2.59
   6   3  -3    9.53    1.37
  -6  -3   3    9.57    1.59
  -6  -3   3   10.36    1.34
   5   3  -3    3.11    1.00
  -5  -3   3    3.02    0.69
  -5  -3   3    3.25    0.92
  -5  -3   3    4.27    1.14
   4   3  -3    9.09    1.06
  -4  -3   3   10.43    0.80
  -4  -3   3   11.51    1.12
  -4  -3   3    8.88    1.13
   3   3  -3  102.63    2.97
  -3  -3   3  103.34    2.67
  -3  -3   3  100.09    2.93
   2   3  -3  160.48    3.99
  -2  -3   3  158.78    4.36
  -2  -3   3  161.93    3.81
  -2  -3   3  156.82    3.98
   1   3  -3   36.68    1.20
  -1  -3   3   35.98    1.54
  -1  -3   3   36.44    1.34
   0   3  -3    4.20    0.70
   0   3  -3    2.98    0.29
   0  -3   3    3.99    0.69
  -1   3  -3    1.36    0.66
   1  -3   3    2.13    0.26
   1  -3   3    1.83    0.66
  -2   3  -3    0.01    0.61
  -2   3  -3   -1.91    0.46
   2  -3   3    0.66    0.66
   2  -3   3    0.98    0.37
  -3   3  -3   28.93    1.43
  -3   3  -3   29.37    1.59
   3  -3   3   27.53    1.62
   3  -3   3   30.49    1.30
  -4   3  -3    3.61    0.86
  -4   3  -3    3.94    0.82
   4  -3   3    4.61    0.79
   4  -3   3    3.00    0.92
  -5   3  -3   20.54    1.71
  -5   3  -3   22.97    1.58
   5  -3   3   18.05    1.65
   5  -3   3   20.33    1.49
  -6   3  -3    2.74    1.12
   6  -3   3    1.04    0.70
   6  -3   3    2.20    0.99
  -7   3  -3    1.61    1.45
   7  -3   3   -0.76    0.41
  -8   3  -3    1.00    1.87
   9   2  -3    3.20    1.42
  -9  -2   3    0.40    1.50
  -9  -2   3    4.21    1.79
   8   2  -3    6.90    1.50
  -8  -2   3    5.06    1.44
  -8  -2   3    4.99    1.54
   7   2  -3    1.04    0.94
  -7  -2   3    2.82    1.16
  -7  -2   3    4.35    1.32
   6   2  -3    6.62    1.14
  -6  -2   3    7.30    1.20
  -6  -2   3    8.89    1.58
   5   2  -3   46.99    2.22
  -5  -2   3   50.55    2.57
  -5  -2   3   47.51    2.14
   4   2  -3    0.67    0.66
  -4  -2   3   -0.13    0.65
  -4  -2   3    1.12    0.64
  -4  -2   3   -0.15    0.39
   3   2  -3    0.53    0.60
  -3  -2   3    0.24    0.63
  -3  -2   3    0.04    0.41
  -3  -2   3    0.42    0.68
   2   2  -3    4.90    0.64
  -2  -2   3    5.22    0.71
  -2  -2   3    5.57    0.61
   1   2  -3   96.28    2.41
   1   2  -3   94.49    2.40
  -1  -2   3   95.79    2.58
  -1  -2   3   95.31    2.57
   0   2  -3   30.33    1.27
   0   2  -3   28.01    0.74
   0  -2   3   27.05    0.82
   0  -2   3   28.99    1.27
  -1   2  -3    1.09    0.27
  -1   2  -3    1.78    0.52
   1  -2   3    2.16    0.58
   1  -2   3    1.87    0.25
  -2   2  -3   15.32    0.96
  -2   2  -3   12.64    1.00
   2  -2   3    9.55    0.89
   2  -2   3   11.77    0.81
  -3   2  -3   57.98    2.05
  -3   2  -3   57.54    2.03
   3  -2   3   60.26    1.95
   3  -2   3   57.17    2.16
  -4   2  -3   65.98    2.26
  -4   2  -3   63.39    2.44
   4  -2   3   65.61    2.28
   4  -2   3   67.24    2.49
  -5   2  -3    1.01    0.63
  -5   2  -3    2.05    0.94
   5  -2   3    0.65    0.79
   5  -2   3    0.89    0.71
  -6   2  -3    1.11    1.07
   6  -2   3    4.55    1.06
   6  -2   3    3.93    1.05
  -7   2  -3    0.80    1.28
  -7   2  -3    0.10    1.18
   7  -2   3    0.49    0.80
  -8   2  -3    3.36    1.74
   8  -2   3    5.62    0.83
  -9   2  -3    0.67    2.02
   9   1  -3    1.67    1.32
  -9  -1   3    1.49    1.75
  -9  -1   3    0.39    1.36
   8   1  -3    7.65    1.49
  -8  -1   3    6.06    1.66
  -8  -1   3    7.55    1.67
   7   1  -3   -0.78    0.92
  -7  -1   3    0.25    1.14
  -7  -1   3   -0.42    0.94
   6   1  -3    0.58    0.76
  -6  -1   3    0.03    0.87
  -6  -1   3    0.42    1.02
   5   1  -3    5.51    1.05
  -5  -1   3    7.76    1.27
  -5  -1   3    6.40    1.08
   4   1  -3    0.22    0.61
  -4  -1   3    0.26    0.35
  -4  -1   3    0.86    0.73
  -4  -1   3    1.24    0.75
   3   1  -3    2.43    0.67
  -3  -1   3    2.89    0.38
  -3  -1   3    2.00    0.65
   2   1  -3   49.82    1.70
  -2  -1   3   50.34    1.75
  -2  -1   3   50.49    1.85
   1   1  -3   72.49    1.87
   1   1  -3   72.97    2.01
  -1  -1   3   79.93    2.17
   0   1  -3    0.32    0.24
   0   1  -3    0.48    0.42
   0  -1   3    0.31    0.27
   0  -1   3    0.68    0.45
  -1   1  -3  184.80    4.40
  -1   1  -3  183.62    4.23
   1  -1   3  186.74    4.21
   1  -1   3  185.82    4.06
  -2   1  -3   14.88    1.00
  -2   1  -3   16.24    0.97
   2  -1   3   16.36    1.01
   2  -1   3   14.45    0.83
  -3   1  -3    9.85    0.89
  -3   1  -3   10.91    0.94
   3  -1   3    9.85    0.93
   3  -1   3   10.46    0.86
  -4   1  -3   30.68    1.48
  -4   1  -3   27.08    1.61
   4  -1   3   29.72    1.60
   4  -1   3   28.25    1.48
  -5   1  -3   40.78    2.29
  -5   1  -3   49.32    1.83
   5  -1   3   48.39    2.08
   5  -1   3   43.48    1.97
  -6   1  -3   38.10    2.31
   6  -1   3   34.20    1.96
  -7   1  -3    5.86    1.38
  -7   1  -3    5.89    1.43
   7  -1   3    8.22    1.37
  -8   1  -3    2.65    1.55
  -8   1  -3    2.05    1.45
   8  -1   3    2.24    1.05
  -9   1  -3    1.89    1.93
  -9   1  -3    1.53    1.98
   9  -1   3    7.72    1.02
   9   0  -3    3.03    1.07
  -9   0   3   -0.45    1.48
  -9   0   3    3.41    2.01
   8   0  -3    7.66    1.47
  -8   0   3    7.91    1.71
  -8   0   3    4.67    1.56
   7   0  -3    4.45    1.16
  -7   0   3    4.23    1.42
  -7   0   3    5.12    1.30
   6   0  -3    5.81    1.21
  -6   0   3    3.51    1.31
  -6   0   3    6.34    1.10
   5   0  -3    3.82    1.04
  -5   0   3    3.60    0.99
  -5   0   3    4.33    1.12
   4   0  -3   17.61    1.41
  -4   0   3   15.52    1.25
  -4   0   3   17.01    1.47
   3   0  -3    0.41    0.60
  -3   0   3    0.85    0.66
  -3   0   3    0.33    0.61
   2   0  -3   -0.48    0.52
  -2   0   3    0.57    0.57
  -2   0   3   -0.22    0.52
   1   0  -3    8.44    0.65
  -1   0   3    7.78    0.70
   0   0  -3    9.72    0.60
   0   0  -3   10.36    0.71
   0   0   3   11.26    0.81
  -1   0  -3   18.67    0.95
  -1   0  -3   16.35    0.84
   1   0   3   18.35    0.77
   1   0   3   17.98    0.83
  -2   0  -3  444.09    9.41
  -2   0  -3  435.02   10.54
   2   0   3  454.23    9.38
   2   0   3  446.51    9.79
  -3   0  -3   43.28    1.63
  -3   0  -3   38.67    1.79
   3   0   3   41.72    1.58
   3   0   3   43.80    1.59
  -4   0  -3   11.95    1.15
  -4   0  -3   13.45    0.97
   4   0   3   10.12    1.00
   4   0   3   12.01    1.10
  -5   0  -3   20.89    1.14
  -5   0  -3   21.42    1.67
   5   0   3   19.38    1.50
   5   0   3   20.16    1.39
  -6   0  -3    7.02    1.14
  -6   0  -3    5.38    0.75
  -6   0  -3    5.49    1.19
   6   0   3    5.73    1.04
  -7   0  -3   40.35    2.47
  -7   0  -3   40.88    2.36
   7   0   3   36.96    2.25
  -8   0  -3   -1.53    1.33
  -8   0  -3    0.22    1.29
   8   0   3    1.25    1.05
  -9   0  -3    1.65    1.81
  -9   0  -3   -0.42    1.61
   9   0   3    4.29    1.09
   9  -1  -3    8.33    1.29
  -9   1   3    8.76    2.28
  -9   1   3    6.12    2.09
   8  -1  -3    2.35    1.16
  -8   1   3    2.61    1.34
  -8   1   3    2.80    1.48
   7  -1  -3    5.37    1.28
  -7   1   3    6.76    1.46
  -7   1   3    9.07    1.63
   6  -1  -3   13.52    1.57
  -6   1   3   12.48    1.51
  -6   1   3   13.29    1.76
   5  -1  -3   90.34    3.23
  -5   1   3   90.84    3.17
  -5   1   3   90.26    3.59
   4  -1  -3   17.49    1.43
  -4   1   3   16.74    1.41
  -4   1   3   20.24    1.57
   3  -1  -3   75.61    2.53
  -3   1   3   75.15    2.73
  -3   1   3   78.63    2.49
   2  -1  -3   31.13    1.41
  -2   1   3   34.04    1.37
  -2   1   3   31.54    1.54
   1  -1  -3   72.73    2.16
   1  -1  -3   76.81    1.68
  -1   1   3   78.81    2.38
  -1   1   3   73.36    2.06
   0  -1  -3   95.96    2.03
   0  -1  -3   82.26    2.26
   0   1   3   79.38    2.04
  -1  -1  -3    1.99    0.44
   1   1   3    1.81    0.32
   1   1   3    1.75    0.40
  -2  -1  -3   50.60    1.83
  -2  -1  -3   50.93    1.61
   2   1   3   51.60    1.43
   2   1   3   51.39    1.64
  -3  -1  -3   11.41    0.99
  -3  -1  -3   10.52    0.84
   3   1   3   10.98    0.81
   3   1   3   11.52    0.92
  -4  -1  -3   22.08    1.10
  -4  -1  -3   21.76    1.46
   4   1   3   19.08    1.22
   4   1   3   18.54    1.26
  -5  -1  -3   -1.60    0.75
  -5  -1  -3    0.13    0.64
  -5  -1  -3    0.74    0.43
   5   1   3   -0.19    0.67
  -6  -1  -3    4.86    1.26
  -6  -1  -3    5.59    0.99
  -6  -1  -3    6.61    0.72
   6   1   3    5.03    1.06
  -7  -1  -3    2.38    1.27
  -7  -1  -3    3.21    1.10
   7   1   3    0.66    1.01
  -8  -1  -3   12.21    1.68
  -8  -1  -3   14.29    1.96
   8   1   3   13.85    1.77
  -9  -1  -3    3.08    1.71
  -9  -1  -3    5.45    1.78
   9   1   3    1.62    1.19
 -10  -1  -3    0.81    2.19
 -10  -1  -3    3.06    2.99
  10   1   3   -1.39    0.61
  -9   2   3    6.70    2.38
   8  -2  -3   10.83    1.63
  -8   2   3   10.37    1.96
  -8   2   3    9.08    1.97
   7  -2  -3    1.72    1.07
  -7   2   3    0.79    1.18
  -7   2   3    2.14    1.34
   6  -2  -3   10.89    1.47
  -6   2   3    9.15    1.44
  -6   2   3    9.72    1.54
   5  -2  -3    8.86    1.20
  -5   2   3    7.37    1.23
  -5   2   3    6.39    1.35
   4  -2  -3  217.42    5.89
  -4   2   3  224.29    6.43
  -4   2   3  225.77    5.67
   3  -2  -3   85.58    2.79
  -3   2   3   86.88    3.06
  -3   2   3   84.69    1.93
  -3   2   3   86.78    2.68
   2  -2  -3   13.27    1.06
  -2   2   3   13.16    1.04
  -2   2   3   16.04    0.63
  -2   2   3   18.71    1.33
   1  -2  -3    0.94    0.37
   1  -2  -3    0.31    0.54
  -1   2   3    0.35    0.46
   0  -2  -3  225.90    5.33
   0  -2  -3  220.35    4.82
   0   2   3  228.32    4.80
  -1  -2  -3    3.89    0.50
   1   2   3    2.82    0.26
   1   2   3    3.23    0.57
  -2  -2  -3  121.42    3.40
  -2  -2  -3  121.06    2.94
   2   2   3  120.39    2.61
   2   2   3  117.58    3.14
  -3  -2  -3   -0.03    0.58
  -3  -2  -3    0.44    0.47
   3   2   3   -0.17    0.52
  -4  -2  -3    2.69    0.60
  -4  -2  -3    3.34    0.87
  -4  -2  -3    3.50    0.62
   4   2   3    3.35    0.74
  -5  -2  -3    3.10    0.97
  -5  -2  -3    3.57    0.75
  -5  -2  -3    4.04    0.61
   5   2   3    3.83    0.88
  -6  -2  -3    0.26    0.40
  -6  -2  -3    1.19    0.72
  -6  -2  -3    0.00    1.01
   6   2   3   -0.78    0.76
  -7  -2  -3    0.89    0.90
  -7  -2  -3    0.74    1.18
   7   2   3   -0.17    0.83
  -8  -2  -3    7.79    1.45
  -8  -2  -3    7.53    1.73
   8   2   3    4.27    1.40
  -9  -2  -3    0.25    1.56
  -9  -2  -3    1.66    1.60
   9   2   3    2.49    1.45
 -10  -2  -3    3.60    1.96
  10   2   3    3.23    0.94
   8  -3  -3    2.49    0.79
  -8   3   3    0.05    1.50
  -8   3   3    1.08    1.80
   7  -3  -3    1.83    0.91
  -7   3   3    1.66    1.39
  -7   3   3   -1.35    1.35
   6  -3  -3    2.66    1.05
  -6   3   3    2.93    1.19
  -6   3   3    3.15    1.30
   5  -3  -3    0.35    0.82
  -5   3   3   -0.53    0.87
  -5   3   3   -0.56    0.87
   4  -3  -3    3.68    0.97
  -4   3   3    3.72    1.05
  -4   3   3    2.26    1.04
   3  -3  -3   40.46    1.88
  -3   3   3   42.13    2.13
  -3   3   3   36.72    1.85
  -3   3   3   41.25    1.21
   2  -3  -3  186.12    4.85
  -2   3   3  189.58    5.27
  -2   3   3  186.72    4.58
   1  -3  -3  379.92    7.96
   1  -3  -3  384.09    8.76
  -1   3   3  368.87    8.17
   0  -3  -3   37.71    1.55
   0  -3  -3   34.96    1.26
  -1  -3  -3    3.09    0.54
   1   3   3    2.34    0.31
   1   3   3    2.52    0.61
  -2  -3  -3  182.89    4.24
  -2  -3  -3  182.13    4.84
  -3  -3  -3  176.52    4.21
  -3  -3  -3  177.55    3.90
  -3  -3  -3  182.10    4.98
   3   3   3  179.33    4.55
  -4  -3  -3    3.32    0.62
  -4  -3  -3    3.37    0.81
  -4  -3  -3    3.22    0.60
   4   3   3    2.51    0.74
  -5  -3  -3    3.73    0.75
  -5  -3  -3    3.99    0.62
  -5  -3  -3    5.77    1.10
   5   3   3    4.10    0.91
  -6  -3  -3    8.98    1.47
  -6  -3  -3    7.54    1.02
  -6  -3  -3    7.68    0.80
   6   3   3    8.36    1.21
  -7  -3  -3   12.30    1.69
  -7  -3  -3   14.09    1.37
   7   3   3   12.06    1.53
  -8  -3  -3    2.57    1.51
  -8  -3  -3    2.34    1.23
   8   3   3    2.71    1.22
  -9  -3  -3    0.18    1.33
   9   3   3   -1.19    1.19
 -10  -3  -3   -0.70    1.55
  10   3   3    0.35    1.25
  -8   4   3    2.27    1.84
  -8   4   3    4.93    2.19
   7  -4  -3    2.32    0.74
  -7   4   3    1.32    1.44
  -7   4   3    0.27    1.36
   6  -4  -3    0.16    0.74
  -6   4   3    1.11    1.16
  -6   4   3    0.59    1.17
   5  -4  -3   -0.16    0.77
  -5   4   3    0.57    1.02
  -5   4   3    0.11    1.01
   4  -4  -3    0.21    0.75
  -4   4   3   -0.08    0.85
  -4   4   3   -0.18    0.88
   3  -4  -3   -0.49    0.65
  -3   4   3    0.33    0.78
  -3   4   3    0.58    0.36
  -3   4   3    0.51    0.80
   2  -4  -3    0.27    0.63
  -2   4   3    0.62    0.70
   1  -4  -3   47.62    1.59
   1  -4  -3   46.56    1.85
   1  -4  -3   48.47    1.77
   0  -4  -3    6.35    0.71
   0  -4  -3    6.80    0.68
   0  -4  -3    9.60    0.93
  -1  -4  -3    5.46    0.49
  -1  -4  -3    4.54    0.66
   1   4   3    5.15    0.76
  -2  -4  -3    2.31    0.62
   2   4   3    2.51    0.67
  -3  -4  -3  249.36    6.55
  -3  -4  -3  239.37    5.15
  -3  -4  -3  246.37    5.64
   3   4   3  246.97    6.03
  -4  -4  -3  298.22    6.53
  -4  -4  -3  304.88    6.89
  -4  -4  -3  308.36    8.03
   4   4   3  299.90    7.43
  -5  -4  -3  115.38    2.96
  -5  -4  -3  108.11    3.08
  -5  -4  -3  106.47    3.87
   5   4   3  107.78    3.50
  -6  -4  -3    3.17    1.15
   6   4   3   -0.61    0.79
  -7  -4  -3   13.58    1.38
  -7  -4  -3   13.72    1.83
  -7  -4  -3   11.74    1.08
   7   4   3   12.33    1.59
  -8  -4  -3   43.19    2.94
   8   4   3   40.85    2.59
  -9  -4  -3   18.18    2.34
   9   4   3   21.19    2.35
 -10  -4  -3    0.34    1.61
  10   4   3    3.80    1.53
   7  -5  -3    1.58    0.45
  -7   5   3    0.40    1.50
  -7   5   3    1.29    1.68
   6  -5  -3    0.01    0.55
  -6   5   3    2.19    1.28
  -6   5   3    1.62    1.23
   5  -5  -3    6.07    1.08
  -5   5   3    7.08    1.35
  -5   5   3    4.42    1.38
   4  -5  -3    8.85    1.21
  -4   5   3    9.04    1.36
  -4   5   3    8.07    1.35
   3  -5  -3    8.28    1.10
  -3   5   3    7.07    0.78
  -3   5   3    6.98    1.21
  -3   5   3    5.76    1.07
   2  -5  -3    3.48    0.82
   2  -5  -3    1.83    0.87
  -2   5   3    2.65    0.86
   1  -5  -3    8.98    1.04
   1  -5  -3    7.55    0.90
   1  -5  -3    9.71    0.98
   0  -5  -3   39.21    1.56
   0  -5  -3   37.81    1.74
   0  -5  -3   38.48    1.60
  -1  -5  -3    0.25    0.44
  -1  -5  -3    0.64    0.63
   1   5   3   -0.33    0.62
  -2  -5  -3   68.49    1.68
  -2  -5  -3   69.75    2.22
   2   5   3   67.92    2.28
  -3  -5  -3    0.01    0.60
  -3  -5  -3   -0.02    0.65
  -3  -5  -3    0.36    0.33
   3   5   3   -0.30    0.58
  -4  -5  -3    6.73    0.87
  -4  -5  -3    6.82    1.05
  -4  -5  -3    7.18    0.65
   4   5   3    6.08    0.96
  -5  -5  -3   26.46    1.42
  -5  -5  -3   31.03    1.39
  -5  -5  -3   29.85    1.99
   5   5   3   29.54    1.87
  -6  -5  -3   26.35    2.15
  -6  -5  -3   27.85    1.57
  -6  -5  -3   23.59    1.33
   6   5   3   25.51    1.79
  -7  -5  -3    3.45    1.23
   7   5   3    5.53    1.22
  -8  -5  -3   13.22    1.91
   8   5   3   12.19    1.83
  -9  -5  -3   23.50    2.52
   9   5   3   23.13    2.45
 -10  -5  -3   13.66    2.18
  10   5   3   13.67    2.19
  -7   6   3    1.93    1.92
   6  -6  -3    2.96    0.59
  -6   6   3    3.01    1.39
  -6   6   3    3.49    1.52
   5  -6  -3   16.21    1.54
  -5   6   3   13.13    1.80
  -5   6   3   11.27    1.74
   4  -6  -3    2.42    0.82
  -4   6   3    1.94    1.02
  -4   6   3    1.67    1.10
   3  -6  -3   66.62    2.63
  -3   6   3   64.61    2.87
   2  -6  -3   86.62    2.98
   2  -6  -3   80.72    2.90
  -2   6   3   85.12    3.17
   1  -6  -3   25.09    1.49
   1  -6  -3   19.16    1.41
   1  -6  -3   23.52    1.43
   0  -6  -3   22.40    1.35
   0  -6  -3   24.08    1.38
   0  -6  -3   22.15    1.35
  -1  -6  -3   28.45    1.30
  -1  -6  -3   26.85    1.44
   1   6   3   29.56    1.57
  -2  -6  -3   17.69    1.32
  -2  -6  -3   19.85    0.94
   2   6   3   19.16    1.41
  -3  -6  -3    0.72    0.67
  -3  -6  -3   -0.05    0.35
   3   6   3   -0.50    0.63
  -4  -6  -3   32.58    1.18
  -4  -6  -3   31.15    1.56
  -4  -6  -3   29.73    2.05
   4   6   3   29.66    1.70
  -5  -6  -3    1.52    0.64
  -5  -6  -3   -1.38    0.81
  -5  -6  -3    1.81    0.70
   5   6   3    0.16    0.80
  -6  -6  -3    6.66    1.38
  -6  -6  -3    6.78    0.94
   6   6   3    6.35    1.21
  -7  -6  -3    4.84    0.93
  -7  -6  -3    5.83    1.46
   7   6   3    4.21    1.19
  -8  -6  -3    3.88    1.43
   8   6   3    2.09    1.24
  -9  -6  -3   -0.97    1.11
   9   6   3    1.64    1.40
 -10  -6  -3    3.29    1.57
  10   6   3   -1.00    1.34
  -6   7   3    0.28    1.54
   5  -7  -3   15.34    1.06
  -5   7   3   12.61    1.93
  -5   7   3   12.56    1.80
   4  -7  -3   27.90    1.63
  -4   7   3   29.15    2.30
  -4   7   3   25.34    2.04
   3  -7  -3    0.88    0.49
  -3   7   3    0.08    0.88
   2  -7  -3    4.05    1.06
   2  -7  -3    5.40    0.87
  -2   7   3    5.34    0.76
  -2   7   3    4.55    1.05
   1  -7  -3   79.83    2.76
   1  -7  -3   79.12    2.77
   1  -7  -3   76.89    2.67
   0  -7  -3  145.14    4.41
   0  -7  -3  149.76    4.09
   0  -7  -3  148.51    3.91
  -1  -7  -3   20.60    1.25
  -1  -7  -3   19.38    1.43
   1   7   3   20.42    1.35
  -2  -7  -3    1.86    0.86
  -2  -7  -3    1.58    0.56
   2   7   3    1.33    0.77
  -3  -7  -3   47.79    1.44
  -3  -7  -3   46.53    2.07
   3   7   3   45.82    2.12
  -4  -7  -3   37.30    1.80
   4   7   3   36.52    2.03
  -5  -7  -3   31.20    1.71
  -5  -7  -3   33.67    2.32
   5   7   3   33.25    1.92
  -6  -7  -3   12.85    1.27
  -6  -7  -3   13.50    1.71
   6   7   3   11.91    1.46
  -7  -7  -3    0.40    1.13
  -7  -7  -3    0.06    0.75
   7   7   3   -0.13    0.95
  -8  -7  -3    2.62    1.53
   8   7   3    3.38    1.17
  -9  -7  -3    0.08    1.34
   9   7   3   -0.26    1.25
 -10  -7  -3   -0.52    1.41
  10   7   3    0.52    1.48
  -6   8   3    1.36    2.17
  -5   8   3    4.05    1.78
   4  -8  -3    7.19    0.81
  -4   8   3    8.56    1.68
   3  -8  -3   18.88    1.95
   3  -8  -3   17.16    1.16
  -3   8   3   17.66    1.79
   2  -8  -3    5.93    0.79
   2  -8  -3    5.59    1.28
  -2   8   3    4.63    0.89
  -2   8   3    6.20    1.22
   1  -8  -3    3.81    1.09
   1  -8  -3    2.83    0.97
   1  -8  -3    4.24    0.74
   0  -8  -3   43.79    2.03
   0  -8  -3   45.59    2.20
   0   8   3   44.90    2.14
  -1  -8  -3   49.86    2.34
  -1  -8  -3   54.84    2.01
   1   8   3   53.13    2.23
  -2  -8  -3   73.53    2.81
  -2  -8  -3   69.57    2.19
   2   8   3   75.39    2.72
  -3  -8  -3    2.05    0.95
   3   8   3    1.50    0.82
  -4  -8  -3   37.64    1.96
   4   8   3   41.97    2.06
  -5  -8  -3   16.21    1.50
  -5  -8  -3   18.08    1.88
   5   8   3   18.08    1.72
  -6  -8  -3   12.99    1.38
  -6  -8  -3   11.66    1.71
   6   8   3   11.45    1.48
  -7  -8  -3    2.59    0.97
  -7  -8  -3    3.19    1.40
   7   8   3    3.72    1.19
  -8  -8  -3    0.12    1.34
  -8  -8  -3    0.68    1.16
   8   8   3   -0.39    0.97
  -9  -8  -3   15.88    2.43
   9   8   3   12.38    2.03
 -10  -8  -3    8.24    2.29
  -5   9   3    2.86    1.89
  -4   9   3    4.20    1.75
   2  -9  -3    1.30    0.38
   2  -9  -3    2.05    1.20
  -2   9   3    1.76    0.79
  -2   9   3    1.92    1.14
   1  -9  -3    0.52    0.91
   1  -9  -3    1.43    1.00
   1  -9  -3   -0.06    1.05
   0  -9  -3    5.32    1.14
   0  -9  -3    5.18    1.28
   0   9   3    3.88    1.04
  -1  -9  -3   43.29    2.16
  -1  -9  -3   43.15    1.96
   1   9   3   43.08    2.11
  -2  -9  -3   25.28    1.54
  -2  -9  -3   22.03    1.86
   2   9   3   23.49    1.71
  -3  -9  -3   18.35    1.64
   3   9   3   22.54    1.77
  -4  -9  -3    4.23    1.06
   4   9   3    3.82    1.07
  -5  -9  -3    6.96    1.18
   5   9   3    9.66    1.43
  -6  -9  -3    6.49    1.49
  -6  -9  -3    5.76    1.16
   6   9   3    5.78    1.31
  -7  -9  -3   15.59    1.66
  -7  -9  -3   12.37    2.00
   7   9   3   13.13    1.74
  -8  -9  -3   28.37    2.26
  -8  -9  -3   31.92    2.88
   8   9   3   31.29    2.70
  -9  -9  -3    0.67    1.60
   9   9   3    1.47    1.34
  -4  10   3    4.39    2.09
   2 -10  -3    6.55    1.60
   1 -10  -3    0.98    1.18
   0 -10  -3    0.86    1.00
   0 -10  -3   -1.06    1.16
   0  10   3   -0.65    0.91
  -1 -10  -3   15.21    1.51
  -1 -10  -3   12.20    1.71
   1  10   3   12.58    1.46
  -2 -10  -3   14.06    1.60
   2  10   3   15.11    1.54
  -3 -10  -3    0.79    1.06
   3  10   3    0.93    0.84
  -4 -10  -3    4.52    1.22
   4  10   3    5.12    1.22
  -5 -10  -3    2.23    1.11
   5  10   3    2.32    1.13
  -6 -10  -3    0.57    0.97
   6  10   3    2.42    1.17
  -7 -10  -3   10.46    1.96
  -7 -10  -3    7.69    1.48
   7  10   3    7.19    1.60
  -8 -10  -3    8.34    1.72
  -8 -10  -3   10.04    1.99
   8  10   3    9.71    1.75
  -9 -10  -3   17.01    2.69
   9  10   3   13.78    2.15
  -4  11   3   11.02    2.77
  -3  11   3   12.05    2.40
   2 -11  -3    3.02    1.75
   1 -11  -3    0.52    1.32
  -1  11   3   -1.57    0.80
   0 -11  -3   11.05    1.86
  -1 -11  -3   20.13    2.10
  -2 -11  -3    0.52    1.19
   2  11   3    3.02    1.12
  -3 -11  -3    1.72    1.19
   3  11   3    2.55    1.13
  -4 -11  -3    1.49    1.25
   4  11   3    0.69    1.06
  -5 -11  -3    5.17    1.38
   5  11   3    3.63    1.32
  -6 -11  -3    5.89    1.37
   6  11   3    6.32    1.41
  -7 -11  -3    2.17    1.52
   7  11   3    6.14    1.61
  -8 -11  -3    1.13    1.66
   8  11   3   -1.97    1.35
  -9 -11  -3    3.80    1.65
   9  11   3    2.53    1.65
  -1  12   3    3.85    1.27
  -1 -12  -3   17.04    2.11
  -2 -12  -3   20.99    2.35
  -3 -12  -3   11.64    2.00
   3  12   3   10.05    1.68
  -4 -12  -3    5.46    1.47
   4  12   3    6.84    1.50
  -5 -12  -3   -0.49    1.32
   5  12   3   -0.47    1.13
  -6 -12  -3    0.79    1.36
   6  12   3    0.55    1.24
  -7 -12  -3    3.55    1.74
   7  12   3    4.22    1.64
  -8 -12  -3    1.27    1.96
   8  12   3    0.39    1.57
   0  13   3    3.26    1.44
  -1 -13  -3    9.95    2.38
  -2 -13  -3   -0.53    1.68
  -3 -13  -3   28.17    2.84
  -4 -13  -3   38.52    3.09
  -5 -13  -3    4.43    1.74
  -6 -13  -3    1.20    1.61
   6  13   3    1.78    1.53
  -7 -13  -3    1.37    1.97
   7  13   3    0.19    1.65
   0  14   3    5.02    1.43
  -2 -14  -3    2.02    2.23
  -3 -14  -3   -1.62    2.04
  -4 -14  -3    3.72    2.22
  -5 -14  -3    9.86    2.17
   5  13  -4    3.21    1.01
   4  13  -4    0.61    1.38
   3  13  -4    4.67    1.67
   2  13  -4    4.71    1.42
   1  13  -4    0.53    1.18
   0 -13   4   -3.53    2.61
   5  12  -4   14.15    2.05
   4  12  -4    0.59    1.34
   3  12  -4    0.48    1.31
   2  12  -4    3.42    1.28
   1  12  -4   20.85    2.16
  -1 -12   4   19.60    2.28
   0  12  -4    6.47    1.54
   0 -12   4    4.07    1.75
  -1  12  -4    1.97    1.24
   1 -12   4   -0.93    1.64
  -2  12  -4    0.10    1.03
   2 -12   4    0.63    2.30
  -6 -11   4    9.22    2.01
   3  11  -4   19.85    2.08
  -3 -11   4   19.82    2.06
   2  11  -4   10.26    1.54
  -2 -11   4    8.92    1.67
   1  11  -4    2.76    1.23
  -1 -11   4   -0.63    1.24
   0  11  -4   22.50    2.12
   0 -11   4   25.85    2.32
  -1  11  -4   14.60    1.82
   1 -11   4   17.70    2.18
  -2  11  -4    2.67    1.28
   2 -11   4    4.04    1.95
  -3  11  -4    0.63    1.04
   3 -11   4    0.56    1.78
   8  10  -4    2.45    1.33
  -6 -10   4    1.05    1.50
  -5 -10   4    0.57    1.24
  -4 -10   4   10.28    1.63
  -4 -10   4    5.57    1.52
   3  10  -4   24.19    2.13
  -3 -10   4   22.07    1.96
   2  10  -4   14.07    1.69
  -2 -10   4   13.63    1.70
   1  10  -4    8.75    1.41
  -1 -10   4    9.82    1.53
   0  10  -4    1.47    1.01
   0 -10   4    0.91    1.15
  -1  10  -4   -0.68    0.83
   1 -10   4   -0.59    1.12
  -2  10  -4   36.37    2.32
   2 -10   4   33.02    2.62
  -3  10  -4   29.61    2.05
   3 -10   4   28.20    2.74
   4 -10   4    1.58    1.87
   8   9  -4    4.22    1.43
  -8  -9   4    4.01    1.90
   7   9  -4    1.86    1.18
   6   9  -4    5.29    1.23
  -6  -9   4    4.61    1.51
  -6  -9   4    3.90    1.37
   5   9  -4    4.70    1.19
  -5  -9   4    5.99    1.36
  -5  -9   4    4.82    1.33
  -5  -9   4    4.36    1.37
  -4  -9   4    1.05    1.04
  -4  -9   4    0.05    1.09
  -3  -9   4    1.49    1.09
   2   9  -4    2.66    1.11
  -2  -9   4    1.63    1.02
   1   9  -4    0.82    0.84
  -1  -9   4   -0.51    0.94
   0   9  -4   -1.82    0.80
   0  -9   4   -0.17    1.00
  -1   9  -4    0.76    0.91
   1  -9   4    0.26    1.03
  -2   9  -4    1.30    0.99
   2  -9   4   -0.03    1.10
  -3   9  -4    8.80    1.37
   3  -9   4    8.96    1.81
   4  -9   4   14.62    2.28
   5  -9   4    8.21    2.12
   9   8  -4   15.74    2.16
  -9  -8   4   15.18    2.29
   8   8  -4   28.22    2.56
  -8  -8   4   24.91    2.83
   7   8  -4   14.27    1.82
  -7  -8   4   12.60    2.06
   6   8  -4    0.24    0.92
  -6  -8   4   -0.01    1.23
  -6  -8   4   -0.83    1.20
   5   8  -4   10.58    1.40
  -5  -8   4    9.32    1.58
  -5  -8   4   11.94    1.53
  -5  -8   4   10.20    1.40
   4   8  -4   15.62    1.40
  -4  -8   4   14.88    1.61
  -4  -8   4   14.43    1.50
  -4  -8   4   17.19    1.61
  -3  -8   4   20.19    1.66
  -3  -8   4   19.86    1.66
   2   8  -4   11.94    1.44
  -2  -8   4   12.00    1.40
   1   8  -4   -0.09    0.78
  -1  -8   4   -0.18    0.78
   0   8  -4   51.15    2.44
   0  -8   4   53.72    2.44
  -1   8  -4   -0.86    0.87
   1  -8   4    0.94    0.96
  -2   8  -4    4.57    1.10
   2  -8   4    6.16    1.34
  -3   8  -4    3.16    1.06
   3  -8   4    2.44    1.30
  -4   8  -4   -1.53    0.83
   4  -8   4    0.96    1.37
   5  -8   4    7.82    2.11
   9   7  -4   -0.34    1.24
  -9  -7   4    1.07    2.03
   8   7  -4   14.95    1.97
  -8  -7   4   14.51    2.39
   7   7  -4    7.39    1.38
  -7  -7   4    8.50    1.97
  -7  -7   4    8.33    1.70
   6   7  -4   18.02    1.73
  -6  -7   4   18.11    1.87
   5   7  -4   -0.45    0.69
  -5  -7   4    0.28    0.83
  -5  -7   4    0.10    1.04
  -5  -7   4    0.11    0.98
   4   7  -4    1.29    0.68
  -4  -7   4    0.90    0.86
  -4  -7   4   -0.06    0.93
  -4  -7   4    1.20    0.94
   3   7  -4   20.90    1.34
  -3  -7   4   22.24    1.72
  -3  -7   4   22.32    1.63
  -3  -7   4   20.45    1.59
   2   7  -4   65.24    2.15
  -2  -7   4   68.54    2.54
   1   7  -4   22.19    1.54
  -1  -7   4   26.04    1.73
   0   7  -4    3.29    0.94
   0  -7   4    3.42    0.98
  -1   7  -4   28.99    1.74
   1  -7   4   33.64    1.94
  -2   7  -4    2.00    0.85
   2  -7   4    0.95    0.86
  -3   7  -4   10.38    1.26
   3  -7   4    8.30    1.36
  -4   7  -4    4.74    1.14
   4  -7   4    2.81    1.29
   5  -7   4    0.62    1.27
   6  -7   4   -0.38    1.35
   9   6  -4    2.21    1.23
  -9  -6   4   -0.99    1.71
   8   6  -4    0.45    1.03
  -8  -6   4    0.94    1.71
  -8  -6   4    0.02    1.73
   7   6  -4    2.27    1.06
  -7  -6   4    3.08    1.59
  -7  -6   4    3.83    1.53
   6   6  -4    2.27    1.04
  -6  -6   4    3.10    1.27
  -6  -6   4    2.44    1.16
   5   6  -4   44.45    2.22
  -5  -6   4   45.49    2.32
  -5  -6   4   45.49    1.97
   4   6  -4    1.82    0.72
  -4  -6   4    3.61    0.86
  -4  -6   4    2.65    1.00
  -4  -6   4    3.24    0.98
   3   6  -4    0.39    0.52
  -3  -6   4    0.68    0.81
  -3  -6   4    0.69    0.67
  -3  -6   4    0.29    0.76
   2   6  -4   23.30    1.16
  -2  -6   4   21.33    1.49
  -2  -6   4   24.00    1.60
  -2  -6   4   22.04    1.61
   1   6  -4   42.55    2.00
   1   6  -4   42.04    1.45
  -1  -6   4   44.00    1.98
   0   6  -4  112.19    3.39
   0  -6   4  110.51    3.35
  -1   6  -4   13.60    1.35
   1  -6   4   13.59    1.32
  -2   6  -4    3.71    0.99
   2  -6   4    5.04    1.11
  -3   6  -4   32.47    1.81
   3  -6   4   29.67    1.98
  -4   6  -4   45.18    2.23
   4  -6   4   41.51    2.51
   5  -6   4   11.46    1.74
   6  -6   4    2.59    1.36
   7  -6   4    1.96    1.66
   9   5  -4   13.97    1.90
  -9  -5   4   12.64    2.49
  -9  -5   4   15.98    2.51
   8   5  -4    7.67    1.56
  -8  -5   4    8.89    2.10
  -8  -5   4   10.20    1.88
   7   5  -4    3.70    1.18
  -7  -5   4    4.90    1.40
  -7  -5   4    2.48    1.55
   6   5  -4   -0.99    0.74
  -6  -5   4    0.03    1.16
  -6  -5   4    0.14    1.03
   5   5  -4   -0.21    0.75
  -5  -5   4   -0.32    0.66
  -5  -5   4    0.41    1.01
  -5  -5   4    0.60    0.93
   4   5  -4    3.30    0.82
  -4  -5   4    4.64    0.79
  -4  -5   4    5.37    1.09
   3   5  -4    6.43    0.80
  -3  -5   4    5.88    0.99
  -3  -5   4    6.28    0.91
  -3  -5   4    7.05    1.04
   2   5  -4    7.67    0.72
  -2  -5   4    5.63    0.94
  -2  -5   4    6.22    0.85
  -2  -5   4    6.91    1.02
   1   5  -4   10.85    1.05
   1   5  -4   10.77    0.72
  -1  -5   4   11.77    1.10
   0   5  -4   10.47    1.06
   0   5  -4   10.48    0.59
   0  -5   4   10.07    1.10
  -1   5  -4   82.47    2.02
  -1   5  -4   83.77    2.73
   1  -5   4   77.76    2.72
  -2   5  -4   65.37    2.48
   2  -5   4   71.21    2.60
  -3   5  -4   -0.04    0.74
   3  -5   4    1.53    0.87
  -4   5  -4    7.60    1.14
   4  -5   4    5.75    1.24
  -5   5  -4   21.30    1.88
   5  -5   4   23.18    2.05
   6  -5   4   22.76    2.10
   7  -5   4    7.06    1.69
   9   4  -4    1.54    1.25
  -9  -4   4    3.57    1.95
  -9  -4   4    3.25    2.02
   8   4  -4    9.38    1.61
  -8  -4   4   12.85    1.90
  -8  -4   4   10.58    2.11
   7   4  -4   17.08    1.84
  -7  -4   4   14.49    2.01
  -7  -4   4   17.45    1.89
   6   4  -4    2.84    0.98
  -6  -4   4    4.50    1.18
  -6  -4   4    5.35    1.31
   5   4  -4   19.96    1.64
  -5  -4   4   18.99    1.30
  -5  -4   4   19.88    1.63
  -5  -4   4   18.61    1.81
   4   4  -4   38.51    1.87
  -4  -4   4   36.21    1.52
  -4  -4   4   38.74    1.96
   3   4  -4   26.96    1.46
  -3  -4   4   27.13    1.61
  -3  -4   4   28.88    1.34
  -3  -4   4   28.88    1.68
   2   4  -4   22.85    1.17
  -2  -4   4   21.74    1.34
  -2  -4   4   24.75    1.34
  -2  -4   4   22.06    1.33
   1   4  -4    0.63    0.65
   1   4  -4    1.61    0.39
  -1  -4   4    1.51    0.60
  -1  -4   4    1.04    0.71
   0   4  -4   25.49    0.75
   0   4  -4   24.75    1.38
   0  -4   4   25.13    1.35
  -1   4  -4    1.77    0.70
   1  -4   4    1.43    0.66
  -2   4  -4   41.98    1.49
  -2   4  -4   42.25    1.88
   2  -4   4   47.22    1.95
   2  -4   4   45.45    1.27
  -3   4  -4   25.60    1.58
  -3   4  -4   26.28    1.42
   3  -4   4   29.44    1.08
   3  -4   4   26.50    1.66
  -4   4  -4    1.15    0.81
   4  -4   4    0.66    0.86
   4  -4   4    0.57    0.29
  -5   4  -4    2.55    0.99
   5  -4   4    2.58    1.08
   6  -4   4    7.26    1.41
   7  -4   4    5.95    1.58
  -8   4  -4   14.76    2.61
   9   3  -4   10.50    1.73
  -9  -3   4   13.48    2.23
  -9  -3   4   10.43    2.37
   8   3  -4   16.84    2.01
  -8  -3   4   21.01    2.19
  -8  -3   4   20.84    2.51
   7   3  -4    2.44    1.16
  -7  -3   4    1.51    1.36
  -7  -3   4    2.27    1.13
   6   3  -4   29.21    1.91
  -6  -3   4   31.40    2.03
  -6  -3   4   31.68    2.30
   5   3  -4   74.01    2.82
  -5  -3   4   75.27    3.21
  -5  -3   4   69.88    2.74
   4   3  -4   27.27    1.67
  -4  -3   4   28.88    1.78
  -4  -3   4   30.12    1.74
  -4  -3   4   30.83    1.26
   3   3  -4    0.03    0.59
  -3  -3   4   -0.32    0.70
  -3  -3   4    0.44    0.52
   2   3  -4   -0.44    0.44
  -2  -3   4    0.36    0.55
  -2  -3   4    0.49    0.72
   1   3  -4   91.95    2.63
   1   3  -4   96.05    2.44
  -1  -3   4   94.39    2.79
  -1  -3   4  101.84    2.69
   0   3  -4   83.93    2.47
   0  -3   4   81.70    2.47
  -1   3  -4   87.31    2.60
   1  -3   4   97.88    2.71
  -2   3  -4    6.82    0.85
  -2   3  -4    7.45    0.61
   2  -3   4    8.66    0.55
   2  -3   4    6.69    0.94
  -3   3  -4    2.51    0.79
  -3   3  -4    3.29    0.64
   3  -3   4    2.03    0.81
   3  -3   4    3.00    0.50
  -4   3  -4    4.14    0.98
  -4   3  -4    4.55    0.90
   4  -3   4    4.86    0.71
   4  -3   4    2.81    0.92
  -5   3  -4    1.34    0.82
  -5   3  -4    4.25    1.04
   5  -3   4    2.42    0.95
   5  -3   4    2.89    0.74
   6  -3   4   -1.60    0.90
   6  -3   4    2.21    0.54
   7  -3   4    1.14    1.26
  -8   3  -4    5.47    2.08
   9   2  -4    2.97    1.44
  -9  -2   4    5.06    1.98
  -9  -2   4    0.54    1.38
   8   2  -4   24.67    2.30
  -8  -2   4   26.20    2.69
  -8  -2   4   24.58    2.36
   7   2  -4   20.39    2.01
  -7  -2   4   19.42    2.12
  -7  -2   4   18.28    1.88
   6   2  -4   -0.11    0.79
  -6  -2   4   -0.01    0.95
  -6  -2   4    0.84    0.86
   5   2  -4    7.19    1.15
  -5  -2   4    8.27    1.22
  -5  -2   4    5.81    1.27
   4   2  -4   74.51    2.67
  -4  -2   4   75.43    2.56
  -4  -2   4   78.32    2.01
  -4  -2   4   78.19    2.94
   3   2  -4   57.92    2.09
  -3  -2   4   61.08    2.33
  -3  -2   4   57.58    2.14
   2   2  -4   47.25    1.68
  -2  -2   4   46.62    1.87
   1   2  -4    7.05    0.59
   1   2  -4    6.41    0.67
  -1  -2   4    5.33    0.61
  -1  -2   4    5.64    0.77
   0   2  -4  118.25    2.55
   0   2  -4  113.13    2.87
   0  -2   4  115.75    2.94
   0  -2   4  109.27    2.73
  -1   2  -4   79.40    2.29
   1  -2   4   80.72    2.28
  -2   2  -4   22.73    1.05
  -2   2  -4   23.72    1.37
   2  -2   4   23.41    0.92
   2  -2   4   20.46    1.32
  -3   2  -4   21.35    1.21
  -3   2  -4   22.52    1.44
   3  -2   4   20.65    1.32
   3  -2   4   21.97    1.11
  -4   2  -4   42.36    1.88
  -4   2  -4   40.04    1.94
   4  -2   4   43.26    1.77
   4  -2   4   42.49    2.03
  -5   2  -4   10.38    1.09
  -5   2  -4    8.98    1.22
   5  -2   4    7.65    1.19
   5  -2   4   10.99    1.14
  -6   2  -4   15.01    1.67
   6  -2   4   13.72    1.54
   6  -2   4   14.34    1.42
  -7   2  -4   16.42    2.04
   7  -2   4   19.91    1.79
  -8   2  -4   -0.63    1.78
  -9   2  -4   -0.27    2.05
   9   1  -4    1.10    1.15
  -9  -1   4   -0.70    1.41
  -9  -1   4    0.03    1.71
   8   1  -4    1.13    1.18
  -8  -1   4    0.56    1.33
  -8  -1   4    1.19    1.24
   7   1  -4    5.28    1.24
  -7  -1   4    3.86    1.41
  -7  -1   4    4.00    1.31
   6   1  -4    2.16    0.95
  -6  -1   4    2.71    1.08
  -6  -1   4    1.38    1.04
   5   1  -4    9.36    1.28
  -5  -1   4    7.68    1.22
  -5  -1   4   10.49    1.51
   4   1  -4    1.29    0.76
  -4  -1   4    2.44    0.75
  -4  -1   4    1.28    0.85
   3   1  -4   13.82    0.66
   3   1  -4   15.06    1.16
  -3  -1   4   16.00    1.36
  -3  -1   4   13.86    1.13
   2   1  -4   37.63    1.15
   2   1  -4   37.92    1.48
  -2  -1   4   36.22    1.58
   1   1  -4   73.60    1.89
   1   1  -4   72.97    2.03
  -1  -1   4   74.64    2.14
  -1  -1   4   73.03    2.19
   0   1  -4   44.33    1.23
   0   1  -4   44.45    1.47
   0  -1   4   45.98    1.58
   0  -1   4   43.35    1.34
  -1   1  -4  157.29    3.67
   1  -1   4  152.60    3.40
   1  -1   4  148.68    3.64
  -2   1  -4   41.03    1.44
  -2   1  -4   38.37    1.63
   2  -1   4   39.41    1.55
   2  -1   4   38.17    1.27
  -3   1  -4   20.42    1.38
  -3   1  -4   21.45    1.31
   3  -1   4   23.61    1.33
   3  -1   4   21.07    1.17
  -4   1  -4    8.65    0.96
  -4   1  -4    6.42    0.90
   4  -1   4    7.42    0.90
   4  -1   4    7.41    0.96
  -5   1  -4   23.13    1.39
  -5   1  -4   22.45    1.87
   5  -1   4   22.63    1.59
   5  -1   4   21.32    1.48
  -6   1  -4    2.89    1.07
  -6   1  -4    4.37    0.79
   6  -1   4    1.66    0.98
   6  -1   4    6.47    1.11
  -7   1  -4   50.04    2.82
  -7   1  -4   49.43    2.86
   7  -1   4   49.19    2.48
  -8   1  -4    5.89    1.72
  -8   1  -4    5.73    1.70
   8  -1   4    6.57    1.31
  -9   1  -4    2.59    2.04
   9   0  -4   11.30    1.56
  -9   0   4    6.76    2.00
  -9   0   4    8.60    2.14
   8   0  -4    2.65    1.15
  -8   0   4    2.59    1.50
  -8   0   4    4.78    1.53
   7   0  -4   -0.87    0.88
  -7   0   4    0.21    1.20
  -7   0   4    1.55    1.10
   6   0  -4    7.44    1.28
  -6   0   4    7.73    1.49
  -6   0   4    7.21    1.29
   5   0  -4    1.58    0.90
  -5   0   4   -0.22    0.85
  -5   0   4    0.16    0.84
   4   0  -4    0.69    0.70
  -4   0   4   -0.55    0.71
  -4   0   4   -0.72    0.66
   3   0  -4   -0.50    0.53
  -3   0   4   -0.04    0.66
  -3   0   4    0.02    0.59
   2   0  -4   13.42    1.00
   2   0  -4   11.16    0.52
  -2   0   4   10.23    0.97
  -2   0   4   11.48    0.91
   1   0  -4  102.78    2.71
   1   0  -4  106.15    2.40
  -1   0   4  101.73    2.64
   0   0  -4    1.83    0.44
   0   0   4    2.06    0.59
  -1   0  -4  121.64    3.02
   1   0   4  121.77    2.90
   1   0   4  124.13    2.92
  -2   0  -4   19.37    1.12
  -2   0  -4   19.95    1.13
   2   0   4   19.54    1.04
   2   0   4   19.61    1.01
  -3   0  -4  124.78    3.49
  -3   0  -4  115.98    3.19
   3   0   4  120.12    3.19
   3   0   4  122.91    3.14
  -4   0  -4  264.03    7.09
  -4   0  -4  276.77    6.30
   4   0   4  272.99    6.34
   4   0   4  272.35    6.59
  -5   0  -4   61.28    2.13
  -5   0  -4   65.26    2.73
   5   0   4   65.61    2.35
   5   0   4   67.13    2.47
  -6   0  -4    5.06    0.78
  -6   0  -4    4.88    1.23
   6   0   4    5.19    1.09
  -7   0  -4    7.44    1.50
  -7   0  -4    6.62    1.34
   7   0   4    7.90    1.36
  -8   0  -4    6.31    1.64
  -8   0  -4    4.62    1.55
   8   0   4    6.14    1.37
  -9   0  -4    0.17    1.75
  -9   0  -4   -2.09    1.52
   9   0   4    2.72    1.08
  -9   1   4    3.41    1.95
  -9   1   4    6.72    2.47
   8  -1  -4    9.99    1.61
  -8   1   4   10.87    2.02
  -8   1   4    9.07    1.90
   7  -1  -4   -1.03    1.04
  -7   1   4    2.74    1.31
  -7   1   4    2.61    1.23
   6  -1  -4    2.54    1.09
  -6   1   4    2.12    0.93
  -6   1   4    1.33    1.15
   5  -1  -4   -0.59    0.67
  -5   1   4    1.25    0.84
  -5   1   4    0.69    0.91
   4  -1  -4    6.62    1.09
  -4   1   4    5.87    1.10
  -4   1   4    6.04    1.02
   3  -1  -4    4.09    0.82
  -3   1   4    4.16    0.91
  -3   1   4    3.03    0.78
   2  -1  -4   51.83    1.93
  -2   1   4   51.71    2.19
  -2   1   4   51.16    1.76
   1  -1  -4    2.45    0.56
   1  -1  -4    1.66    0.33
  -1   1   4    1.46    0.60
  -1   1   4    1.92    0.56
   0  -1  -4   17.70    1.01
   0  -1  -4   22.18    0.91
   0   1   4   18.57    0.98
  -1  -1  -4    3.29    0.56
   1   1   4    3.13    0.55
   1   1   4    3.58    0.46
  -2  -1  -4   41.74    1.52
  -2  -1  -4   39.58    1.58
   2   1   4   39.06    1.29
   2   1   4   39.21    1.45
  -3  -1  -4    6.21    0.77
   3   1   4    6.34    0.73
   3   1   4    6.04    0.64
  -4  -1  -4   65.41    2.45
  -4  -1  -4   66.48    2.12
   4   1   4   64.19    2.07
   4   1   4   67.02    2.32
  -5  -1  -4   79.74    3.10
  -5  -1  -4   80.49    2.41
   5   1   4   79.84    2.56
   5   1   4   80.12    2.80
  -6  -1  -4   13.51    1.64
  -6  -1  -4   13.13    1.31
  -6  -1  -4   15.48    1.06
   6   1   4   15.18    1.47
  -7  -1  -4    9.62    1.36
  -7  -1  -4    7.22    1.50
   7   1   4    9.23    1.44
  -8  -1  -4    0.23    1.19
  -8  -1  -4   -0.51    1.27
   8   1   4   -0.40    0.90
  -9  -1  -4    8.49    1.92
  -9  -1  -4    4.52    1.76
   9   1   4    8.07    1.63
 -10  -1  -4    3.69    2.36
  10   1   4    0.67    0.71
   8  -2  -4    3.47    1.15
  -8   2   4    2.19    1.64
  -8   2   4    0.61    1.40
   7  -2  -4    9.02    1.48
  -7   2   4   12.86    1.88
  -7   2   4    9.87    1.83
   6  -2  -4    9.87    1.43
  -6   2   4   10.95    1.83
  -6   2   4   10.28    1.54
   5  -2  -4   30.50    1.98
  -5   2   4   32.97    2.22
  -5   2   4   32.79    1.88
   4  -2  -4    0.56    0.82
  -4   2   4    0.59    0.82
  -4   2   4    0.91    0.80
   3  -2  -4   72.04    2.56
  -3   2   4   71.09    2.48
  -3   2   4   74.93    2.78
   2  -2  -4  178.26    4.68
   2  -2  -4  183.70    3.80
  -2   2   4  179.47    4.44
  -2   2   4  179.13    5.05
   1  -2  -4  222.11    5.45
   1  -2  -4  229.23    4.76
  -1   2   4  220.70    5.08
   0  -2  -4   20.92    1.17
   0  -2  -4   21.08    0.87
   0   2   4   16.17    0.90
  -1  -2  -4   65.16    1.79
   1   2   4   61.39    1.55
   1   2   4   66.50    2.05
  -2  -2  -4   72.59    2.36
  -2  -2  -4   71.12    2.06
   2   2   4   69.29    1.68
   2   2   4   71.40    2.17
  -3  -2  -4   10.09    1.06
  -3  -2  -4    9.60    0.85
   3   2   4   10.01    0.68
   3   2   4    9.69    0.90
  -4  -2  -4    0.86    0.74
  -4  -2  -4    1.11    0.62
   4   2   4    0.26    0.49
   4   2   4    1.04    0.70
  -5  -2  -4    2.71    0.98
  -5  -2  -4    3.09    0.66
  -5  -2  -4    3.24    0.75
   5   2   4    3.42    0.93
  -6  -2  -4    0.63    0.47
  -6  -2  -4    0.52    0.77
  -6  -2  -4   -0.11    0.89
   6   2   4   -0.65    0.83
  -7  -2  -4    1.40    1.00
  -7  -2  -4   -0.80    1.08
   7   2   4   -0.45    0.94
  -8  -2  -4   -0.02    1.25
  -8  -2  -4    2.16    1.23
   8   2   4    2.18    1.22
  -9  -2  -4    1.02    1.85
  -9  -2  -4   -1.11    1.46
   9   2   4    1.12    1.25
 -10  -2  -4    0.56    1.86
  10   2   4    6.46    1.14
   8  -3  -4    3.05    0.84
  -8   3   4    1.07    1.55
  -8   3   4    1.61    1.81
   7  -3  -4    0.95    0.93
  -7   3   4   -0.08    1.41
  -7   3   4    1.28    1.35
   6  -3  -4    9.06    1.42
  -6   3   4    9.53    1.62
  -6   3   4   10.69    1.65
   5  -3  -4   11.37    1.41
  -5   3   4   10.30    1.41
  -5   3   4   11.89    1.67
   4  -3  -4   42.86    2.15
  -4   3   4   46.39    2.45
  -4   3   4   45.89    2.22
   3  -3  -4    6.59    0.99
  -3   3   4    8.37    1.19
  -3   3   4    6.76    1.02
  -3   3   4    9.17    0.52
   2  -3  -4   24.15    1.00
   2  -3  -4   24.24    1.41
  -2   3   4   26.66    1.67
  -2   3   4   23.82    1.44
   1  -3  -4  373.89    7.81
   1  -3  -4  371.13    8.69
  -1   3   4  368.61    8.08
   0  -3  -4  186.41    4.14
   0  -3  -4  173.42    4.60
   0   3   4  187.51    4.10
  -1  -3  -4   63.20    1.89
   1   3   4   67.42    1.53
   1   3   4   62.41    2.11
  -2  -3  -4   79.74    2.22
   2   3   4   79.64    2.40
  -3  -3  -4  127.61    3.88
  -3  -3  -4  131.30    2.89
  -3  -3  -4  132.51    3.32
   3   3   4  125.74    3.52
  -4  -3  -4   17.66    1.43
  -4  -3  -4   13.54    0.98
  -4  -3  -4   17.05    1.13
   4   3   4   16.77    1.27
  -5  -3  -4   28.08    2.00
  -5  -3  -4   24.20    1.34
  -5  -3  -4   24.83    1.33
   5   3   4   27.05    1.62
  -6  -3  -4    1.19    0.75
  -6  -3  -4    0.45    0.43
  -6  -3  -4    2.14    1.10
   6   3   4    1.10    0.93
  -7  -3  -4   -0.47    1.00
  -7  -3  -4    0.81    0.93
  -7  -3  -4    0.83    0.53
   7   3   4   -0.45    0.87
  -8  -3  -4    5.42    1.60
  -8  -3  -4    5.76    1.35
   8   3   4    6.91    1.47
  -9  -3  -4    0.71    1.27
   9   3   4   -0.78    1.13
 -10  -3  -4    1.84    1.79
  10   3   4    2.46    1.30
  -8   4   4    2.97    1.87
   7  -4  -4    1.09    0.66
  -7   4   4    0.51    1.37
  -7   4   4    2.88    1.50
   6  -4  -4    2.64    0.97
  -6   4   4    3.93    1.41
  -6   4   4    2.14    1.31
   5  -4  -4    7.11    1.21
  -5   4   4    6.33    1.35
  -5   4   4    7.09    1.41
   4  -4  -4   18.14    1.60
  -4   4   4   22.05    1.92
  -4   4   4   20.76    1.75
   3  -4  -4   13.19    1.26
  -3   4   4   12.40    1.32
  -3   4   4   11.11    1.41
   2  -4  -4   13.24    0.98
   2  -4  -4   14.41    1.29
  -2   4   4   14.24    1.31
  -2   4   4   15.01    1.21
   1  -4  -4   42.55    1.58
   1  -4  -4   47.67    1.90
  -1   4   4   44.94    1.69
   0  -4  -4  136.99    3.43
   0  -4  -4  139.02    3.86
   0   4   4  146.35    3.36
  -1  -4  -4    0.95    0.51
   1   4   4    1.68    0.39
   1   4   4    2.09    0.70
  -2  -4  -4   30.60    1.39
   2   4   4   28.65    1.42
  -3  -4  -4   -0.04    0.62
  -3  -4  -4    0.32    0.54
   3   4   4   -0.08    0.58
  -4  -4  -4  220.06    4.85
  -4  -4  -4  227.85    6.22
  -4  -4  -4  220.10    5.30
   4   4   4  219.24    5.72
  -5  -4  -4   55.94    1.82
  -5  -4  -4   53.17    1.97
  -5  -4  -4   51.19    2.62
   5   4   4   57.13    2.34
  -6  -4  -4   38.08    2.28
  -6  -4  -4   38.01    1.70
  -6  -4  -4   37.45    1.60
   6   4   4   37.75    2.07
  -7  -4  -4   21.84    1.34
  -7  -4  -4   23.24    1.68
  -7  -4  -4   19.99    2.06
   7   4   4   23.33    2.02
  -8  -4  -4    2.08    1.41
   8   4   4    1.49    1.23
  -9  -4  -4    1.14    1.30
   9   4   4   -0.24    1.17
 -10  -4  -4   10.27    2.09
  10   4   4   12.69    2.00
   7  -5  -4    9.61    1.21
  -7   5   4    3.86    1.67
  -7   5   4    9.14    2.07
   6  -5  -4   14.19    1.58
  -6   5   4    9.00    1.76
  -6   5   4   12.73    1.93
   5  -5  -4   -0.50    0.61
  -5   5   4   -0.53    1.10
  -5   5   4    0.96    1.03
   4  -5  -4    1.35    0.80
  -4   5   4    1.14    1.01
  -4   5   4    2.02    1.08
   3  -5  -4    3.53    0.90
  -3   5   4    3.19    1.04
  -3   5   4    2.99    0.89
   2  -5  -4    1.18    0.77
   2  -5  -4    1.73    0.73
  -2   5   4    1.83    0.80
  -2   5   4    1.90    0.90
   1  -5  -4    1.11    0.72
   1  -5  -4    0.46    0.67
   0  -5  -4    4.76    0.72
   0  -5  -4    5.94    0.90
   0  -5  -4    5.04    0.76
  -1  -5  -4   48.64    1.79
  -1  -5  -4   46.20    1.47
   1   5   4   48.66    1.96
  -2  -5  -4    5.00    0.82
   2   5   4    4.92    0.82
  -3  -5  -4   40.95    1.63
   3   5   4   38.17    1.76
  -4  -5  -4   23.48    1.38
  -4  -5  -4   25.44    0.94
  -4  -5  -4   26.67    1.69
   4   5   4   23.27    1.52
  -5  -5  -4    5.04    0.67
  -5  -5  -4    3.75    1.10
  -5  -5  -4    4.17    0.75
   5   5   4    3.04    0.92
  -6  -5  -4   17.90    1.25
  -6  -5  -4   14.66    1.67
   6   5   4   15.45    1.56
  -7  -5  -4   49.91    2.04
  -7  -5  -4   53.65    2.95
   7   5   4   50.75    2.58
  -8  -5  -4   15.80    2.03
   8   5   4   16.29    1.90
  -9  -5  -4    3.17    1.47
   9   5   4    1.68    1.35
 -10  -5  -4    3.19    1.61
  10   5   4    0.21    1.56
  -7   6   4    1.21    2.10
  -7   6   4   -0.35    1.82
   6  -6  -4   14.39    1.05
  -6   6   4   12.91    1.93
  -6   6   4    8.54    1.92
   5  -6  -4    2.62    0.95
  -5   6   4    4.41    1.34
  -5   6   4    4.07    1.57
   4  -6  -4   -0.38    0.64
  -4   6   4   -0.51    1.02
  -4   6   4   -0.55    0.91
   3  -6  -4    0.75    0.61
  -3   6   4    0.85    1.00
  -3   6   4    0.92    0.92
   2  -6  -4    6.63    1.06
   2  -6  -4    5.06    0.93
  -2   6   4    3.92    1.09
  -2   6   4    3.98    0.98
   1  -6  -4    0.34    0.64
   1  -6  -4   -0.71    0.74
   1  -6  -4    0.22    0.69
   0  -6  -4   40.49    1.88
   0  -6  -4   41.89    1.80
   0  -6  -4   41.71    1.69
  -1  -6  -4    1.11    0.64
  -1  -6  -4    0.04    0.53
   1   6   4    0.37    0.68
  -2  -6  -4    1.07    0.39
  -2  -6  -4    0.51    0.67
   2   6   4    0.30    0.65
  -3  -6  -4   17.65    1.29
   3   6   4   18.90    1.39
  -4  -6  -4    0.99    0.89
  -4  -6  -4    0.46    0.67
  -4  -6  -4   -0.41    0.42
   4   6   4    1.38    0.80
  -5  -6  -4   39.99    1.82
  -5  -6  -4   37.70    2.38
   5   6   4   39.91    2.15
  -6  -6  -4   51.95    2.78
  -6  -6  -4   60.05    2.28
   6   6   4   61.26    2.71
  -7  -6  -4    5.54    1.41
   7   6   4    5.27    1.29
  -8  -6  -4    5.66    1.52
   8   6   4    5.83    1.36
  -9  -6  -4    7.51    1.81
   9   6   4    8.21    1.77
 -10  -6  -4    6.14    1.91
  10   6   4    3.74    1.82
   6  -7  -4    4.60    0.66
  -6   7   4   11.03    2.10
  -6   7   4    7.57    2.02
  -5   7   4    5.01    1.69
  -5   7   4    4.34    1.43
   4  -7  -4    4.79    0.92
  -4   7   4    6.72    1.51
  -4   7   4    6.48    1.39
   3  -7  -4   25.35    1.68
  -3   7   4   27.39    2.09
  -3   7   4   28.10    1.98
   2  -7  -4   28.54    1.69
  -2   7   4   24.28    1.86
   1  -7  -4    6.45    1.12
   1  -7  -4    4.31    0.98
   1  -7  -4    6.17    0.91
   0  -7  -4    9.89    1.18
   0  -7  -4    7.78    0.95
   0  -7  -4    9.74    1.18
  -1  -7  -4   64.66    2.08
  -1  -7  -4   69.77    2.45
   1   7   4   63.33    2.50
  -2  -7  -4   58.64    2.31
  -2  -7  -4   60.35    1.75
   2   7   4   61.34    2.45
  -3  -7  -4    3.15    0.79
   3   7   4    2.17    0.81
  -4  -7  -4    4.85    0.98
   4   7   4    5.44    1.11
  -5  -7  -4    0.13    0.61
  -5  -7  -4   -1.25    0.93
   5   7   4   -0.21    0.84
  -6  -7  -4    0.81    0.74
  -6  -7  -4   -1.78    0.79
   6   7   4    0.55    0.82
  -7  -7  -4    3.61    0.93
  -7  -7  -4    0.89    1.30
   7   7   4    1.83    1.04
  -8  -7  -4    1.12    1.29
  -8  -7  -4    0.06    0.95
   8   7   4    0.15    1.16
  -9  -7  -4    2.73    1.47
   9   7   4    0.04    1.22
 -10  -7  -4    1.36    1.51
  10   7   4    4.95    1.77
  -6   8   4    4.55    2.31
  -5   8   4    0.85    1.45
   4  -8  -4   -0.59    0.22
  -4   8   4   -0.01    1.06
  -4   8   4    1.68    1.41
   3  -8  -4    3.77    0.73
  -3   8   4   -0.19    0.97
  -3   8   4    2.06    1.22
   2  -8  -4   66.69    2.59
  -2   8   4   65.51    2.44
  -2   8   4   67.10    2.97
   1  -8  -4  106.34    3.55
   1  -8  -4  103.50    3.38
   1  -8  -4  108.43    3.45
   0  -8  -4   23.87    1.67
   0  -8  -4   25.03    1.60
  -1  -8  -4    3.05    0.80
  -1  -8  -4    1.48    0.90
   1   8   4    2.56    0.85
  -2  -8  -4   20.00    1.59
  -2  -8  -4   23.79    1.22
   2   8   4   25.04    1.59
  -3  -8  -4   54.47    2.33
   3   8   4   52.05    2.36
  -4  -8  -4   19.00    1.54
   4   8   4   18.10    1.59
  -5  -8  -4    2.17    0.79
   5   8   4    1.79    0.92
  -6  -8  -4   15.92    1.86
  -6  -8  -4   15.32    1.45
   6   8   4   15.82    1.73
  -7  -8  -4    2.52    0.92
  -7  -8  -4    2.29    1.21
   7   8   4    0.52    0.95
  -8  -8  -4   10.16    1.44
  -8  -8  -4   10.93    1.91
   8   8   4    7.05    1.53
  -9  -8  -4    1.54    1.68
   9   8   4    2.40    1.42
 -10  -8  -4    0.38    1.73
  -5   9   4    1.97    2.10
  -4   9   4   -0.43    1.44
   3  -9  -4   -0.29    0.24
  -3   9   4   -0.34    1.24
  -3   9   4    0.68    1.32
   2  -9  -4    3.24    0.65
  -2   9   4    2.04    1.04
   1  -9  -4    5.27    0.94
   1  -9  -4    3.79    1.15
   1  -9  -4    5.32    1.29
   0  -9  -4   18.81    1.54
   0  -9  -4   16.72    1.67
   0   9   4   19.20    1.73
  -1  -9  -4   10.68    1.42
  -1  -9  -4   13.32    1.25
   1   9   4   10.86    1.33
  -2  -9  -4    5.34    1.17
   2   9   4    7.29    1.14
  -3  -9  -4   12.87    1.38
   3   9   4   12.49    1.40
  -4  -9  -4   39.01    2.08
   4   9   4   33.76    2.02
  -5  -9  -4    9.10    1.24
   5   9   4    7.70    1.32
  -6  -9  -4    3.66    1.04
   6   9   4    2.09    1.11
  -7  -9  -4    1.04    0.97
  -7  -9  -4    0.75    1.34
   7   9   4    0.68    1.10
  -8  -9  -4    3.28    1.28
  -8  -9  -4    4.28    1.75
   8   9   4    6.00    1.53
  -9  -9  -4   12.20    2.39
   9   9   4   12.24    1.97
  -4  10   4    1.30    1.86
  -3  10   4    1.27    1.59
   1 -10  -4    1.94    1.29
   1 -10  -4    1.49    1.39
   0 -10  -4    8.04    1.39
   0 -10  -4    5.80    1.45
   0  10   4    8.20    1.35
  -1 -10  -4   -0.56    1.09
   1  10   4   -1.08    0.77
  -2 -10  -4    7.22    1.38
   2  10   4    8.57    1.33
  -3 -10  -4    4.99    1.25
   3  10   4    5.07    1.18
  -4 -10  -4   -0.40    0.89
   4  10   4   -1.07    0.88
  -5 -10  -4    3.65    1.15
   5  10   4    0.64    0.94
  -6 -10  -4   28.57    2.04
   6  10   4   33.08    2.35
  -7 -10  -4    8.87    1.43
   7  10   4    6.82    1.56
  -8 -10  -4    0.41    1.26
  -8 -10  -4    2.66    1.74
   8  10   4    3.13    1.29
  -9 -10  -4    1.35    1.87
   9  10   4    0.19    1.36
  -3  11   4   -0.94    1.96
   1 -11  -4    4.51    1.72
   0 -11  -4    0.08    1.41
  -1 -11  -4    4.09    1.52
   1  11   4    6.65    1.35
  -2 -11  -4    5.24    1.48
   2  11   4    6.38    1.32
  -3 -11  -4    3.85    1.33
   3  11   4    2.56    1.14
  -4 -11  -4    1.16    1.16
   4  11   4   -0.16    1.08
  -5 -11  -4    0.66    1.23
   5  11   4    0.74    1.11
  -6 -11  -4    3.77    1.25
   6  11   4    4.93    1.35
  -7 -11  -4    1.52    1.27
   7  11   4    0.85    1.19
  -8 -11  -4    6.14    1.76
   8  11   4    7.69    1.74
   9  11   4    7.32    1.90
   0 -12  -4   21.68    2.53
  -1 -12  -4   11.01    1.96
  -2 -12  -4    3.04    1.55
   2  12   4    1.77    1.37
  -3 -12  -4    3.26    1.40
   3  12   4    4.49    1.37
  -4 -12  -4    1.74    1.34
   4  12   4    2.02    1.28
  -5 -12  -4    0.76    1.18
   5  12   4    0.66    1.23
  -6 -12  -4    0.92    1.36
   6  12   4    2.30    1.39
  -7 -12  -4   -0.24    1.50
   7  12   4   -1.66    1.22
  -8 -12  -4   -0.83    1.70
   8  12   4    1.88    1.55
  -1 -13  -4   15.13    2.48
  -2 -13  -4   29.77    2.90
  -3 -13  -4   14.47    2.32
  -4 -13  -4    5.16    1.81
   4  13   4    5.01    1.67
  -5 -13  -4   11.97    2.06
   5  13   4    9.39    1.90
  -6 -13  -4    7.44    1.88
   6  13   4    5.61    1.73
  -7 -13  -4    0.78    1.86
   7  13   4    3.52    1.65
   0  14   4    3.75    1.26
  -1 -14  -4    3.74    2.46
  -2 -14  -4    3.14    2.22
  -3 -14  -4   24.11    2.92
  -4 -14  -4   18.28    2.71
  -5 -14  -4   -1.23    1.77
   4  13  -5    1.03    1.04
   3  13  -5   -1.04    1.12
   2  13  -5   -1.44    1.31
   6  12  -5   13.37    1.61
   5  12  -5    0.37    1.21
   4  12  -5   17.27    2.10
   3  12  -5    4.11    1.43
   2  12  -5   -0.17    1.31
  -2 -12   5   -0.30    1.89
   1  12  -5   -0.59    0.92
  -1 -12   5   -0.96    1.46
   0  12  -5    3.49    1.31
   0 -12   5    3.85    1.73
  -1  12  -5    0.39    1.15
   1 -12   5   -1.71    1.54
   6  11  -5    2.79    1.24
   5  11  -5   18.93    2.10
   4  11  -5    0.88    1.18
   3  11  -5    4.10    1.38
  -3 -11   5    7.61    1.65
   2  11  -5    3.81    1.48
  -2 -11   5    3.97    1.61
   1  11  -5   17.79    1.94
  -1 -11   5   21.98    2.26
   0  11  -5    3.95    1.29
   0 -11   5    3.99    1.64
  -1  11  -5   -0.58    0.98
   1 -11   5    1.70    1.62
  -2  11  -5    2.27    1.30
   2 -11   5    1.29    1.78
  -3  11  -5    0.52    1.02
   5  10  -5    7.03    1.47
   4  10  -5    7.23    1.45
  -4 -10   5    5.12    1.51
   3  10  -5    2.91    1.16
  -3 -10   5    2.94    1.40
   2  10  -5    0.19    0.96
  -2 -10   5    0.66    1.14
   1  10  -5   13.68    1.67
  -1 -10   5   18.00    1.91
   0  10  -5   15.60    1.79
   0 -10   5   16.59    1.86
  -1  10  -5   20.84    2.03
   1 -10   5   23.91    2.18
  -2  10  -5    5.87    1.36
   2 -10   5    5.24    1.68
  -3  10  -5    5.01    1.23
   3 -10   5    3.87    1.92
   8   9  -5   -0.13    1.28
   7   9  -5   -1.02    1.12
  -7  -9   5    0.46    1.41
  -6  -9   5    3.48    1.29
  -5  -9   5    2.39    1.43
   4   9  -5   42.06    2.39
  -4  -9   5   45.02    2.50
   3   9  -5    8.03    1.33
  -3  -9   5    7.30    1.40
   2   9  -5   18.08    1.80
  -2  -9   5   19.66    1.83
   1   9  -5    2.15    1.10
  -1  -9   5    1.37    1.10
   0   9  -5   15.33    1.71
   0  -9   5   18.83    1.87
  -1   9  -5    4.43    1.19
   1  -9   5    2.57    1.23
  -2   9  -5   21.77    1.95
   2  -9   5   23.40    2.10
  -3   9  -5    7.01    1.29
   3  -9   5    7.27    1.64
  -4   9  -5    4.90    1.29
   4  -9   5    4.40    1.77
   9   8  -5    8.12    1.48
   8   8  -5    0.13    1.10
  -8  -8   5   -1.18    1.45
   7   8  -5    6.98    1.40
   6   8  -5   13.91    1.66
  -6  -8   5   12.59    1.81
  -6  -8   5   11.25    1.82
   5   8  -5    1.59    0.91
  -5  -8   5    3.59    1.22
  -5  -8   5    3.89    1.29
  -5  -8   5    3.70    1.31
  -4  -8   5   10.97    1.45
  -4  -8   5   11.66    1.49
   3   8  -5    0.08    0.88
  -3  -8   5    1.31    1.05
   2   8  -5    7.47    1.20
  -2  -8   5    7.40    1.27
   1   8  -5   22.73    1.81
  -1  -8   5   23.51    1.83
   0   8  -5    3.78    1.07
   0  -8   5    4.40    1.14
  -1   8  -5    1.39    0.91
   1  -8   5   -0.08    0.93
  -2   8  -5    1.75    1.01
   2  -8   5    2.39    1.11
  -3   8  -5    0.85    0.82
   3  -8   5    1.00    1.16
  -4   8  -5    2.91    1.04
   4  -8   5    4.11    1.49
   5  -8   5    3.85    1.63
   9   7  -5   15.82    2.08
  -9  -7   5   18.52    2.61
   8   7  -5   23.10    2.30
  -8  -7   5   17.69    2.60
   7   7  -5    0.19    1.00
  -7  -7   5   -0.54    1.44
  -7  -7   5   -1.65    1.42
   6   7  -5    6.45    1.28
  -6  -7   5    5.53    1.55
   5   7  -5   28.51    1.85
  -5  -7   5   29.68    1.89
  -5  -7   5   28.72    2.06
  -5  -7   5   29.59    2.32
   4   7  -5   17.45    1.47
  -4  -7   5   16.34    1.54
  -4  -7   5   18.08    1.68
  -4  -7   5   18.57    1.64
   3   7  -5    6.79    0.88
   3   7  -5    7.89    1.16
  -3  -7   5    6.71    1.16
  -3  -7   5    7.08    1.12
   2   7  -5    3.19    0.99
  -2  -7   5    4.52    1.08
   1   7  -5    0.38    0.86
  -1  -7   5    0.01    0.87
   0   7  -5   12.05    1.32
   0  -7   5   12.53    1.32
  -1   7  -5    0.65    0.78
   1  -7   5   -0.38    0.82
  -2   7  -5    0.63    0.81
   2  -7   5    0.99    0.94
  -3   7  -5    0.96    0.86
   3  -7   5   -0.71    0.95
  -4   7  -5    2.25    1.09
   4  -7   5    3.51    1.36
   5  -7   5    3.15    1.50
   6  -7   5    6.42    1.74
   9   6  -5    3.32    1.34
  -9  -6   5    2.36    2.08
   8   6  -5   23.03    2.27
  -8  -6   5   22.32    2.73
  -8  -6   5   18.44    2.41
   7   6  -5   18.91    1.94
  -7  -6   5   18.35    2.07
  -7  -6   5   19.82    2.38
   6   6  -5   19.52    1.80
  -6  -6   5   19.94    1.96
  -6  -6   5   20.77    2.17
   5   6  -5    0.52    0.78
  -5  -6   5    1.92    0.86
  -5  -6   5    1.27    1.05
   4   6  -5   16.14    1.35
  -4  -6   5   14.70    1.31
  -4  -6   5   15.69    1.60
  -4  -6   5   12.44    1.42
   3   6  -5   35.56    1.55
  -3  -6   5   33.21    1.93
  -3  -6   5   35.58    1.98
   2   6  -5   50.76    1.72
   2   6  -5   51.64    2.08
  -2  -6   5   47.51    2.19
  -2  -6   5   48.67    2.02
   1   6  -5   -0.25    0.81
  -1  -6   5   -0.14    0.76
   0   6  -5    3.15    0.96
   0  -6   5    3.01    0.92
  -1   6  -5   52.24    2.22
   1  -6   5   51.69    2.22
  -2   6  -5   28.95    1.84
   2  -6   5   25.26    1.82
  -3   6  -5    6.46    1.15
   3  -6   5    6.55    1.19
  -4   6  -5   -1.71    0.80
   4  -6   5   -0.24    0.96
  -5   6  -5   -0.57    1.14
   5  -6   5   -0.25    1.12
   6  -6   5   -0.26    1.20
   7  -6   5    3.21    1.85
   9   5  -5    6.43    1.54
  -9  -5   5    3.23    1.97
  -9  -5   5    6.13    2.16
   8   5  -5   -0.56    0.91
  -8  -5   5    0.84    1.74
  -8  -5   5    0.53    1.52
   7   5  -5   -0.51    0.95
  -7  -5   5   -1.13    1.22
  -7  -5   5    2.10    1.40
   6   5  -5   11.08    1.38
  -6  -5   5   10.38    1.72
  -6  -5   5    9.53    1.54
   5   5  -5   13.57    1.38
  -5  -5   5   13.42    1.52
  -5  -5   5   13.02    1.26
   4   5  -5    5.06    0.88
  -4  -5   5    4.84    0.86
  -4  -5   5    5.69    1.18
  -4  -5   5    4.91    1.09
   3   5  -5    7.73    0.87
  -3  -5   5    9.43    1.19
  -3  -5   5    9.81    1.16
   2   5  -5   78.39    2.58
   2   5  -5   78.94    2.29
  -2  -5   5   77.65    2.61
  -2  -5   5   77.24    2.73
   1   5  -5   44.99    1.93
   1   5  -5   43.05    1.34
  -1  -5   5   41.05    1.58
  -1  -5   5   43.90    1.97
   0   5  -5   31.60    1.73
   0  -5   5   26.67    1.65
  -1   5  -5    2.77    0.88
   1  -5   5    2.75    0.88
  -2   5  -5   46.63    2.12
   2  -5   5   44.46    2.19
  -3   5  -5   40.08    2.02
   3  -5   5   39.64    2.12
  -4   5  -5   37.97    2.08
   4  -5   5   36.07    2.18
  -5   5  -5    1.14    1.09
   5  -5   5    0.99    1.02
   6  -5   5    3.03    1.33
   7  -5   5    4.75    1.58
   9   4  -5    4.77    1.30
  -9  -4   5    1.99    1.95
  -9  -4   5    3.51    1.77
   8   4  -5    5.73    1.33
  -8  -4   5    7.10    1.90
  -8  -4   5    5.30    1.83
   7   4  -5    0.28    0.82
  -7  -4   5    2.07    1.43
  -7  -4   5    0.52    1.31
   6   4  -5    1.59    0.94
  -6  -4   5    3.83    1.21
  -6  -4   5    2.10    1.16
   5   4  -5    2.25    0.92
  -5  -4   5    0.11    0.96
  -5  -4   5    0.44    1.10
   4   4  -5    4.12    0.86
  -4  -4   5    4.09    1.07
   3   4  -5   29.97    1.47
   3   4  -5   31.32    1.50
  -3  -4   5   31.16    1.83
  -3  -4   5   29.51    1.82
   2   4  -5    1.92    0.50
   2   4  -5    1.96    0.66
  -2  -4   5    2.77    0.64
  -2  -4   5    1.76    0.83
   1   4  -5   84.92    2.16
   1   4  -5   81.82    2.53
  -1  -4   5   80.53    2.68
  -1  -4   5   82.66    2.40
   0   4  -5  108.38    3.13
   0  -4   5  108.23    3.15
  -1   4  -5   94.59    2.90
   1  -4   5   93.70    2.85
  -2   4  -5   30.95    1.55
   2  -4   5   35.39    1.79
   2  -4   5   24.18    0.81
  -3   4  -5    5.98    1.04
   3  -4   5    5.30    0.99
  -4   4  -5   31.75    1.91
   4  -4   5   31.26    1.96
  -5   4  -5   40.92    2.35
   5  -4   5   42.36    2.34
   6  -4   5    1.76    1.13
   7  -4   5    0.83    1.37
  -8   4  -5    1.06    2.22
   9   3  -5    3.45    1.18
  -9  -3   5   -0.16    1.88
  -9  -3   5    4.21    2.01
   8   3  -5    2.80    1.18
  -8  -3   5    5.00    1.64
  -8  -3   5    2.46    1.72
   7   3  -5   74.05    3.22
  -7  -3   5   68.97    3.54
  -7  -3   5   68.67    3.15
   6   3  -5   20.06    1.85
  -6  -3   5   17.98    1.96
  -6  -3   5   20.61    1.84
   5   3  -5    9.96    1.25
  -5  -3   5   11.77    1.42
  -5  -3   5   11.72    1.57
   4   3  -5    6.28    0.97
   4   3  -5    7.15    0.70
  -4  -3   5    7.96    1.19
  -4  -3   5    7.91    1.14
   3   3  -5   45.24    1.88
   3   3  -5   47.31    1.60
  -3  -3   5   46.08    1.93
   2   3  -5    4.05    0.65
   2   3  -5    4.53    0.70
  -2  -3   5    4.33    0.73
  -2  -3   5    4.02    0.91
   1   3  -5    0.51    0.35
  -1  -3   5    0.16    0.74
  -1  -3   5   -0.04    0.48
   0   3  -5   59.44    2.08
   0  -3   5   60.43    2.12
  -1   3  -5    2.05    0.70
   1  -3   5    2.76    0.72
  -2   3  -5   27.18    1.45
  -2   3  -5   26.77    1.07
   2  -3   5   31.66    0.86
   2  -3   5   28.39    1.48
  -3   3  -5   21.65    1.53
  -3   3  -5   17.60    1.19
   3  -3   5   20.14    0.92
   3  -3   5   18.51    1.46
  -4   3  -5    3.89    0.89
  -4   3  -5    4.74    0.99
   4  -3   5    4.85    1.07
   4  -3   5    5.52    0.67
  -5   3  -5    1.22    0.88
   5  -3   5    0.56    0.31
   5  -3   5    0.85    0.90
   6  -3   5   15.50    1.66
   7  -3   5    2.45    1.31
  -8   3  -5   11.14    2.37
   9   2  -5    9.94    1.57
  -9  -2   5   12.60    2.27
  -9  -2   5   10.72    2.02
   8   2  -5    3.42    1.11
  -8  -2   5    5.78    1.87
  -8  -2   5    5.30    1.67
   7   2  -5   51.68    2.74
  -7  -2   5   48.94    2.71
  -7  -2   5   48.32    3.10
   6   2  -5   75.42    3.15
  -6  -2   5   78.77    3.49
  -6  -2   5   84.07    3.17
   5   2  -5   82.57    3.06
  -5  -2   5   84.57    3.37
  -5  -2   5   83.39    3.04
   4   2  -5   15.02    0.73
   4   2  -5   13.05    1.29
  -4  -2   5   13.43    1.47
  -4  -2   5   11.99    1.29
   3   2  -5   -0.06    0.42
   3   2  -5    0.03    0.60
  -3  -2   5   -0.75    0.69
   2   2  -5   93.16    2.68
   2   2  -5   95.03    2.46
  -2  -2   5   93.06    2.79
  -2  -2   5   95.40    2.93
   1   2  -5  192.67    4.50
   1   2  -5  193.64    4.45
  -1  -2   5  188.71    4.68
  -1  -2   5  193.43    4.86
   0   2  -5   -0.13    0.54
   0   2  -5    0.26    0.21
   0  -2   5    0.73    0.31
   0  -2   5    0.36    0.60
  -1   2  -5   28.76    1.38
   1  -2   5   25.99    1.27
  -2   2  -5    8.03    0.96
  -2   2  -5    8.07    0.63
   2  -2   5    8.49    0.60
   2  -2   5    7.70    0.90
  -3   2  -5   12.30    0.94
  -3   2  -5   14.32    1.19
   3  -2   5   13.71    0.92
   3  -2   5   12.64    1.18
  -4   2  -5    2.02    0.80
  -4   2  -5    0.53    0.68
   4  -2   5    1.47    0.85
   4  -2   5    2.06    0.62
  -5   2  -5    7.81    1.07
  -5   2  -5    8.70    1.21
   5  -2   5    9.34    1.05
   5  -2   5    6.70    1.14
  -6   2  -5    0.41    1.05
  -6   2  -5   -0.10    0.71
   6  -2   5    0.49    0.87
   6  -2   5    2.42    0.86
   7  -2   5   -0.99    1.03
  -8   2  -5   10.56    2.30
  -9   2  -5    5.42    2.27
   9   1  -5    2.77    1.28
  -9  -1   5    0.48    1.45
  -9  -1   5    3.27    1.97
   8   1  -5    6.03    1.53
  -8  -1   5    7.59    1.80
  -8  -1   5    7.98    1.70
   7   1  -5    1.11    0.93
  -7  -1   5    0.01    1.20
  -7  -1   5   -1.61    0.93
   6   1  -5    4.91    1.11
  -6  -1   5    5.66    1.38
  -6  -1   5    6.56    1.30
   5   1  -5   32.67    1.88
  -5  -1   5   29.13    2.08
  -5  -1   5   29.63    1.81
   4   1  -5  132.41    3.93
  -4  -1   5  129.38    4.27
  -4  -1   5  125.05    3.79
   3   1  -5   43.48    1.18
   3   1  -5   41.61    1.79
  -3  -1   5   42.08    1.95
  -3  -1   5   40.68    1.78
   2   1  -5   27.48    1.29
   2   1  -5   25.41    0.99
  -2  -1   5   26.90    1.48
   1   1  -5   39.24    1.39
   1   1  -5   39.14    1.30
  -1  -1   5   39.10    1.51
  -1  -1   5   38.20    1.64
   0   1  -5   78.62    2.20
   0   1  -5   75.65    2.00
   0  -1   5   77.09    2.23
   0  -1   5   79.77    2.15
  -1   1  -5   96.20    2.62
   1  -1   5   99.12    2.62
   1  -1   5   93.25    2.27
  -2   1  -5    6.70    0.70
   2  -1   5    9.05    0.85
   2  -1   5    8.86    0.61
  -3   1  -5   12.81    1.09
  -3   1  -5   13.38    0.96
   3  -1   5   12.95    0.95
   3  -1   5   12.61    1.08
  -4   1  -5   15.14    1.28
  -4   1  -5   17.82    1.32
   4  -1   5   16.52    1.16
   4  -1   5   17.62    1.38
  -5   1  -5   13.09    1.39
  -5   1  -5   10.74    1.14
   5  -1   5    9.41    1.20
   5  -1   5   12.44    1.17
  -6   1  -5   -1.36    0.89
  -6   1  -5    0.56    0.69
   6  -1   5    0.58    0.79
   6  -1   5   -0.23    0.80
  -7   1  -5    1.78    1.23
   7  -1   5    3.12    1.04
  -8   1  -5    2.70    1.66
   8  -1   5    0.65    0.49
  -9   1  -5   -0.36    2.03
   9   0  -5    0.38    0.36
  -9   0   5    0.92    1.64
  -9   0   5    2.28    1.85
   8   0  -5   -0.42    0.91
  -8   0   5   -0.19    1.22
  -8   0   5    4.21    1.58
   7   0  -5    3.41    1.21
  -7   0   5    2.33    1.41
  -7   0   5    3.65    1.42
   6   0  -5    0.43    0.91
  -6   0   5    0.09    1.15
  -6   0   5    0.17    1.01
   5   0  -5    1.72    0.85
  -5   0   5    0.95    0.98
  -5   0   5    1.31    0.93
   4   0  -5    1.58    0.82
  -4   0   5    1.11    0.87
  -4   0   5    2.66    0.96
   3   0  -5   26.67    1.51
  -3   0   5   28.17    1.58
  -3   0   5   28.32    1.65
   2   0  -5    6.55    0.47
   2   0  -5    6.39    0.78
  -2   0   5    6.32    0.86
  -2   0   5    6.78    0.90
   1   0  -5    6.50    0.62
   1   0  -5    7.29    0.74
  -1   0   5    7.00    0.80
   0   0  -5    4.23    0.63
   0   0  -5    4.22    0.56
   0   0   5    4.18    0.69
  -1   0  -5  117.86    3.00
   1   0   5  117.80    2.91
   1   0   5  117.74    2.89
  -2   0  -5  132.55    3.52
  -2   0  -5  134.69    3.42
   2   0   5  132.97    3.25
   2   0   5  127.31    3.22
  -3   0  -5   92.65    2.75
  -3   0  -5  103.08    2.96
   3   0   5   93.79    2.65
   3   0   5   93.87    2.67
  -4   0  -5  127.80    3.54
  -4   0  -5  125.82    3.84
   4   0   5  131.05    3.56
   4   0   5  130.64    3.55
  -5   0  -5    6.09    1.07
  -5   0  -5    6.51    0.88
   5   0   5    5.56    0.97
   5   0   5    6.76    0.99
  -6   0  -5   52.68    2.06
  -6   0  -5   47.32    2.57
   6   0   5   52.75    2.29
   6   0   5   51.20    2.33
  -7   0  -5   30.13    2.23
  -7   0  -5   27.84    2.36
   7   0   5   26.46    2.11
  -8   0  -5    3.48    1.53
  -8   0  -5    5.87    1.60
   8   0   5    3.71    1.21
  -9   0  -5    3.27    1.91
  -9   0  -5    4.12    1.93
   9   0   5    4.04    0.97
   8  -1  -5    1.56    1.12
  -8   1   5    2.64    1.76
  -8   1   5    1.17    1.33
   7  -1  -5    0.00    0.78
  -7   1   5   -0.59    1.29
  -7   1   5    0.71    1.25
   6  -1  -5    1.91    0.98
  -6   1   5    2.00    0.99
  -6   1   5    1.05    1.21
   5  -1  -5    1.01    0.84
  -5   1   5   -0.07    0.88
  -5   1   5    0.88    0.84
   4  -1  -5    3.14    0.87
  -4   1   5    3.20    0.88
  -4   1   5    4.11    1.01
   3  -1  -5    6.10    0.91
  -3   1   5    5.82    0.95
  -3   1   5    5.24    0.94
   2  -1  -5   21.25    1.29
  -2   1   5   23.06    1.30
  -2   1   5   22.82    1.60
   1  -1  -5    2.82    0.63
   1  -1  -5    4.07    0.45
  -1   1   5    4.15    0.69
  -1   1   5    3.08    0.70
   0  -1  -5    7.55    0.66
   0  -1  -5    8.41    0.80
   0   1   5    8.28    0.72
  -1  -1  -5    6.87    0.72
   1   1   5    7.91    0.74
   1   1   5    7.49    0.64
  -2  -1  -5    0.47    0.52
   2   1   5    1.08    0.51
   2   1   5    0.83    0.44
  -3  -1  -5  175.14    4.83
  -3  -1  -5  176.06    4.37
   3   1   5  181.75    4.48
   3   1   5  180.11    4.18
  -4  -1  -5  218.75    6.01
  -4  -1  -5  225.26    5.34
   4   1   5  219.35    5.56
   4   1   5  225.19    5.25
  -5  -1  -5    8.83    0.97
  -5  -1  -5   10.11    1.22
   5   1   5   10.65    1.02
   5   1   5    8.52    1.09
  -6  -1  -5   23.77    1.95
  -6  -1  -5   20.55    1.24
   6   1   5   21.72    1.69
  -7  -1  -5   33.24    2.42
  -7  -1  -5   35.82    2.16
   7   1   5   34.83    2.18
  -8  -1  -5   25.51    2.23
  -8  -1  -5   23.73    2.43
   8   1   5   23.14    2.19
  -9  -1  -5    9.82    2.04
  -9  -1  -5    8.86    1.98
   9   1   5   10.18    1.76
 -10  -1  -5    1.48    1.97
   8  -2  -5    2.24    1.14
  -8   2   5    4.30    1.97
  -8   2   5    8.40    2.06
   7  -2  -5   10.50    1.79
  -7   2   5   11.54    1.82
  -7   2   5   12.20    2.01
   6  -2  -5    1.13    0.93
  -6   2   5    1.90    1.18
  -6   2   5    1.09    1.11
   5  -2  -5    4.23    1.10
  -5   2   5    4.95    1.21
  -5   2   5    5.17    1.09
   4  -2  -5   57.64    2.48
  -4   2   5   61.09    2.40
  -4   2   5   55.62    2.67
   3  -2  -5   13.37    1.25
  -3   2   5   11.94    1.14
  -3   2   5   12.84    1.35
   2  -2  -5   65.71    2.33
   2  -2  -5   67.72    1.57
  -2   2   5   65.41    2.55
  -2   2   5   67.48    2.25
   1  -2  -5   14.37    1.07
   1  -2  -5   16.09    0.78
  -1   2   5   14.02    0.98
   0  -2  -5    9.11    0.89
   0  -2  -5    7.85    0.66
   0   2   5    8.03    0.67
  -1  -2  -5   11.86    0.84
   1   2   5   12.02    0.77
  -2  -2  -5    3.96    0.66
   2   2   5    3.62    0.43
   2   2   5    3.78    0.63
  -3  -2  -5   15.30    1.09
  -3  -2  -5   14.32    1.12
   3   2   5   14.83    1.06
   3   2   5   13.78    0.84
  -4  -2  -5   -0.02    0.60
  -4  -2  -5    0.35    0.56
   4   2   5   -0.44    0.43
   4   2   5   -0.37    0.63
  -5  -2  -5   32.74    1.51
  -5  -2  -5   25.62    1.92
   5   2   5   30.51    1.42
   5   2   5   31.68    1.69
  -6  -2  -5   23.60    1.35
  -6  -2  -5   22.79    1.91
  -6  -2  -5   24.54    1.65
   6   2   5   24.68    1.77
  -7  -2  -5   -0.42    1.07
  -7  -2  -5    0.63    0.54
  -7  -2  -5    0.80    0.98
   7   2   5    1.26    1.01
  -8  -2  -5    0.94    1.32
  -8  -2  -5    0.40    1.13
   8   2   5   -2.02    0.87
  -9  -2  -5   16.21    2.27
   9   2   5   18.37    2.19
 -10  -2  -5    0.04    2.03
  10   2   5    5.45    1.13
   8  -3  -5    5.53    0.99
  -8   3   5    5.21    1.84
  -8   3   5    5.49    2.11
   7  -3  -5   16.49    1.87
  -7   3   5   15.88    2.26
  -7   3   5   15.58    2.11
   6  -3  -5   12.36    1.66
  -6   3   5   10.66    1.81
  -6   3   5   11.48    1.66
   5  -3  -5    1.27    0.94
  -5   3   5    2.41    1.06
  -5   3   5    2.00    1.14
   4  -3  -5   16.77    1.59
  -4   3   5   18.89    1.63
  -4   3   5   17.64    1.78
   3  -3  -5   65.88    2.63
  -3   3   5   67.59    2.83
  -3   3   5   66.17    2.50
   2  -3  -5   26.19    0.98
   2  -3  -5   23.24    1.46
  -2   3   5   24.88    1.62
  -2   3   5   22.78    1.45
   1  -3  -5   70.56    2.43
   1  -3  -5   72.33    1.93
  -1   3   5   74.57    2.22
   0  -3  -5    3.80    0.55
   0  -3  -5    3.76    0.76
   0   3   5    2.17    0.48
  -1  -3  -5   12.05    0.86
   1   3   5   11.71    0.61
  -2  -3  -5   31.40    1.29
   2   3   5   31.75    0.83
   2   3   5   32.20    1.44
  -3  -3  -5   13.61    0.99
   3   3   5   13.33    1.08
   3   3   5   11.49    0.62
  -4  -3  -5    2.19    0.66
  -4  -3  -5    2.23    0.79
   4   3   5    2.45    0.72
  -5  -3  -5   -0.01    0.58
  -5  -3  -5    0.18    0.58
  -5  -3  -5    0.90    0.89
   5   3   5    1.32    0.75
  -6  -3  -5    2.23    0.80
  -6  -3  -5    4.60    0.76
  -6  -3  -5    5.03    1.18
   6   3   5    4.24    1.08
  -7  -3  -5    0.70    0.92
  -7  -3  -5    2.65    1.20
  -7  -3  -5    0.14    0.52
   7   3   5    1.09    0.92
  -8  -3  -5    5.34    1.59
   8   3   5    6.39    1.50
  -9  -3  -5   -0.40    1.23
   9   3   5    0.69    1.39
 -10  -3  -5   11.58    2.18
  10   3   5    9.13    1.75
  -8   4   5   -0.38    1.78
   7  -4  -5    3.23    0.82
  -7   4   5    1.02    1.45
  -7   4   5    3.13    1.48
   6  -4  -5   22.14    2.05
  -6   4   5   24.56    2.23
  -6   4   5   23.42    2.35
   5  -4  -5   45.43    2.40
  -5   4   5   45.16    2.38
  -5   4   5   42.79    2.77
   4  -4  -5    0.93    0.80
  -4   4   5    2.79    0.98
  -4   4   5    1.89    1.06
   3  -4  -5   -0.36    0.67
  -3   4   5   -0.98    0.78
  -3   4   5    0.13    0.92
   2  -4  -5   34.89    1.91
   2  -4  -5   39.89    1.43
  -2   4   5   39.63    2.05
  -2   4   5   39.58    1.83
   1  -4  -5  203.52    5.37
   1  -4  -5  205.99    4.63
  -1   4   5  202.41    4.87
   0  -4  -5   65.62    1.99
   0  -4  -5   68.05    2.34
   0   4   5   69.43    1.93
  -1  -4  -5   19.59    1.16
   1   4   5   22.98    0.87
  -2  -4  -5   16.49    1.14
   2   4   5   18.59    1.29
  -3  -4  -5   42.33    1.71
   3   4   5   44.19    1.84
  -4  -4  -5    0.52    0.38
  -4  -4  -5   -0.75    0.53
  -4  -4  -5    0.03    0.62
   4   4   5   -0.06    0.64
  -5  -4  -5   49.53    1.71
  -5  -4  -5   49.34    1.91
  -5  -4  -5   52.81    2.59
   5   4   5   48.11    2.26
  -6  -4  -5    0.18    0.50
  -6  -4  -5   -0.36    0.86
  -6  -4  -5   -0.33    0.69
   6   4   5   -0.49    0.83
  -7  -4  -5    4.63    1.39
  -7  -4  -5    4.00    0.77
   7   4   5    3.52    1.11
  -8  -4  -5   -1.03    0.99
   8   4   5   -1.37    1.09
  -9  -4  -5    1.39    1.39
   9   4   5   -2.75    1.13
 -10  -4  -5    1.71    1.73
  10   4   5    4.59    1.51
   7  -5  -5    3.07    0.72
  -7   5   5   -1.27    1.41
  -7   5   5    0.01    1.45
   6  -5  -5    4.21    0.95
  -6   5   5    6.20    1.64
  -6   5   5    6.44    1.67
   5  -5  -5    0.94    0.69
  -5   5   5   -0.77    1.10
  -5   5   5    1.26    1.09
   4  -5  -5   14.59    1.49
  -4   5   5   13.64    1.74
  -4   5   5   12.49    1.57
   3  -5  -5    9.03    1.26
  -3   5   5    6.24    1.21
  -3   5   5    6.76    1.12
   2  -5  -5    6.27    0.84
   2  -5  -5    5.44    1.01
  -2   5   5    5.01    0.95
  -2   5   5    4.08    1.06
   1  -5  -5   10.05    1.13
   1  -5  -5   11.41    0.99
  -1   5   5    9.37    0.96
   0  -5  -5  161.76    4.46
   0  -5  -5  158.20    3.98
   0   5   5  164.08    3.87
  -1  -5  -5  138.42    3.58
   1   5   5  138.01    4.00
   1   5   5  138.82    3.20
  -2  -5  -5    0.39    0.54
   2   5   5    0.65    0.66
  -3  -5  -5    2.95    0.74
   3   5   5    1.99    0.74
  -4  -5  -5    2.59    0.85
  -4  -5  -5    2.73    0.63
   4   5   5    1.68    0.76
  -5  -5  -5   79.64    3.16
  -5  -5  -5   80.32    2.64
   5   5   5   79.61    3.03
  -6  -5  -5   68.16    2.44
  -6  -5  -5   66.06    3.16
   6   5   5   67.81    2.86
  -7  -5  -5    4.90    1.41
  -7  -5  -5    4.35    0.83
   7   5   5    5.08    1.29
  -8  -5  -5    2.67    1.35
   8   5   5    0.70    1.05
  -9  -5  -5    3.85    1.47
   9   5   5    2.95    1.46
 -10  -5  -5   13.10    2.31
  10   5   5   10.33    2.00
  -7   6   5    2.35    2.02
   6  -6  -5   11.72    1.33
  -6   6   5    7.46    1.66
  -6   6   5    5.89    1.86
   5  -6  -5   12.87    1.43
  -5   6   5   13.47    1.84
  -5   6   5    9.38    1.69
   4  -6  -5   21.78    1.66
  -4   6   5   23.63    2.06
  -4   6   5   25.25    1.98
   3  -6  -5    8.23    1.19
  -3   6   5    6.99    1.27
  -3   6   5    6.84    1.38
   2  -6  -5    7.36    0.98
   2  -6  -5    6.72    1.09
  -2   6   5    5.50    1.22
  -2   6   5    6.94    1.08
   1  -6  -5    0.92    0.76
   1  -6  -5    1.66    0.80
  -1   6   5    0.31    0.64
   0  -6  -5    6.08    0.89
   0  -6  -5    4.89    0.90
   0   6   5    6.06    0.75
  -1  -6  -5   12.26    1.10
   1   6   5   11.47    0.83
   1   6   5   12.16    1.34
  -2  -6  -5   54.15    2.05
   2   6   5   62.35    2.41
   2   6   5   57.88    1.48
  -3  -6  -5   23.28    1.44
   3   6   5   24.61    1.56
  -4  -6  -5    2.79    0.77
   4   6   5    2.44    0.83
  -5  -6  -5   26.48    1.53
  -5  -6  -5   25.97    1.95
   5   6   5   26.03    1.77
  -6  -6  -5  125.16    3.69
  -6  -6  -5  125.61    4.49
   6   6   5  124.35    4.10
  -7  -6  -5   65.98    3.26
  -7  -6  -5   66.55    2.48
   7   6   5   65.36    3.00
  -8  -6  -5    1.76    1.33
  -8  -6  -5    2.92    0.95
   8   6   5    2.20    1.31
  -9  -6  -5    1.32    1.40
   9   6   5    1.80    1.34
 -10  -6  -5    1.56    1.61
  10   6   5    2.50    1.54
   6  -7  -5    6.63    0.50
  -6   7   5   14.01    2.27
  -6   7   5   10.23    2.08
   5  -7  -5   11.20    1.28
  -5   7   5   13.40    1.96
  -5   7   5   10.60    1.74
   4  -7  -5    1.91    0.58
  -4   7   5    2.04    1.21
  -4   7   5    2.59    1.25
   3  -7  -5    3.44    0.83
  -3   7   5    2.79    1.17
  -3   7   5    2.55    1.10
   2  -7  -5    5.27    1.09
   2  -7  -5    4.62    0.92
  -2   7   5    2.90    1.00
  -2   7   5    4.77    1.13
   1  -7  -5    1.02    0.85
   1  -7  -5    1.49    0.67
  -1   7   5   -0.70    0.60
   0  -7  -5   20.49    1.50
   0  -7  -5   18.76    1.45
  -1  -7  -5    4.79    0.75
  -1  -7  -5    4.87    0.94
   1   7   5    3.60    1.03
  -2  -7  -5    7.73    1.07
   2   7   5   10.06    1.24
  -3  -7  -5    1.54    0.73
   3   7   5    3.04    0.96
  -4  -7  -5    6.40    1.05
   4   7   5    5.07    1.06
  -5  -7  -5    6.01    1.00
  -5  -7  -5    6.06    1.29
   5   7   5    6.21    1.17
  -6  -7  -5    2.27    1.15
  -6  -7  -5    2.11    0.77
   6   7   5    0.85    0.87
  -7  -7  -5   18.95    1.56
  -7  -7  -5   19.46    2.01
   7   7   5   14.85    1.72
  -8  -7  -5    9.49    1.79
  -8  -7  -5   11.59    1.36
   8   7   5   10.29    1.67
  -9  -7  -5   10.58    1.82
   9   7   5   14.61    2.04
 -10  -7  -5   -1.73    1.40
  10   7   5    1.61    1.54
   5  -8  -5   11.39    0.86
  -5   8   5   10.94    2.11
  -5   8   5   12.68    2.12
   4  -8  -5   20.62    1.40
  -4   8   5   22.42    2.30
  -4   8   5   16.89    2.06
   3  -8  -5   27.95    1.67
  -3   8   5   30.01    2.29
  -3   8   5   27.75    2.13
   2  -8  -5    2.19    0.62
  -2   8   5    2.32    1.03
  -2   8   5    1.63    1.04
   1  -8  -5    9.72    1.32
   1  -8  -5    9.76    1.14
  -1   8   5    9.94    1.21
   0  -8  -5   53.98    2.67
   0  -8  -5   63.28    2.34
   0  -8  -5   67.58    2.54
  -1  -8  -5   25.15    1.70
  -1  -8  -5   22.81    1.33
   1   8   5   21.57    1.67
  -2  -8  -5   39.70    2.02
   2   8   5   39.98    2.17
  -3  -8  -5    0.80    0.81
   3   8   5    0.85    0.86
  -4  -8  -5    5.37    1.03
   4   8   5    7.75    1.17
  -5  -8  -5    0.81    0.79
   5   8   5    0.77    0.87
  -6  -8  -5   16.47    1.89
  -6  -8  -5   19.80    1.60
   6   8   5   17.77    1.76
  -7  -8  -5    4.03    1.39
  -7  -8  -5    3.56    0.94
   7   8   5    0.27    1.01
  -8  -8  -5    7.85    1.75
  -8  -8  -5   11.22    1.40
   8   8   5    9.77    1.71
  -9  -8  -5   -0.32    1.32
   9   8   5    0.06    1.25
 -10  -8  -5    7.62    2.09
  -5   9   5    2.49    1.99
  -4   9   5    1.17    1.69
   3  -9  -5   14.11    1.08
  -3   9   5   16.28    1.90
  -3   9   5   20.86    2.18
   2  -9  -5   69.26    2.69
  -2   9   5   61.18    2.86
  -2   9   5   58.07    2.96
   1  -9  -5   14.65    1.64
   1  -9  -5   17.87    1.61
   0  -9  -5    0.47    0.91
   0  -9  -5    1.45    1.02
   0   9   5    1.14    1.02
  -1  -9  -5   30.62    1.96
  -1  -9  -5   33.74    1.83
   1   9   5   29.09    2.02
  -2  -9  -5   63.53    2.66
   2   9   5   66.27    2.83
  -3  -9  -5   62.40    2.62
   3   9   5   62.79    2.69
  -4  -9  -5    0.90    0.84
   4   9   5    0.49    0.94
  -5  -9  -5    7.46    1.19
   5   9   5    8.42    1.38
  -6  -9  -5   21.79    1.60
   6   9   5   21.90    1.99
  -7  -9  -5    3.76    1.11
  -7  -9  -5    4.34    1.46
   7   9   5    5.95    1.43
  -8  -9  -5    0.27    1.49
  -8  -9  -5    0.23    0.96
   8   9   5    0.39    1.11
  -9  -9  -5    0.36    1.60
   9   9   5    2.13    1.36
  -4  10   5   -1.22    1.87
  -3  10   5    1.55    1.57
   2 -10  -5    2.05    0.56
  -2  10   5    2.09    1.34
  -2  10   5    7.23    1.64
   1 -10  -5    9.62    1.69
   1 -10  -5    8.07    2.00
   0 -10  -5   12.43    1.74
   0 -10  -5   16.12    1.73
   0  10   5   11.85    1.59
  -1 -10  -5   55.85    2.65
   1  10   5   52.70    2.59
  -2 -10  -5    2.46    1.10
   2  10   5    1.83    0.92
  -3 -10  -5   39.21    2.25
   3  10   5   34.67    2.13
  -4 -10  -5   40.01    2.28
   4  10   5   39.06    2.34
  -5 -10  -5   20.45    1.78
   5  10   5   18.74    1.94
  -6 -10  -5    1.48    0.97
   6  10   5    0.83    1.19
  -7 -10  -5    6.19    1.34
   7  10   5    4.83    1.47
  -8 -10  -5    5.70    1.45
   8  10   5    5.30    1.54
  -9 -10  -5    9.53    2.19
   9  10   5    9.76    1.97
  -3  11   5    1.28    1.95
   1 -11  -5    2.22    1.90
   0 -11  -5   -0.20    1.38
   0  11   5   -0.33    1.15
  -1 -11  -5   -0.43    1.29
   1  11   5    0.29    1.02
  -2 -11  -5    0.76    1.15
   2  11   5    0.69    1.06
  -3 -11  -5    8.80    1.61
   3  11   5    9.19    1.49
  -4 -11  -5    5.59    1.43
   4  11   5    4.79    1.25
  -5 -11  -5   21.96    1.96
   5  11   5   21.26    2.11
  -6 -11  -5   28.62    2.29
   6  11   5   27.29    2.42
  -7 -11  -5    4.91    1.38
   7  11   5    1.38    1.24
  -8 -11  -5   10.01    1.83
   8  11   5    9.29    1.88
  -9 -11  -5    6.25    2.08
   9  11   5    6.60    1.92
   0 -12  -5   -1.58    1.78
  -1 -12  -5    0.73    1.67
   1  12   5   -0.59    1.28
  -2 -12  -5    5.31    1.70
   2  12   5    5.14    1.42
  -3 -12  -5    8.61    1.70
   3  12   5    8.23    1.49
  -4 -12  -5    2.06    1.46
   4  12   5    1.91    1.18
  -5 -12  -5    0.89    1.33
   5  12   5    1.59    1.27
  -6 -12  -5    3.59    1.46
   6  12   5    5.92    1.53
  -7 -12  -5   -0.18    1.35
   7  12   5    1.40    1.40
  -8 -12  -5    3.22    1.76
   8  12   5    4.51    1.62
   0 -13  -5    8.23    2.53
  -1 -13  -5    3.49    2.09
  -2 -13  -5   -1.10    1.74
  -3 -13  -5    5.91    1.79
   3  13   5    5.21    1.73
  -4 -13  -5    3.72    1.78
   4  13   5    1.99    1.42
  -5 -13  -5    0.42    1.47
   5  13   5    1.14    1.34
  -6 -13  -5    6.15    1.84
   6  13   5    4.57    1.78
  -7 -13  -5    1.66    1.74
   7  13   5    2.02    1.52
  -1 -14  -5    2.36    2.38
  -2 -14  -5   10.73    2.55
  -3 -14  -5   -0.38    2.07
  -4 -14  -5    9.08    2.38
  -5 -14  -5    2.59    1.87
   6  14   5   11.00    2.22
   6  12  -6    6.57    1.26
   5  12  -6    1.00    1.23
   4  12  -6    0.86    1.30
   3  12  -6    0.21    1.32
   2  12  -6    1.73    1.28
  -2 -12   6    1.91    1.67
   1  12  -6    2.57    1.29
  -1 -12   6    0.73    1.77
   0  12  -6    0.24    1.09
   0 -12   6   -2.50    1.59
  -1  12  -6    2.52    1.29
   1 -12   6   -0.05    1.79
   6  11  -6    1.34    0.81
   5  11  -6    5.64    1.48
   4  11  -6   24.63    2.30
   3  11  -6    5.70    1.39
  -3 -11   6    6.48    1.71
   2  11  -6   -0.61    0.96
  -2 -11   6   -1.77    1.38
   1  11  -6    2.69    1.22
  -1 -11   6    1.08    1.53
   0  11  -6    0.65    0.97
   0 -11   6    2.71    1.58
  -1  11  -6    2.17    1.31
   1 -11   6    0.78    1.60
  -2  11  -6    1.96    1.13
   2 -11   6    2.65    1.77
  -3  11  -6    3.08    0.92
   6  10  -6   13.00    1.40
   5  10  -6    2.36    1.16
  -5 -10   6    0.56    1.63
   4  10  -6    1.67    1.05
  -4 -10   6    1.13    1.39
   3  10  -6   18.26    1.96
  -3 -10   6   20.26    2.07
   2  10  -6   29.98    2.38
  -2 -10   6   31.20    2.36
   1  10  -6   19.82    1.95
  -1 -10   6   22.04    2.10
   0  10  -6    1.13    1.08
   0 -10   6    0.11    1.30
  -1  10  -6    2.10    1.27
   1 -10   6    2.26    1.44
  -2  10  -6    7.03    1.36
   2 -10   6    7.09    1.81
  -3  10  -6    2.19    1.10
   3 -10   6    2.41    1.78
  -6  -9   6    9.86    1.88
   5   9  -6    1.08    1.02
  -5  -9   6    1.08    1.48
   4   9  -6    3.14    1.11
  -4  -9   6    1.68    1.32
   3   9  -6   -0.22    0.98
  -3  -9   6    0.23    1.09
   2   9  -6   26.81    2.15
  -2  -9   6   26.48    2.15
   1   9  -6   52.80    2.58
  -1  -9   6   52.70    2.59
   0   9  -6   12.62    1.54
   0  -9   6   18.55    1.92
  -1   9  -6    2.64    1.10
   1  -9   6    3.16    1.20
  -2   9  -6    1.35    1.11
   2  -9   6    3.01    1.35
  -3   9  -6   19.04    1.87
   3  -9   6   18.25    2.14
  -4   9  -6    6.74    1.47
   4  -9   6    5.01    1.88
   8   8  -6    1.75    1.26
   7   8  -6    1.12    0.92
  -7  -8   6    0.86    1.71
   6   8  -6   -1.41    0.86
  -6  -8   6   -0.48    1.50
  -6  -8   6    2.16    1.45
   5   8  -6   -0.48    0.87
  -5  -8   6    0.38    0.89
  -5  -8   6    1.41    1.19
   4   8  -6   -0.83    0.85
  -4  -8   6    1.87    1.17
   3   8  -6    0.03    0.89
  -3  -8   6   -0.37    0.99
   2   8  -6    1.72    1.01
  -2  -8   6    1.48    1.02
   1   8  -6    8.30    1.33
  -1  -8   6    8.00    1.35
   0   8  -6   18.70    1.70
   0  -8   6   23.04    1.90
  -1   8  -6   21.64    1.87
   1  -8   6   19.74    1.91
  -2   8  -6    4.43    1.11
   2  -8   6    3.26    1.20
  -3   8  -6   -1.41    0.75
   3  -8   6   -1.02    1.09
  -4   8  -6    0.16    0.91
   4  -8   6    0.12    1.45
   5  -8   6    8.03    2.04
   9   7  -6    0.15    0.66
   8   7  -6    4.62    1.27
  -8  -7   6    3.38    1.95
  -8  -7   6    3.22    2.36
   7   7  -6   15.09    1.75
  -7  -7   6   10.36    2.11
  -7  -7   6   13.51    2.21
   6   7  -6   35.60    2.17
  -6  -7   6   35.79    2.55
   5   7  -6    2.16    0.88
   5   7  -6    1.59    0.83
  -5  -7   6    1.85    1.21
  -5  -7   6    1.68    1.28
   4   7  -6   11.75    1.18
   4   7  -6   12.09    1.35
  -4  -7   6   11.53    1.44
  -4  -7   6   14.36    1.67
   3   7  -6    0.52    0.78
  -3  -7   6    2.91    1.07
   2   7  -6    7.95    1.13
  -2  -7   6    7.61    1.23
   1   7  -6    9.40    1.26
  -1  -7   6   11.10    1.38
   0   7  -6   -0.33    0.71
   0  -7   6   -0.45    0.83
  -1   7  -6   -0.09    0.76
   1  -7   6    0.44    0.91
  -2   7  -6    7.93    1.19
   2  -7   6    6.29    1.27
  -3   7  -6    0.80    0.88
   3  -7   6   -0.29    0.98
  -4   7  -6   10.89    1.54
   4  -7   6   11.65    1.64
  -5   7  -6   -0.35    1.17
   5  -7   6   -0.97    1.24
   6  -7   6   14.07    2.24
   9   6  -6    5.85    1.41
  -9  -6   6    4.37    1.99
   8   6  -6    0.55    1.01
  -8  -6   6    0.30    1.81
  -8  -6   6    1.61    1.87
   7   6  -6    0.56    0.94
  -7  -6   6   -0.70    1.33
  -7  -6   6   -0.26    1.47
   6   6  -6   15.02    1.65
  -6  -6   6   17.88    1.96
   5   6  -6   45.20    2.19
   5   6  -6   44.36    2.01
  -5  -6   6   42.11    2.72
  -5  -6   6   44.99    2.50
   4   6  -6    1.12    0.74
   4   6  -6    0.47    0.64
  -4  -6   6    1.31    1.02
  -4  -6   6    0.45    0.89
   3   6  -6    1.47    0.58
   3   6  -6    0.62    0.72
  -3  -6   6    1.14    0.85
  -3  -6   6    0.30    0.92
   2   6  -6   27.68    1.75
   2   6  -6   30.13    1.27
  -2  -6   6   29.52    1.88
  -2  -6   6   25.70    1.57
   1   6  -6   16.65    1.44
  -1  -6   6   14.86    1.40
   0   6  -6   19.77    1.56
   0  -6   6   24.07    1.75
  -1   6  -6    1.31    0.90
   1  -6   6    0.12    0.80
  -2   6  -6    1.09    0.87
   2  -6   6    0.19    0.80
  -3   6  -6    6.71    1.19
   3  -6   6    4.88    1.16
  -4   6  -6    1.09    0.99
   4  -6   6    2.12    1.03
  -5   6  -6   -1.26    0.97
   5  -6   6    0.81    1.18
   6  -6   6    0.95    1.37
   9   5  -6   18.51    2.14
  -9  -5   6   19.39    2.62
  -9  -5   6   16.50    2.70
   8   5  -6   13.42    1.89
  -8  -5   6    9.77    2.05
  -8  -5   6   11.36    2.19
   7   5  -6    5.72    1.23
  -7  -5   6    5.61    1.73
  -7  -5   6    8.13    1.67
   6   5  -6    1.28    0.90
  -6  -5   6    0.89    1.29
  -6  -5   6   -0.40    1.20
   5   5  -6   11.07    1.33
   5   5  -6   13.79    0.90
  -5  -5   6   11.49    1.55
   4   5  -6   45.97    1.91
   4   5  -6   46.68    2.03
  -4  -5   6   54.01    2.47
  -4  -5   6   48.35    2.43
   3   5  -6   21.62    1.37
   3   5  -6   21.17    1.29
  -3  -5   6   23.82    1.76
  -3  -5   6   20.95    1.68
   2   5  -6   30.25    1.28
   2   5  -6   29.29    1.63
  -2  -5   6   28.83    1.83
  -2  -5   6   30.79    1.60
   1   5  -6   25.60    1.50
   1   5  -6   24.83    0.94
  -1  -5   6   25.92    1.18
  -1  -5   6   24.00    1.69
   0   5  -6   95.25    3.11
   0  -5   6   99.48    3.20
  -1   5  -6   45.93    2.11
   1  -5   6   41.47    2.07
  -2   5  -6   19.69    1.46
   2  -5   6   23.17    1.74
  -3   5  -6    1.28    0.87
   3  -5   6    0.97    0.82
  -4   5  -6    6.31    1.18
   4  -5   6    4.08    1.11
  -5   5  -6   -0.57    1.01
   5  -5   6    0.85    0.92
   6  -5   6    4.40    1.45
   7  -5   6    0.16    1.27
   9   4  -6   -1.17    0.84
  -9  -4   6   -1.36    1.82
  -9  -4   6    0.62    2.02
   8   4  -6    2.21    1.16
  -8  -4   6    3.97    1.90
  -8  -4   6    3.33    1.79
   7   4  -6    2.25    1.04
  -7  -4   6    2.87    1.41
  -7  -4   6    1.97    1.40
   6   4  -6    6.25    1.18
  -6  -4   6    6.03    1.40
  -6  -4   6    5.16    1.52
   5   4  -6    0.29    0.77
  -5  -4   6    1.06    1.12
  -5  -4   6   -0.01    0.98
   4   4  -6   -0.41    0.61
   4   4  -6    0.38    0.54
  -4  -4   6    1.36    1.01
   3   4  -6   42.45    1.74
   3   4  -6   38.29    1.64
  -3  -4   6   41.40    2.12
  -3  -4   6   39.46    2.09
   2   4  -6   41.40    1.52
   2   4  -6   40.48    1.75
  -2  -4   6   40.43    1.73
  -2  -4   6   41.59    1.89
   1   4  -6   54.27    1.57
   1   4  -6   55.10    2.07
  -1  -4   6   54.60    1.78
  -1  -4   6   55.08    2.23
   0   4  -6   11.14    1.06
   0  -4   6   12.17    1.19
  -1   4  -6    6.98    0.96
   1  -4   6    7.99    1.05
  -2   4  -6  115.61    3.46
   2  -4   6  113.93    3.50
  -3   4  -6   76.25    2.81
   3  -4   6   78.23    2.90
  -4   4  -6    7.21    1.18
   4  -4   6    8.31    1.25
  -5   4  -6    0.31    0.81
   5  -4   6    0.27    0.89
   6  -4   6   22.37    2.06
   7  -4   6    7.99    1.57
   9   3  -6    1.19    1.01
  -9  -3   6    2.88    2.02
   8   3  -6    2.34    1.11
  -8  -3   6    2.04    1.61
  -8  -3   6    3.93    1.81
   7   3  -6   18.81    1.95
  -7  -3   6   18.67    2.23
  -7  -3   6   21.06    2.13
   6   3  -6    0.83    0.87
  -6  -3   6    0.56    1.20
  -6  -3   6    1.06    1.00
   5   3  -6    9.85    1.28
  -5  -3   6    9.55    1.46
  -5  -3   6   10.09    1.38
   4   3  -6   12.08    1.23
   4   3  -6   12.49    0.90
  -4  -3   6   12.58    1.39
   3   3  -6    5.26    0.81
   3   3  -6    5.76    0.75
  -3  -3   6    5.78    0.97
   2   3  -6    7.93    0.84
   2   3  -6    7.18    0.76
  -2  -3   6    7.74    1.01
  -2  -3   6    7.20    0.86
   1   3  -6    5.87    0.82
   1   3  -6    6.43    0.55
  -1  -3   6    5.11    0.63
  -1  -3   6    4.50    0.89
   0   3  -6  103.96    3.06
   0  -3   6  111.59    3.17
  -1   3  -6   18.91    1.23
   1  -3   6   20.70    1.42
  -2   3  -6   21.36    1.39
   2  -3   6   19.60    1.33
  -3   3  -6   58.36    2.32
   3  -3   6   61.84    1.71
   3  -3   6   61.73    2.45
  -4   3  -6   58.49    2.51
   4  -3   6   56.41    2.37
  -5   3  -6   42.91    2.21
   5  -3   6   39.41    2.22
  -6   3  -6    1.73    1.02
   6  -3   6    2.86    1.20
   7  -3   6    5.32    1.44
   9   2  -6    4.84    1.20
  -9  -2   6    6.17    2.05
  -9  -2   6    4.04    2.18
   8   2  -6    4.11    1.34
  -8  -2   6    3.89    1.81
  -8  -2   6    3.64    1.64
   7   2  -6   15.83    1.82
  -7  -2   6   19.27    2.07
  -7  -2   6   20.19    2.32
   6   2  -6   16.66    1.68
  -6  -2   6   14.71    1.90
  -6  -2   6   15.25    1.75
   5   2  -6    4.71    1.02
  -5  -2   6    4.45    1.16
  -5  -2   6    1.72    1.03
   4   2  -6   57.05    1.49
   4   2  -6   48.73    2.26
  -4  -2   6   52.97    2.57
  -4  -2   6   51.84    2.36
   3   2  -6   10.95    1.10
   3   2  -6   11.52    0.79
  -3  -2   6    9.35    1.14
   2   2  -6    1.71    0.55
   2   2  -6    0.52    0.52
  -2  -2   6    0.47    0.73
  -2  -2   6    0.56    0.61
   1   2  -6   43.98    1.47
   1   2  -6   42.74    1.61
  -1  -2   6   44.98    1.79
  -1  -2   6   44.65    1.67
   0   2  -6   13.39    0.57
   0   2  -6   13.09    1.01
   0  -2   6   14.01    0.77
   0  -2   6   13.39    1.05
  -1   2  -6    4.51    0.81
   1  -2   6    3.52    0.75
  -2   2  -6    1.61    0.68
   2  -2   6    0.71    0.65
   2  -2   6    1.52    0.31
  -3   2  -6   -0.15    0.74
  -3   2  -6    0.37    0.49
   3  -2   6    0.43    0.41
   3  -2   6    0.09    0.69
  -4   2  -6    1.33    0.68
  -4   2  -6    1.22    0.78
   4  -2   6    3.08    0.63
   4  -2   6    2.48    0.89
  -5   2  -6   13.77    1.42
  -5   2  -6   14.39    1.43
   5  -2   6   14.93    1.21
   5  -2   6   15.15    1.52
  -6   2  -6   15.82    1.48
   6  -2   6   11.55    1.44
   7  -2   6    3.95    1.25
  -8   2  -6    1.06    1.91
  -9   2  -6    5.75    2.70
  -9  -1   6    1.27    1.70
  -9  -1   6    1.04    1.93
   8   1  -6    5.71    1.38
  -8  -1   6    2.38    1.54
  -8  -1   6    6.48    1.80
   7   1  -6    7.08    1.35
  -7  -1   6    6.10    1.60
  -7  -1   6    7.30    1.61
   6   1  -6   27.69    2.00
  -6  -1   6   28.32    2.19
  -6  -1   6   23.72    2.23
   5   1  -6   42.55    2.19
  -5  -1   6   47.94    2.63
  -5  -1   6   47.35    2.25
   4   1  -6    6.62    1.08
  -4  -1   6    5.96    1.19
  -4  -1   6    5.91    1.06
   3   1  -6   25.55    0.95
   3   1  -6   26.95    1.48
  -3  -1   6   27.73    1.66
  -3  -1   6   28.32    1.77
   2   1  -6   38.93    1.36
   2   1  -6   40.34    1.66
  -2  -1   6   40.46    1.75
   1   1  -6  100.83    2.65
   1   1  -6  105.19    2.75
  -1  -1   6  103.82    2.98
  -1  -1   6   99.35    3.04
   0   1  -6    3.12    0.44
   0   1  -6    2.41    0.59
   0  -1   6    3.17    0.72
   0  -1   6    3.30    0.54
  -1   1  -6   76.63    2.29
   1  -1   6   68.29    1.83
   1  -1   6   70.87    2.21
  -2   1  -6    1.78    0.71
   2  -1   6    1.59    0.42
   2  -1   6    1.24    0.61
  -3   1  -6   81.58    2.53
  -3   1  -6   81.10    2.63
   3  -1   6   80.26    2.30
   3  -1   6   81.35    2.54
  -4   1  -6    5.86    1.00
  -4   1  -6    4.57    0.83
   4  -1   6    5.17    0.90
   4  -1   6    3.95    0.75
  -5   1  -6   19.71    1.56
  -5   1  -6   18.69    1.48
   5  -1   6   19.42    1.36
   5  -1   6   17.70    1.51
  -6   1  -6    1.05    0.79
  -6   1  -6    1.36    1.04
   6  -1   6    0.61    0.81
   6  -1   6    0.14    0.85
   7  -1   6    0.55    0.79
   7  -1   6    1.69    1.09
  -8   1  -6    3.42    1.83
  -9   1  -6   -2.85    2.07
   8   0  -6    3.28    1.37
  -8   0   6    1.95    1.47
  -8   0   6    3.09    1.73
   7   0  -6   -0.90    0.91
  -7   0   6    1.01    1.27
  -7   0   6    1.01    1.40
   6   0  -6   -0.04    0.88
  -6   0   6    1.81    1.14
  -6   0   6    1.05    0.99
   5   0  -6   50.40    2.35
  -5   0   6   51.26    2.41
  -5   0   6   50.81    2.79
   4   0  -6   32.15    1.84
  -4   0   6   33.37    2.17
  -4   0   6   33.04    1.80
   3   0  -6    0.90    0.70
  -3   0   6    2.53    0.83
  -3   0   6    1.01    0.75
   2   0  -6    0.56    0.40
   2   0  -6    0.25    0.58
  -2   0   6   -0.02    0.67
  -2   0   6    0.41    0.65
   1   0  -6   59.44    1.95
   1   0  -6   58.43    1.74
  -1   0   6   56.39    2.00
   0   0  -6   95.50    2.56
   0   0  -6   94.13    2.58
   0   0   6   97.33    2.66
  -1   0  -6   89.63    2.63
   1   0   6   89.89    2.48
   1   0   6   95.81    2.44
  -2   0  -6    7.58    0.90
   2   0   6    6.04    0.63
   2   0   6    5.44    0.69
  -3   0  -6   62.87    2.18
  -3   0  -6   61.12    2.16
   3   0   6   61.77    2.05
   3   0   6   59.30    1.94
  -4   0  -6   15.28    1.26
  -4   0  -6   13.86    1.15
   4   0   6   13.84    1.15
   4   0   6   14.60    1.14
  -5   0  -6   16.33    1.33
  -5   0  -6   17.97    1.52
   5   0   6   18.88    1.44
   5   0   6   17.21    1.38
  -6   0  -6   30.10    2.09
  -6   0  -6   29.89    1.65
   6   0   6   27.25    1.77
   6   0   6   29.65    1.78
  -7   0  -6    0.16    1.06
   7   0   6    1.52    1.04
   7   0   6    0.89    0.92
  -8   0  -6   11.80    1.97
  -8   0  -6   12.32    1.92
   8   0   6    8.90    1.52
  -9   0  -6   -0.24    1.83
   8  -1  -6    0.68    1.11
  -8   1   6    1.39    1.63
  -8   1   6   -0.03    1.41
   7  -1  -6    1.05    0.94
  -7   1   6   -0.39    1.33
  -7   1   6   -0.46    1.34
   6  -1  -6    2.21    1.07
  -6   1   6    3.35    1.17
  -6   1   6    3.41    1.36
   5  -1  -6    2.31    0.99
  -5   1   6    0.38    0.94
  -5   1   6    1.91    1.17
   4  -1  -6    0.30    0.72
  -4   1   6    0.48    0.87
  -4   1   6    1.66    0.98
   3  -1  -6   44.00    1.99
  -3   1   6   45.05    2.03
  -3   1   6   44.78    2.19
   2  -1  -6   75.66    1.75
   2  -1  -6   75.06    2.51
  -2   1   6   78.42    2.51
  -2   1   6   72.58    2.80
   1  -1  -6    2.91    0.66
   1  -1  -6    2.46    0.48
  -1   1   6    1.36    0.66
  -1   1   6    0.22    0.71
   0  -1  -6   62.34    2.07
   0  -1  -6   62.78    1.88
   0   1   6   64.31    2.02
  -1  -1  -6    8.63    0.80
   1   1   6    9.29    0.76
  -2  -1  -6  144.14    3.64
   2   1   6  142.65    3.42
   2   1   6  144.24    3.63
  -3  -1  -6   -0.46    0.61
  -3  -1  -6    0.77    0.63
   3   1   6    0.42    0.59
   3   1   6   -0.33    0.50
  -4  -1  -6    0.30    0.73
  -4  -1  -6    2.15    0.75
   4   1   6    1.04    0.69
   4   1   6    0.55    0.57
  -5  -1  -6    3.71    0.96
  -5  -1  -6    4.17    0.85
   5   1   6    4.66    0.89
   5   1   6    4.93    0.82
  -6  -1  -6  121.69    3.58
  -6  -1  -6  129.73    4.35
   6   1   6  124.69    3.71
   6   1   6  120.89    3.94
  -7  -1  -6   14.54    1.31
  -7  -1  -6   16.96    1.89
  -7  -1  -6   14.52    1.61
   7   1   6   15.34    1.68
  -8  -1  -6    4.40    1.52
  -8  -1  -6    6.78    1.60
   8   1   6    6.38    1.42
  -9  -1  -6    7.39    2.23
  -9  -1  -6    5.95    2.00
   9   1   6   12.15    1.76
   8  -2  -6    8.87    1.50
  -8   2   6   10.73    2.23
  -8   2   6    9.57    2.05
   7  -2  -6    4.76    1.29
  -7   2   6    5.23    1.68
  -7   2   6    6.02    1.54
   6  -2  -6    1.02    0.94
  -6   2   6    2.61    1.32
  -6   2   6    3.29    1.25
   5  -2  -6    4.79    1.09
  -5   2   6    4.62    1.15
  -5   2   6    4.74    1.29
   4  -2  -6    0.83    0.84
  -4   2   6    1.24    0.98
  -4   2   6    0.94    0.81
   3  -2  -6    0.35    0.67
  -3   2   6    0.67    0.78
  -3   2   6    0.17    0.83
   2  -2  -6   16.71    0.67
   2  -2  -6   17.61    1.27
  -2   2   6   17.63    1.47
  -2   2   6   17.90    1.29
   1  -2  -6   11.09    0.75
   1  -2  -6   11.05    0.99
  -1   2   6   12.26    0.98
   0  -2  -6    1.70    0.59
   0  -2  -6    2.19    0.54
   0   2   6    2.09    0.61
  -1  -2  -6  153.97    3.87
  -1  -2  -6  138.43    3.49
   1   2   6  140.31    3.34
  -2  -2  -6    1.03    0.56
   2   2   6    0.84    0.42
   2   2   6    0.80    0.58
  -3  -2  -6  112.64    3.51
  -3  -2  -6  111.96    3.15
   3   2   6  117.18    3.26
   3   2   6  117.49    2.82
  -4  -2  -6    4.05    0.78
  -4  -2  -6    2.41    0.75
   4   2   6    3.00    0.59
   4   2   6    2.89    0.74
  -5  -2  -6    0.10    0.57
  -5  -2  -6    1.05    0.88
   5   2   6    1.62    0.83
   5   2   6    1.34    0.55
  -6  -2  -6    5.29    0.88
  -6  -2  -6    5.51    1.16
   6   2   6    5.40    1.10
  -7  -2  -6   25.94    2.11
  -7  -2  -6   29.10    1.58
  -7  -2  -6   27.68    1.90
   7   2   6   27.88    2.03
  -8  -2  -6    7.94    1.57
  -8  -2  -6   10.74    1.66
   8   2   6    9.59    1.55
  -9  -2  -6    1.25    1.39
   9   2   6    3.22    1.40
 -10  -2  -6    1.73    2.18
  10   2   6    2.62    0.90
   8  -3  -6    0.63    0.48
  -8   3   6   -0.87    1.57
  -8   3   6    2.24    2.02
   7  -3  -6    0.18    0.78
  -7   3   6    0.30    1.49
  -7   3   6   -2.10    1.32
   6  -3  -6    7.09    1.34
  -6   3   6    6.09    1.41
  -6   3   6    6.04    1.48
   5  -3  -6   10.99    1.38
  -5   3   6   11.22    1.72
  -5   3   6   10.49    1.42
   4  -3  -6   21.20    1.84
  -4   3   6   22.39    1.77
  -4   3   6   24.69    2.09
   3  -3  -6    0.57    0.72
  -3   3   6    0.39    0.73
  -3   3   6   -0.15    0.82
   2  -3  -6    0.17    0.70
   2  -3  -6   -0.41    0.38
  -2   3   6    1.45    0.76
  -2   3   6    0.04    0.68
   1  -3  -6    9.13    0.68
   1  -3  -6    9.20    1.01
  -1   3   6    7.35    0.85
   0  -3  -6   10.15    0.78
   0  -3  -6    8.99    0.95
   0   3   6    7.76    0.72
  -1  -3  -6    3.04    0.62
  -1  -3  -6    2.44    0.78
   1   3   6    2.78    0.50
  -2  -3  -6   26.27    1.33
   2   3   6   26.14    1.38
   2   3   6   27.43    0.88
  -3  -3  -6    0.69    0.64
   3   3   6    1.34    0.34
   3   3   6    0.72    0.65
  -4  -3  -6   36.65    1.87
  -4  -3  -6   37.36    1.61
   4   3   6   37.16    1.77
   4   3   6   38.26    1.28
  -5  -3  -6    2.43    0.71
  -5  -3  -6    1.50    0.92
   5   3   6    1.50    0.77
  -6  -3  -6   16.99    1.28
  -6  -3  -6   18.79    1.81
  -6  -3  -6   17.00    1.23
   6   3   6   16.63    1.59
  -7  -3  -6    9.37    1.56
  -7  -3  -6    7.83    0.99
  -7  -3  -6    8.20    1.25
   7   3   6    8.00    1.35
  -8  -3  -6    5.34    1.54
   8   3   6    7.83    1.52
  -9  -3  -6    4.21    1.68
   9   3   6    6.43    1.68
 -10  -3  -6   -0.29    1.76
  10   3   6    4.65    1.40
   7  -4  -6   12.11    1.60
  -7   4   6    9.30    1.72
  -7   4   6    9.80    2.05
   6  -4  -6    6.68    1.18
  -6   4   6    7.57    1.54
  -6   4   6    5.07    1.57
   5  -4  -6    1.15    0.82
  -5   4   6    0.23    1.09
  -5   4   6    0.65    1.24
   4  -4  -6   13.10    1.50
  -4   4   6   13.36    1.65
  -4   4   6   10.82    1.33
   3  -4  -6   67.07    2.79
  -3   4   6   69.25    3.01
  -3   4   6   65.17    2.60
   2  -4  -6   23.25    1.14
   2  -4  -6   22.67    1.54
  -2   4   6   24.55    1.77
  -2   4   6   23.58    1.56
   1  -4  -6    1.45    0.56
   1  -4  -6    0.47    0.69
  -1   4   6    1.66    0.65
   0  -4  -6   57.23    2.18
   0  -4  -6   57.60    1.82
   0   4   6   58.31    1.78
  -1  -4  -6   13.37    1.26
  -1  -4  -6   11.86    0.94
   1   4   6   11.93    0.74
  -2  -4  -6   12.99    1.05
   2   4   6   18.51    1.32
  -3  -4  -6    7.82    0.86
   3   4   6    8.31    0.98
  -4  -4  -6    6.27    0.88
  -4  -4  -6    5.95    0.53
  -4  -4  -6    5.26    0.95
   4   4   6    5.78    0.93
  -5  -4  -6    5.06    0.86
  -5  -4  -6    5.55    0.69
  -5  -4  -6    4.86    1.03
   5   4   6    5.27    1.02
  -6  -4  -6    5.13    0.89
  -6  -4  -6    4.64    1.21
  -6  -4  -6    4.31    0.85
   6   4   6    4.80    1.14
  -7  -4  -6    1.09    0.58
  -7  -4  -6    1.69    1.06
   7   4   6    1.19    1.07
  -8  -4  -6    0.13    1.13
   8   4   6    0.40    1.22
  -9  -4  -6    1.88    1.47
   9   4   6   -0.83    1.30
 -10  -4  -6    9.10    2.17
  10   4   6    6.70    1.71
   7  -5  -6    2.54    0.60
  -7   5   6    3.54    1.54
  -7   5   6    3.33    1.81
   6  -5  -6   14.38    1.66
  -6   5   6   15.74    2.07
  -6   5   6   12.16    2.02
   5  -5  -6   15.50    1.68
  -5   5   6   16.38    2.01
  -5   5   6   18.49    1.96
   4  -5  -6   12.47    1.51
  -4   5   6    9.34    1.61
  -4   5   6   13.07    1.51
   3  -5  -6    8.37    1.26
  -3   5   6    8.11    1.19
  -3   5   6    7.64    1.43
   2  -5  -6   84.23    2.48
   2  -5  -6   88.20    3.17
  -2   5   6   84.19    2.83
  -2   5   6   86.93    3.39
   1  -5  -6   96.99    3.24
   1  -5  -6   88.29    2.59
  -1   5   6   90.63    2.71
   0  -5  -6    3.18    0.84
   0  -5  -6    2.13    0.63
   0   5   6    2.19    0.53
  -1  -5  -6   36.98    1.59
   1   5   6   38.89    1.26
  -2  -5  -6   94.08    2.76
   2   5   6   95.15    3.10
  -3  -5  -6   29.61    1.45
   3   5   6   29.68    1.74
  -4  -5  -6    3.29    0.74
   4   5   6    2.94    0.87
  -5  -5  -6    2.61    0.76
  -5  -5  -6    1.85    0.98
   5   5   6    3.77    0.98
  -6  -5  -6    4.35    0.85
  -6  -5  -6    3.51    1.11
   6   5   6    3.98    1.15
  -7  -5  -6   20.69    2.12
  -7  -5  -6   19.44    1.33
   7   5   6   19.80    1.93
  -8  -5  -6    0.56    1.20
  -8  -5  -6    1.53    0.74
   8   5   6    1.99    1.20
  -9  -5  -6    1.09    1.21
   9   5   6    2.05    1.37
 -10  -5  -6    2.76    1.66
  10   5   6    1.78    1.58
  -7   6   6    0.41    1.92
   6  -6  -6    2.92    0.50
  -6   6   6    0.24    1.53
  -6   6   6   -0.04    1.33
   5  -6  -6    0.88    0.62
  -5   6   6   -0.63    1.13
  -5   6   6    0.10    1.32
   4  -6  -6    1.18    0.70
  -4   6   6    0.69    1.11
  -4   6   6    2.04    1.14
   3  -6  -6   13.24    1.52
  -3   6   6   10.28    1.59
  -3   6   6   13.00    1.46
   2  -6  -6    8.21    1.06
   2  -6  -6    7.12    1.13
  -2   6   6    7.28    1.34
  -2   6   6    8.39    1.15
   1  -6  -6   70.51    2.75
   1  -6  -6   69.79    2.37
  -1   6   6   68.77    2.34
   0  -6  -6   15.16    1.38
   0  -6  -6   14.84    1.17
   0   6   6   16.44    1.08
  -1  -6  -6  101.44    2.96
   1   6   6   98.05    3.43
   1   6   6   97.23    2.51
  -2  -6  -6    1.15    0.70
   2   6   6    1.14    0.35
   2   6   6    1.02    0.82
  -3  -6  -6   39.59    1.78
   3   6   6   39.22    2.03
  -4  -6  -6   15.18    1.33
   4   6   6   11.96    1.31
  -5  -6  -6   18.62    1.74
  -5  -6  -6   19.88    1.40
   5   6   6   19.54    1.70
  -6  -6  -6    1.12    0.72
  -6  -6  -6   -0.25    0.90
   6   6   6    0.42    0.80
  -7  -6  -6    4.11    0.90
  -7  -6  -6    5.68    1.44
   7   6   6    4.83    1.25
  -8  -6  -6    5.43    1.47
  -8  -6  -6    5.73    1.02
   8   6   6    5.59    1.53
  -9  -6  -6    9.22    1.91
   9   6   6    8.30    1.76
 -10  -6  -6    2.92    1.79
  10   6   6    3.12    1.65
   6  -7  -6   -0.20    0.29
  -6   7   6   -0.28    1.77
  -6   7   6    0.48    1.66
  -5   7   6    2.12    1.38
  -5   7   6    1.16    1.45
   4  -7  -6    3.19    0.68
  -4   7   6    4.25    1.42
  -4   7   6    4.73    1.35
   3  -7  -6    2.30    0.76
  -3   7   6    1.73    1.09
  -3   7   6   -0.07    0.95
   2  -7  -6   11.97    1.41
   2  -7  -6   14.76    1.47
  -2   7   6   12.36    1.43
  -2   7   6   10.93    1.59
   1  -7  -6    0.28    0.65
   1  -7  -6    0.59    0.85
  -1   7   6   -0.01    0.65
   0  -7  -6    2.50    0.88
   0  -7  -6    0.58    0.80
   0   7   6    1.43    0.67
  -1  -7  -6   -0.24    0.71
   1   7   6   -0.44    0.52
   1   7   6   -1.19    0.81
  -2  -7  -6   79.03    2.73
   2   7   6   83.30    3.05
  -3  -7  -6    8.62    1.12
   3   7   6    6.82    1.13
  -4  -7  -6    9.25    1.19
   4   7   6    9.37    1.33
  -5  -7  -6   25.52    1.62
   5   7   6   25.64    1.77
  -6  -7  -6   42.22    2.06
  -6  -7  -6   46.94    2.65
   6   7   6   44.37    2.35
  -7  -7  -6   30.05    2.37
  -7  -7  -6   29.15    1.77
   7   7   6   29.30    2.18
  -8  -7  -6    4.69    1.56
  -8  -7  -6    5.48    1.12
   8   7   6    5.43    1.45
  -9  -7  -6    1.76    1.38
   9   7   6    0.66    1.33
 -10  -7  -6    5.67    1.88
  10   7   6    9.07    2.07
   5  -8  -6    7.65    0.74
  -5   8   6    5.39    1.93
  -5   8   6    6.84    1.83
   4  -8  -6    0.89    0.39
  -4   8   6   -1.46    1.15
  -4   8   6    0.24    1.30
   3  -8  -6   13.25    1.37
  -3   8   6   12.12    1.72
  -3   8   6   10.09    1.61
   2  -8  -6   24.56    1.60
  -2   8   6   24.08    1.85
  -2   8   6   21.42    2.04
   1  -8  -6   -0.14    0.54
   1  -8  -6    1.01    0.96
  -1   8   6    0.79    0.82
   0  -8  -6    2.79    0.99
   0  -8  -6    2.83    1.01
   0   8   6    3.67    0.84
  -1  -8  -6    2.31    0.93
   1   8   6    3.19    0.77
   1   8   6    1.90    1.00
  -2  -8  -6    3.68    0.96
   2   8   6    1.35    0.94
  -3  -8  -6    0.19    0.81
   3   8   6   -0.79    0.79
  -4  -8  -6    4.35    0.93
   4   8   6    3.56    1.07
  -5  -8  -6   -0.02    0.67
   5   8   6   -0.86    0.75
  -6  -8  -6    2.53    0.91
   6   8   6    0.52    0.93
  -7  -8  -6   30.34    2.61
  -7  -8  -6   30.45    1.82
   7   8   6   30.49    2.46
  -8  -8  -6   14.80    2.08
  -8  -8  -6   14.11    1.53
   8   8   6   17.55    2.04
  -9  -8  -6   10.03    1.88
   9   8   6   10.65    2.03
 -10  -8  -6    1.19    1.66
  -5   9   6    8.87    2.39
   4  -9  -6   17.45    1.62
  -4   9   6   18.70    2.26
  -4   9   6   16.27    2.25
   3  -9  -6    6.75    0.82
  -3   9   6    7.03    1.65
  -3   9   6    4.95    1.45
   2  -9  -6    3.34    0.71
  -2   9   6    2.18    1.06
  -2   9   6    1.59    1.16
   1  -9  -6   27.21    1.74
   1  -9  -6   25.41    2.02
  -1   9   6   22.84    1.82
   0  -9  -6   77.14    2.95
   0   9   6   76.42    2.78
  -1  -9  -6   11.44    1.45
   1   9   6    7.45    1.36
  -2  -9  -6    3.93    1.03
   2   9   6    2.26    0.95
  -3  -9  -6    0.12    0.77
   3   9   6    1.15    0.91
  -4  -9  -6   14.07    1.43
   4   9   6   12.82    1.52
  -5  -9  -6    3.08    0.92
   5   9   6    3.88    1.15
  -6  -9  -6    0.13    0.85
   6   9   6    0.19    1.07
  -7  -9  -6    7.46    1.28
   7   9   6    5.93    1.35
  -8  -9  -6   10.93    2.11
  -8  -9  -6   11.94    1.53
   8   9   6   11.19    1.76
  -9  -9  -6    0.39    1.45
   9   9   6    0.43    1.21
  -4  10   6    1.96    1.96
  -3  10   6    7.40    2.01
  -3  10   6    4.19    1.59
   2 -10  -6    5.30    0.92
  -2  10   6    5.43    1.39
  -2  10   6    5.11    1.48
   1 -10  -6    0.64    1.43
   1 -10  -6    3.22    1.26
   0 -10  -6   10.98    1.68
   0  10   6   12.22    1.69
  -1 -10  -6   55.30    2.67
   1  10   6   50.61    2.69
  -2 -10  -6   21.01    1.91
   2  10   6   18.46    1.86
  -3 -10  -6   10.89    1.53
   3  10   6   10.58    1.46
  -4 -10  -6    0.34    0.84
   4  10   6    0.73    1.05
  -5 -10  -6   13.34    1.51
   5  10   6   16.69    1.87
  -6 -10  -6   15.77    1.70
   6  10   6   15.83    1.92
  -7 -10  -6    1.40    1.06
   7  10   6    2.26    1.21
  -8 -10  -6    1.78    1.15
   8  10   6    1.00    1.38
  -9 -10  -6   -0.18    1.28
  -9 -10  -6   -0.29    1.48
   9  10   6   -0.08    1.31
  -1  11   6   12.99    1.98
   0 -11  -6    8.31    1.86
   0  11   6    8.51    1.60
  -1 -11  -6    9.42    1.68
   1  11   6    8.68    1.48
  -2 -11  -6    2.53    1.39
   2  11   6    3.72    1.26
  -3 -11  -6    5.35    1.37
   3  11   6    5.55    1.38
  -4 -11  -6   14.49    1.72
   4  11   6   16.01    1.83
  -5 -11  -6    6.54    1.40
   5  11   6    7.08    1.48
  -6 -11  -6   17.10    1.84
   6  11   6   13.87    1.88
  -7 -11  -6   16.70    1.85
   7  11   6   14.51    2.03
  -8 -11  -6   18.97    2.13
   8  11   6   18.33    2.32
  -9 -11  -6    3.97    1.76
   0 -12  -6   -0.18    1.78
   0  12   6    0.64    1.40
  -1 -12  -6   -1.14    1.58
   1  12   6   -0.48    1.22
  -2 -12  -6    2.22    1.52
   2  12   6    0.93    1.16
  -3 -12  -6    0.87    1.32
   3  12   6    0.93    1.22
  -4 -12  -6   -2.06    1.33
   4  12   6   -0.47    1.20
  -5 -12  -6   16.74    1.93
   5  12   6   23.34    2.26
  -6 -12  -6    4.07    1.47
   6  12   6    5.40    1.62
  -7 -12  -6    3.37    1.43
   7  12   6    0.99    1.39
  -8 -12  -6    0.41    1.59
   8  12   6    2.29    1.63
   0 -13  -6   -1.01    2.34
  -1 -13  -6    0.28    1.94
  -2 -13  -6    1.93    1.92
   2  13   6    4.98    1.66
  -3 -13  -6    4.08    1.77
   3  13   6    1.64    1.40
  -4 -13  -6    7.73    1.90
   4  13   6    3.88    1.48
  -5 -13  -6    9.22    1.88
   5  13   6   10.10    1.90
  -6 -13  -6   13.08    2.14
   6  13   6   11.81    2.14
  -7 -13  -6    1.14    1.78
   7  13   6    2.04    1.69
  -1 -14  -6    1.96    2.40
  -2 -14  -6    2.21    2.33
  -3 -14  -6   -0.99    2.07
  -4 -14  -6    6.33    1.99
   4  14   6    7.73    1.99
  -5 -14  -6    7.80    2.10
   5  14   6    7.58    2.11
   6  14   6    3.06    1.95
   4  12  -7    4.90    1.48
   3  12  -7    0.60    1.24
   2  12  -7    1.49    1.33
  -2 -12   7    1.83    1.84
   1  12  -7    0.42    1.18
  -1 -12   7    0.16    1.64
   0  12  -7    2.78    1.26
   0 -12   7    0.70    1.72
   5  11  -7   -1.28    1.11
   4  11  -7    3.14    1.36
  -4 -11   7    0.59    1.83
   3  11  -7    0.46    1.25
  -3 -11   7    0.36    1.50
   2  11  -7    1.67    1.20
  -2 -11   7    1.26    1.54
   1  11  -7    0.49    1.14
  -1 -11   7    0.84    1.58
   0  11  -7    1.43    1.09
   0 -11   7    2.06    1.78
  -1  11  -7    0.28    1.10
   1 -11   7   -1.08    1.58
  -2  11  -7    2.47    1.14
   2 -11   7   -0.72    1.70
   5  10  -7   14.34    1.79
  -5 -10   7   12.21    2.04
   4  10  -7   11.47    1.66
  -4 -10   7   14.58    2.02
   3  10  -7    2.96    1.26
  -3 -10   7    2.74    1.48
   2  10  -7    1.93    1.23
  -2 -10   7    0.05    1.39
   1  10  -7    3.29    1.21
  -1 -10   7    1.79    1.33
   0  10  -7    0.27    0.94
   0 -10   7   -0.23    1.33
  -1  10  -7    4.82    1.36
   1 -10   7    3.48    1.56
  -2  10  -7   -1.79    0.77
   2 -10   7   -0.70    1.40
  -3  10  -7   -0.63    1.04
   3 -10   7    0.19    1.78
  -6  -9   7    2.66    1.73
   5   9  -7    0.44    1.06
  -5  -9   7    2.26    1.57
   4   9  -7    2.43    1.12
  -4  -9   7    3.69    1.42
   3   9  -7   29.04    2.09
  -3  -9   7   29.32    2.32
   2   9  -7   45.41    2.46
  -2  -9   7   42.33    2.57
   1   9  -7   -1.30    0.88
  -1  -9   7   -1.06    1.10
   0   9  -7    3.01    1.15
   0  -9   7    2.85    1.34
  -1   9  -7   13.21    1.71
   1  -9   7   12.87    1.79
  -2   9  -7   16.37    1.81
   2  -9   7   19.41    2.01
  -3   9  -7    1.84    1.04
   3  -9   7    0.78    1.43
  -4   9  -7    0.46    1.20
   4  -9   7    1.41    1.77
   8   8  -7   -0.53    1.04
   7   8  -7    4.18    1.20
  -7  -8   7    3.34    1.99
  -6  -8   7    8.63    1.89
   5   8  -7   20.93    1.76
  -5  -8   7   25.52    2.29
   4   8  -7    1.29    0.93
  -4  -8   7    0.67    1.20
   3   8  -7    0.19    0.97
  -3  -8   7    2.42    1.22
   2   8  -7   26.26    1.92
  -2  -8   7   23.35    2.00
   1   8  -7   46.94    2.43
  -1  -8   7   48.11    2.42
   0   8  -7   12.14    1.53
   0  -8   7   12.43    1.57
  -1   8  -7    3.20    1.04
   1  -8   7    3.64    1.24
  -2   8  -7   43.82    2.33
   2  -8   7   40.11    2.51
  -3   8  -7   31.16    2.17
   3  -8   7   25.00    2.30
  -4   8  -7   -1.25    0.92
   4  -8   7   -0.76    1.36
   5  -8   7    1.47    1.67
   8   7  -7   10.01    1.62
  -8  -7   7    8.20    2.32
  -8  -7   7    8.84    2.18
   7   7  -7    1.37    0.97
  -7  -7   7   -1.61    1.59
   6   7  -7    1.62    0.87
  -6  -7   7   -0.18    1.39
  -6  -7   7    0.69    1.55
   5   7  -7    0.33    0.77
   5   7  -7    0.30    0.85
  -5  -7   7   -0.69    1.15
  -5  -7   7   -0.54    1.15
   4   7  -7   -0.15    0.79
  -4  -7   7    0.28    1.11
   3   7  -7    4.11    1.06
  -3  -7   7    3.32    1.17
   2   7  -7   10.15    1.28
  -2  -7   7   10.71    1.47
   1   7  -7   22.98    1.76
  -1  -7   7   20.72    1.81
   0   7  -7   16.02    1.61
   0  -7   7   18.41    1.71
  -1   7  -7   77.36    3.02
   1  -7   7   72.87    3.03
  -2   7  -7   -0.44    0.83
   2  -7   7   -0.86    0.96
  -3   7  -7    4.40    1.16
   3  -7   7    7.93    1.44
  -4   7  -7    1.21    1.01
   4  -7   7    0.19    1.07
  -5   7  -7    9.18    1.78
   5  -7   7    8.37    1.78
   6  -7   7    1.86    1.74
   8   6  -7   13.76    1.90
  -8  -6   7    9.48    2.35
  -8  -6   7    8.29    2.34
   7   6  -7   15.07    1.82
  -7  -6   7   13.53    2.30
  -7  -6   7   14.53    2.19
   6   6  -7   10.51    1.42
  -6  -6   7    9.41    1.74
   5   6  -7   -0.77    0.55
   5   6  -7    0.14    0.74
  -5  -6   7    1.08    1.21
  -5  -6   7    0.03    1.19
   4   6  -7   12.33    1.29
   4   6  -7   13.69    1.28
  -4  -6   7   13.69    1.57
  -4  -6   7   12.23    1.53
   3   6  -7    6.32    0.86
   3   6  -7    4.92    0.99
  -3  -6   7    5.01    1.05
  -3  -6   7    6.95    1.26
   2   6  -7    0.74    0.83
  -2  -6   7    1.06    0.96
   1   6  -7    1.03    0.81
  -1  -6   7    1.63    1.02
   0   6  -7    0.11    0.80
   0  -6   7   -0.44    0.85
  -1   6  -7    0.80    0.83
   1  -6   7    1.09    0.89
  -2   6  -7   20.07    1.65
   2  -6   7   18.48    1.76
  -3   6  -7    1.83    1.04
   3  -6   7    1.16    0.87
  -4   6  -7    1.30    1.02
   4  -6   7    0.91    1.10
  -5   6  -7    3.85    1.36
   5  -6   7    5.71    1.58
   6  -6   7    9.30    1.92
  -9  -5   7    0.79    1.57
  -9  -5   7   -1.19    2.26
   8   5  -7    2.82    1.18
  -8  -5   7    3.55    2.00
  -8  -5   7   -1.11    1.74
   7   5  -7    8.42    1.45
  -7  -5   7    8.03    1.83
  -7  -5   7    7.61    1.96
   6   5  -7   33.80    2.06
  -6  -5   7   42.86    2.66
  -6  -5   7   42.66    2.74
   5   5  -7   20.79    1.71
  -5  -5   7   22.21    1.92
   4   5  -7   17.17    1.32
   4   5  -7   16.07    1.34
  -4  -5   7   17.19    1.67
  -4  -5   7   14.51    1.56
   3   5  -7   11.82    1.16
   3   5  -7   12.17    1.04
  -3  -5   7   13.10    1.50
  -3  -5   7   10.84    1.23
   2   5  -7   55.07    1.78
   2   5  -7   50.77    2.13
  -2  -5   7   54.32    2.13
  -2  -5   7   54.36    2.42
   1   5  -7   14.89    1.33
  -1  -5   7   13.34    1.35
   0   5  -7    2.84    0.87
   0  -5   7    1.51    0.85
  -1   5  -7    1.42    0.90
   1  -5   7    2.09    0.86
  -2   5  -7   14.74    1.38
   2  -5   7   14.41    1.48
  -3   5  -7    1.64    0.96
   3  -5   7    1.67    0.87
  -4   5  -7    3.92    1.07
   4  -5   7    1.65    1.05
  -5   5  -7    0.61    1.16
   5  -5   7    0.78    1.14
   6  -5   7    1.43    1.28
   7  -5   7    3.95    1.48
  -9  -4   7    4.44    1.84
  -9  -4   7    3.51    2.06
   8   4  -7    2.66    1.16
  -8  -4   7    1.96    1.81
  -8  -4   7    0.97    1.60
   7   4  -7   -0.81    0.79
  -7  -4   7   -1.27    1.45
  -7  -4   7   -1.64    1.27
   6   4  -7   22.85    1.76
  -6  -4   7   20.48    2.00
  -6  -4   7   20.47    2.17
   5   4  -7    7.12    1.09
  -5  -4   7    8.63    1.49
   4   4  -7   24.75    1.49
   4   4  -7   21.74    1.26
  -4  -4   7   24.02    1.97
  -4  -4   7   25.64    1.96
   3   4  -7   27.48    1.41
   3   4  -7   24.07    1.46
  -3  -4   7   25.39    1.71
  -3  -4   7   26.26    1.93
   2   4  -7    6.79    0.72
   2   4  -7    6.13    0.90
  -2  -4   7    8.18    0.91
  -2  -4   7    5.80    1.11
   1   4  -7   45.22    1.32
   1   4  -7   43.72    1.91
  -1  -4   7   40.26    1.57
  -1  -4   7   41.35    2.06
   0   4  -7   93.17    2.92
   0  -4   7   92.63    2.99
  -1   4  -7   66.91    2.45
   1  -4   7   64.29    2.49
  -2   4  -7   34.86    1.95
   2  -4   7   35.17    1.83
  -3   4  -7    5.33    1.00
   3  -4   7    3.93    0.96
  -4   4  -7    7.69    1.32
   4  -4   7    6.57    1.14
  -5   4  -7    1.29    1.02
   5  -4   7    0.50    0.93
  -6   4  -7    1.43    1.12
   6  -4   7    0.45    1.14
   7  -4   7    2.22    1.35
   8  -4   7    1.26    1.87
  -9  -3   7    0.98    1.64
  -9  -3   7   -0.28    1.98
   8   3  -7    0.05    0.95
  -8  -3   7   -0.07    1.70
  -8  -3   7    0.04    1.64
   7   3  -7   24.63    2.21
  -7  -3   7   22.69    2.31
  -7  -3   7   26.41    2.55
   6   3  -7   26.07    1.91
  -6  -3   7   24.43    2.14
  -6  -3   7   26.54    2.43
   5   3  -7    5.64    1.04
  -5  -3   7    5.59    1.26
  -5  -3   7    4.40    1.31
   4   3  -7    6.91    1.00
   4   3  -7    7.46    0.67
  -4  -3   7    5.45    1.22
   3   3  -7   48.75    1.95
   3   3  -7   50.61    1.77
  -3  -3   7   49.95    2.21
  -3  -3   7   51.19    2.24
   2   3  -7   18.51    1.22
   2   3  -7   19.51    1.10
  -2  -3   7   19.50    1.37
  -2  -3   7   16.23    1.40
   1   3  -7    0.40    0.28
   1   3  -7   -0.38    0.61
  -1  -3   7   -0.47    0.77
  -1  -3   7   -0.09    0.49
   0   3  -7    6.02    0.89
   0   3  -7    4.32    0.25
   0  -3   7    4.48    0.86
   0  -3   7    5.49    0.39
  -1   3  -7   56.94    2.13
   1  -3   7   62.11    2.29
  -2   3  -7  229.13    5.78
   2  -3   7  236.37    5.79
  -3   3  -7   36.90    2.06
   3  -3   7   35.55    1.91
  -4   3  -7    1.55    1.03
   4  -3   7    0.31    0.74
  -5   3  -7   14.50    1.52
   5  -3   7   10.77    1.42
  -6   3  -7   27.21    1.98
   6  -3   7   23.27    2.05
   7  -3   7    3.53    1.33
   8  -3   7    1.71    1.64
  -9  -2   7    4.01    1.69
  -9  -2   7    7.04    2.51
   8   2  -7   -1.93    0.82
  -8  -2   7   -3.22    1.44
  -8  -2   7    0.68    1.71
   7   2  -7    0.53    0.92
  -7  -2   7   -0.03    1.16
  -7  -2   7    4.17    1.60
   6   2  -7    0.82    0.90
  -6  -2   7   -1.58    1.16
  -6  -2   7    0.10    1.10
   5   2  -7   34.72    1.93
  -5  -2   7   30.74    2.33
  -5  -2   7   29.60    2.08
   4   2  -7   19.27    1.57
  -4  -2   7   19.88    1.71
  -4  -2   7   23.10    1.89
   3   2  -7   13.02    0.92
   3   2  -7   14.75    1.22
  -3  -2   7   10.89    1.28
   2   2  -7   57.03    1.90
   2   2  -7   62.04    2.04
  -2  -2   7   61.88    2.39
  -2  -2   7   60.87    2.26
   1   2  -7   15.89    0.90
   1   2  -7   16.13    1.13
  -1  -2   7   16.99    1.10
  -1  -2   7   15.78    1.22
   0   2  -7   14.90    0.59
   0   2  -7   12.36    1.09
   0  -2   7   13.69    1.15
   0  -2   7   13.11    0.86
  -1   2  -7    1.05    0.66
   1  -2   7    1.62    0.70
  -2   2  -7   21.96    1.44
   2  -2   7   22.72    1.45
   2  -2   7   25.22    0.79
  -3   2  -7   26.49    1.33
  -3   2  -7   26.02    1.66
   3  -2   7   24.67    1.04
   3  -2   7   23.64    1.57
  -4   2  -7   15.54    1.50
   4  -2   7   17.30    1.43
   4  -2   7   18.10    1.00
  -5   2  -7   16.34    1.55
   5  -2   7   18.33    1.64
  -6   2  -7   13.43    1.48
   6  -2   7   12.60    1.52
   7  -2   7   14.74    1.73
   8  -2   7    8.48    1.86
  -9   2  -7    8.54    3.05
   8   1  -7   14.44    1.85
  -8  -1   7    9.65    2.11
  -8  -1   7   16.02    2.16
   7   1  -7    0.19    0.79
  -7  -1   7    1.78    1.35
  -7  -1   7    0.41    1.30
   6   1  -7    3.78    1.13
  -6  -1   7    3.66    1.44
  -6  -1   7    4.55    1.35
   5   1  -7   94.08    3.46
  -5  -1   7   92.03    3.78
  -5  -1   7   92.74    3.30
   4   1  -7   79.43    2.98
  -4  -1   7   86.85    3.10
  -4  -1   7   89.78    3.43
   3   1  -7    9.78    0.68
   3   1  -7    7.68    1.01
  -3  -1   7    9.09    1.17
  -3  -1   7    8.49    1.13
   2   1  -7   76.10    2.14
   2   1  -7   78.53    2.50
  -2  -1   7   78.15    2.64
   1   1  -7   13.54    0.99
   1   1  -7   13.09    0.98
  -1  -1   7   12.52    1.18
  -1  -1   7   13.96    1.07
   0   1  -7    3.85    0.47
   0   1  -7    2.82    0.75
   0  -1   7    4.05    0.61
   0  -1   7    2.69    0.78
  -1   1  -7   21.01    1.47
   1  -1   7   21.68    1.32
   1  -1   7   20.83    0.92
  -2   1  -7   -0.34    0.66
   2  -1   7    0.65    0.42
   2  -1   7    0.52    0.62
  -3   1  -7    3.80    0.65
  -3   1  -7    4.72    0.96
   3  -1   7    3.14    0.77
   3  -1   7    4.29    0.62
  -4   1  -7    1.18    0.77
  -4   1  -7    0.80    0.64
   4  -1   7    0.68    0.68
   4  -1   7    1.31    0.58
  -5   1  -7   27.30    1.79
  -5   1  -7   26.62    1.82
   5  -1   7   28.41    1.77
   5  -1   7   27.86    1.55
  -6   1  -7    2.31    0.85
   6  -1   7   -0.28    0.90
   6  -1   7    1.94    0.83
   7  -1   7    0.89    1.01
  -9   1  -7    9.44    2.43
   8   0  -7   17.96    2.06
  -8   0   7   14.35    2.19
  -8   0   7   19.43    2.37
   7   0  -7   23.80    2.19
  -7   0   7   23.76    2.55
  -7   0   7   23.04    2.35
   6   0  -7    5.61    1.20
  -6   0   7   11.13    1.60
  -6   0   7    4.02    1.44
   5   0  -7   -0.35    0.75
  -5   0   7   -0.65    0.99
  -5   0   7    0.96    1.01
   4   0  -7   34.94    1.99
  -4   0   7   31.14    1.84
  -4   0   7   38.35    2.32
   3   0  -7   75.11    2.71
   3   0  -7   75.18    1.72
  -3   0   7   75.38    2.63
  -3   0   7   75.94    2.90
   2   0  -7   24.29    1.47
   2   0  -7   24.37    1.02
  -2   0   7   24.81    1.62
  -2   0   7   24.02    1.57
   1   0  -7    7.26    0.75
   1   0  -7    6.78    0.77
  -1   0   7    8.20    0.95
   0   0  -7  149.00    3.79
   0   0  -7  156.82    3.88
   0   0   7  154.27    3.91
  -1   0  -7  120.80    3.35
   1   0   7  126.79    3.20
   1   0   7  125.95    3.25
  -2   0  -7   18.75    1.29
   2   0   7   18.68    1.19
   2   0   7   18.79    1.08
  -3   0  -7   12.04    0.97
  -3   0  -7   11.89    1.16
   3   0   7   10.66    0.98
   3   0   7   11.61    0.91
  -4   0  -7    2.88    0.85
  -4   0  -7    1.00    0.78
   4   0   7    1.77    0.69
   4   0   7    2.75    0.75
  -5   0  -7    1.01    0.86
  -5   0  -7    0.92    0.77
   5   0   7    1.14    0.77
   5   0   7    0.69    0.70
  -6   0  -7   13.07    1.36
  -6   0  -7   14.57    1.56
   6   0   7   15.35    1.44
   6   0   7   14.64    1.41
  -7   0  -7   -0.11    0.73
  -7   0  -7    1.06    1.11
   7   0   7    0.83    1.02
   7   0   7    1.57    0.97
  -8   0  -7    1.41    1.62
  -9   0  -7    1.51    1.92
   8  -1  -7    0.49    0.92
  -8   1   7   -0.28    1.75
  -8   1   7   -1.34    1.39
   7  -1  -7    6.97    1.47
  -7   1   7    9.01    1.90
  -7   1   7    7.62    1.80
   6  -1  -7   18.84    1.88
  -6   1   7   17.44    1.86
  -6   1   7   18.18    2.05
   5  -1  -7    9.76    1.36
  -5   1   7   10.18    1.65
  -5   1   7   10.63    1.44
   4  -1  -7    6.60    1.12
  -4   1   7    6.01    1.08
  -4   1   7    6.76    1.31
   3  -1  -7    0.13    0.66
  -3   1   7    0.45    0.83
  -3   1   7   -0.53    0.81
   2  -1  -7   46.71    2.02
   2  -1  -7   55.13    1.40
  -2   1   7   53.18    2.32
  -2   1   7   55.29    2.11
   1  -1  -7   81.99    2.55
   1  -1  -7   80.32    2.15
  -1   1   7   83.14    2.87
  -1   1   7   84.63    2.57
   0  -1  -7   98.87    2.86
   0  -1  -7   97.10    2.63
   0   1   7  102.09    2.77
  -1  -1  -7   13.93    1.06
  -1  -1  -7   15.42    1.07
   1   1   7   14.05    0.98
  -2  -1  -7   35.41    1.55
   2   1   7   34.93    1.41
   2   1   7   33.53    1.48
  -3  -1  -7  165.85    4.27
   3   1   7  163.83    4.00
   3   1   7  162.21    4.19
  -4  -1  -7   29.51    1.67
  -4  -1  -7   30.09    1.59
   4   1   7   29.62    1.53
   4   1   7   30.07    1.41
  -5  -1  -7   41.74    1.91
  -5  -1  -7   37.19    2.13
   5   1   7   40.62    1.75
   5   1   7   40.71    1.95
  -6  -1  -7   46.35    2.44
  -6  -1  -7   47.29    2.09
   6   1   7   46.89    2.24
   6   1   7   48.51    2.10
  -7  -1  -7    2.60    1.12
  -7  -1  -7    3.64    0.86
   7   1   7    3.59    1.14
   7   1   7    2.40    1.07
  -8  -1  -7   10.94    1.84
  -8  -1  -7   11.45    1.75
   8   1   7    9.92    1.60
   9   1   7    1.54    0.91
   8  -2  -7   -0.49    0.56
  -8   2   7   -0.18    1.50
  -8   2   7    2.32    1.90
   7  -2  -7   -0.30    0.91
  -7   2   7   -0.89    1.16
  -7   2   7   -0.45    1.56
   6  -2  -7    8.91    1.44
  -6   2   7   10.35    1.68
  -6   2   7    7.18    1.45
   5  -2  -7    4.00    1.06
  -5   2   7    3.38    1.14
  -5   2   7    2.48    1.15
   4  -2  -7   -0.56    0.71
  -4   2   7    0.20    0.95
  -4   2   7   -0.24    0.90
   3  -2  -7   14.30    1.38
  -3   2   7   12.56    1.42
  -3   2   7   12.32    1.31
   2  -2  -7    8.98    0.52
   2  -2  -7    9.05    1.03
  -2   2   7    6.64    1.05
  -2   2   7    9.13    1.04
   1  -2  -7   99.70    3.10
   1  -2  -7  101.39    2.48
  -1   2   7   99.57    2.81
   0  -2  -7  235.76    5.77
   0  -2  -7  227.19    5.16
   0   2   7  227.75    5.26
  -1  -2  -7   50.44    1.89
  -1  -2  -7   47.26    1.74
   1   2   7   50.99    1.62
  -2  -2  -7   35.56    1.57
   2   2   7   33.63    1.25
   2   2   7   33.37    1.55
  -3  -2  -7    0.13    0.66
   3   2   7    0.25    0.58
   3   2   7    0.76    0.47
  -4  -2  -7  116.87    3.34
  -4  -2  -7  116.76    3.72
   4   2   7  115.91    3.46
   4   2   7  115.60    3.04
  -5  -2  -7   25.83    1.53
  -5  -2  -7   24.19    1.83
   5   2   7   24.91    1.36
   5   2   7   26.00    1.66
  -6  -2  -7   42.29    1.95
  -6  -2  -7   45.27    2.52
   6   2   7   42.21    2.24
   6   2   7   44.42    1.91
  -7  -2  -7   -0.23    0.93
  -7  -2  -7   -0.21    1.03
  -7  -2  -7    0.26    0.67
   7   2   7    1.68    1.06
  -8  -2  -7    2.35    1.40
   8   2   7    6.62    1.39
  -9  -2  -7    6.28    1.75
   9   2   7   11.32    1.82
  10   2   7   14.98    1.75
  -8   3   7    9.37    2.54
   7  -3  -7    1.76    0.91
  -7   3   7    2.97    1.55
  -7   3   7    1.96    1.35
   6  -3  -7    3.67    1.14
  -6   3   7    3.85    1.58
  -6   3   7    3.38    1.30
   5  -3  -7    0.19    0.84
  -5   3   7    0.40    1.07
  -5   3   7    0.60    1.22
   4  -3  -7    3.05    0.97
  -4   3   7    3.23    1.00
  -4   3   7    4.00    1.21
   3  -3  -7   11.94    1.33
  -3   3   7   14.37    1.34
  -3   3   7   14.87    1.61
   2  -3  -7    2.32    0.43
   2  -3  -7    1.24    0.70
  -2   3   7    1.96    0.89
  -2   3   7    2.75    0.84
   1  -3  -7    5.08    0.87
   1  -3  -7    4.18    0.59
  -1   3   7    5.01    0.87
   0  -3  -7    0.36    0.48
   0  -3  -7    0.15    0.60
   0   3   7    0.31    0.57
  -1  -3  -7  104.89    3.10
  -1  -3  -7  103.62    2.81
   1   3   7  101.62    2.60
  -2  -3  -7   44.18    1.66
   2   3   7   41.47    1.26
   2   3   7   40.88    1.84
  -3  -3  -7   25.30    1.45
   3   3   7   25.59    0.99
   3   3   7   28.31    1.58
  -4  -3  -7    8.67    1.03
  -4  -3  -7   10.30    1.15
   4   3   7    9.31    0.71
   4   3   7    9.50    1.12
  -5  -3  -7   15.66    1.32
  -5  -3  -7   15.17    1.44
   5   3   7   16.20    1.07
   5   3   7   15.54    1.43
  -6  -3  -7   32.05    1.82
  -6  -3  -7   34.14    2.28
  -6  -3  -7   30.84    1.67
   6   3   7   33.97    2.02
  -7  -3  -7    6.70    1.39
  -7  -3  -7    5.14    0.95
   7   3   7    7.89    1.38
  -8  -3  -7    2.10    1.19
   8   3   7    3.75    1.25
  -9  -3  -7   -0.10    1.43
   9   3   7   -0.89    1.39
 -10  -3  -7   13.42    2.72
  10   3   7   16.32    1.98
   7  -4  -7   11.27    1.49
  -7   4   7   10.19    2.03
  -7   4   7    5.05    1.70
   6  -4  -7   18.80    1.90
  -6   4   7   17.24    2.27
  -6   4   7   13.32    1.90
   5  -4  -7   43.76    2.45
  -5   4   7   46.14    2.46
  -5   4   7   47.42    2.83
   4  -4  -7    5.36    1.17
  -4   4   7    4.61    1.23
  -4   4   7    6.28    1.47
   3  -4  -7    7.13    1.21
  -3   4   7    4.58    1.01
  -3   4   7    4.71    1.19
   2  -4  -7   15.30    0.99
   2  -4  -7   12.66    1.35
  -2   4   7   14.62    1.30
  -2   4   7   12.38    1.46
   1  -4  -7   42.64    2.00
   1  -4  -7   44.39    1.50
  -1   4   7   39.25    1.70
   0  -4  -7    1.53    0.68
   0  -4  -7    1.61    0.63
   0   4   7    0.16    0.55
  -1  -4  -7    3.88    0.87
  -1  -4  -7    4.51    0.69
  -2  -4  -7    8.31    0.92
   2   4   7    9.75    1.04
   2   4   7    8.48    0.51
  -3  -4  -7    0.31    0.61
   3   4   7    0.70    0.71
  -4  -4  -7    3.41    0.75
   4   4   7    2.33    0.81
  -5  -4  -7    2.63    0.55
  -5  -4  -7    2.57    0.78
  -5  -4  -7    3.22    1.03
   5   4   7    2.27    0.96
  -6  -4  -7    0.91    0.70
  -6  -4  -7    1.55    1.03
   6   4   7    0.51    0.85
  -7  -4  -7   23.31    2.13
  -7  -4  -7   17.83    1.28
   7   4   7   22.75    1.98
  -8  -4  -7   11.79    1.22
  -8  -4  -7   15.26    1.98
   8   4   7   11.55    1.72
  -9  -4  -7    5.79    1.70
   9   4   7    3.81    1.55
 -10  -4  -7   -0.03    1.70
  10   4   7    3.70    1.49
  -7   5   7   -2.13    1.45
  -7   5   7    1.24    1.73
   6  -5  -7   -0.31    0.60
  -6   5   7    1.06    1.21
  -6   5   7    0.03    1.40
   5  -5  -7   32.07    2.16
  -5   5   7   32.32    2.56
  -5   5   7   32.10    2.48
   4  -5  -7   64.94    2.88
  -4   5   7   67.62    3.35
  -4   5   7   68.47    2.93
   3  -5  -7   16.01    1.57
  -3   5   7   15.58    1.81
  -3   5   7   16.06    1.51
   2  -5  -7   15.85    1.09
   2  -5  -7   15.13    1.48
  -2   5   7   14.12    1.64
  -2   5   7   18.02    1.41
   1  -5  -7   36.51    1.91
   1  -5  -7   32.58    1.45
  -1   5   7   31.90    1.55
   0  -5  -7   11.02    1.19
   0  -5  -7   12.48    1.00
   0   5   7   12.16    0.92
  -1  -5  -7   39.34    2.27
  -1  -5  -7   46.81    1.77
   1   5   7   46.74    1.44
  -2  -5  -7   14.97    1.14
   2   5   7   14.94    0.68
   2   5   7   15.64    1.34
  -3  -5  -7   15.58    1.21
   3   5   7   17.19    1.39
  -4  -5  -7   25.60    1.55
   4   5   7   30.33    1.83
  -5  -5  -7    5.72    0.96
  -5  -5  -7    5.93    1.21
   5   5   7    9.35    1.29
  -6  -5  -7    0.60    0.69
  -6  -5  -7    1.90    0.95
   6   5   7    1.02    0.93
  -7  -5  -7   -1.38    0.51
  -7  -5  -7    0.70    1.09
   7   5   7   -0.16    1.03
  -8  -5  -7    6.38    1.68
  -8  -5  -7    3.09    0.86
   8   5   7    4.50    1.40
  -9  -5  -7    6.64    1.72
   9   5   7    5.24    1.69
 -10  -5  -7    3.09    1.85
  10   5   7    5.62    1.81
   6  -6  -7   -0.67    0.43
  -6   6   7    0.87    1.52
  -6   6   7    0.26    1.62
   5  -6  -7   -0.18    0.56
  -5   6   7   -1.91    1.13
  -5   6   7   -0.20    1.31
   4  -6  -7   17.67    1.73
  -4   6   7   23.28    2.09
  -4   6   7   18.02    2.07
   3  -6  -7    1.08    0.71
  -3   6   7    0.64    1.11
  -3   6   7   -0.17    0.83
   2  -6  -7    0.28    0.71
  -2   6   7    0.46    0.95
  -2   6   7    0.59    0.79
   1  -6  -7   34.23    1.61
   1  -6  -7   33.15    1.95
  -1   6   7   35.20    1.64
   0  -6  -7    0.36    0.64
   0  -6  -7    1.63    0.79
   0   6   7    1.02    0.57
  -1  -6  -7   91.40    2.83
   1   6   7   96.33    2.46
  -2  -6  -7  159.77    4.25
   2   6   7  161.99    3.51
   2   6   7  167.35    4.74
  -3  -6  -7   48.27    2.02
   3   6   7   46.01    2.22
  -4  -6  -7    0.05    0.73
   4   6   7    0.46    0.81
  -5  -6  -7    1.04    0.67
   5   6   7    0.97    0.95
  -6  -6  -7    1.81    0.80
  -6  -6  -7    2.90    1.14
   6   6   7    0.87    0.90
  -7  -6  -7   26.52    1.69
  -7  -6  -7   30.35    2.42
   7   6   7   30.38    2.09
  -8  -6  -7    5.75    1.54
  -8  -6  -7    5.71    1.04
   8   6   7    3.88    1.40
  -9  -6  -7    0.13    1.45
   9   6   7   -0.53    1.27
 -10  -6  -7    0.24    1.48
  10   6   7   -0.73    1.39
  -6   7   7    1.97    1.82
  -6   7   7    2.65    1.74
   5  -7  -7    2.78    0.52
  -5   7   7    1.60    1.39
  -5   7   7    0.82    1.50
   4  -7  -7    0.28    0.40
  -4   7   7    1.62    1.26
  -4   7   7   -1.32    1.23
   3  -7  -7    6.47    1.12
  -3   7   7    7.09    1.43
  -3   7   7    5.40    1.30
   2  -7  -7   -0.19    0.65
  -2   7   7    0.34    1.02
  -2   7   7   -0.37    0.80
   1  -7  -7   20.10    1.52
   1  -7  -7   20.03    1.70
  -1   7   7   18.73    1.41
   0  -7  -7   12.15    1.34
   0  -7  -7   12.08    1.19
   0   7   7   13.05    1.07
  -1  -7  -7   10.27    1.13
   1   7   7    9.44    0.88
   1   7   7    8.38    1.30
  -2  -7  -7   62.85    2.37
   2   7   7   63.13    2.65
  -3  -7  -7  132.51    3.90
   3   7   7  137.19    4.28
  -4  -7  -7   78.51    2.75
   4   7   7   80.75    3.11
  -5  -7  -7   19.77    1.38
   5   7   7   17.78    1.63
  -6  -7  -7    2.09    0.80
  -6  -7  -7    0.71    1.05
   6   7   7    0.36    0.88
  -7  -7  -7   24.09    2.32
  -7  -7  -7   23.23    1.60
   7   7   7   22.38    2.12
  -8  -7  -7   18.37    2.25
  -8  -7  -7   21.08    1.77
   8   7   7   23.76    2.24
  -9  -7  -7   11.70    1.90
   9   7   7   16.30    2.27
 -10  -7  -7    3.79    1.67
  10   7   7    1.47    1.54
   5  -8  -7    0.18    0.26
  -5   8   7   -0.14    1.75
  -5   8   7   -3.09    1.29
   4  -8  -7    4.20    0.51
  -4   8   7    1.78    1.25
  -4   8   7    0.96    1.43
   3  -8  -7    5.64    0.90
  -3   8   7    6.35    1.44
  -3   8   7    8.79    1.58
   2  -8  -7    2.54    0.63
  -2   8   7    2.05    1.13
  -2   8   7    1.84    1.08
   1  -8  -7    1.06    0.61
   1  -8  -7    0.89    0.97
  -1   8   7    0.86    0.91
   0  -8  -7    1.18    0.89
   0  -8  -7    1.21    0.83
   0   8   7    0.00    0.67
  -1  -8  -7    7.98    1.14
   1   8   7    7.76    1.33
  -2  -8  -7    3.13    0.86
   2   8   7    1.74    0.94
  -3  -8  -7    2.93    0.92
   3   8   7    3.17    1.04
  -4  -8  -7    7.90    1.11
   4   8   7    5.64    1.13
  -5  -8  -7   28.11    1.67
   5   8   7   29.87    2.07
  -6  -8  -7   12.60    1.43
   6   8   7   14.49    1.74
  -7  -8  -7    2.66    1.29
  -7  -8  -7    1.76    0.82
   7   8   7    0.62    1.04
  -8  -8  -7   26.90    1.84
  -8  -8  -7   25.60    2.59
   8   8   7   30.97    2.65
  -9  -8  -7   18.26    2.29
  -9  -8  -7   16.87    1.82
   9   8   7   25.33    2.60
 -10  -8  -7   11.69    2.36
  -5   9   7    2.65    2.25
  -5   9   7    0.19    1.59
   4  -9  -7    5.25    0.71
  -4   9   7    5.53    1.72
  -4   9   7    6.65    1.94
   3  -9  -7   10.62    1.15
  -3   9   7   12.77    1.86
  -3   9   7    8.60    1.62
   2  -9  -7   29.61    1.75
  -2   9   7   29.94    2.32
  -2   9   7   29.68    2.17
   1  -9  -7    8.55    1.61
   1  -9  -7    9.39    1.21
  -1   9   7    7.49    1.28
   0  -9  -7    4.01    1.21
   0  -9  -7   -2.06    1.51
  -1  -9  -7   -0.33    0.87
   1   9   7   -0.34    0.99
  -2  -9  -7    4.16    0.96
   2   9   7    2.52    1.02
  -3  -9  -7    8.12    1.16
   3   9   7    7.43    1.30
  -4  -9  -7    1.15    0.90
   4   9   7    2.84    1.15
  -5  -9  -7   -0.31    0.78
   5   9   7   -1.50    0.93
  -6  -9  -7    2.67    0.92
   6   9   7    2.98    1.14
  -7  -9  -7    1.66    0.99
   7   9   7    0.80    1.07
  -8  -9  -7    1.08    0.93
   8   9   7    2.55    1.22
  -9  -9  -7    0.28    1.33
  -9  -9  -7   -0.07    1.23
   9   9   7   -0.85    1.42
  -4  10   7    6.60    2.25
  -3  10   7    1.06    1.37
  -3  10   7    1.38    1.67
   2 -10  -7   12.76    1.39
  -2  10   7   10.97    1.94
  -2  10   7   10.07    1.77
   1 -10  -7   33.98    2.27
   0 -10  -7   17.56    1.85
   0  10   7   13.00    1.72
  -1 -10  -7    0.24    1.12
   1  10   7    0.38    1.04
  -2 -10  -7   15.94    1.68
   2  10   7   13.28    1.64
  -3 -10  -7   -0.01    0.90
   3  10   7    0.47    0.99
  -4 -10  -7   12.70    1.50
   4  10   7    9.80    1.51
  -5 -10  -7   10.57    1.44
   5  10   7    7.72    1.43
  -6 -10  -7    0.50    0.77
   6  10   7    0.14    1.14
  -7 -10  -7    1.17    1.01
   7  10   7    0.66    1.13
  -8 -10  -7   -0.38    0.99
   8  10   7    0.89    1.42
  -9 -10  -7   -0.02    1.34
   9  10   7    1.24    1.49
   2 -11  -7   -0.68    0.52
  -2  11   7    0.97    1.54
   0 -11  -7   18.70    2.26
   0  11   7   16.41    1.99
  -1 -11  -7   24.76    2.21
   1  11   7   21.89    2.08
  -2 -11  -7   21.09    2.11
   2  11   7   15.54    1.81
  -3 -11  -7    4.33    1.22
   3  11   7    4.78    1.38
  -4 -11  -7    2.61    1.23
   4  11   7    3.02    1.26
  -5 -11  -7   25.06    2.12
   5  11   7   26.64    2.39
  -6 -11  -7   14.55    1.79
   6  11   7   13.18    1.95
  -7 -11  -7    5.16    1.34
   7  11   7    4.25    1.60
  -8 -11  -7   -1.08    1.19
   8  11   7   -0.75    1.35
  -9 -11  -7    3.32    1.73
   0 -12  -7    2.31    1.92
   0  12   7    1.88    1.49
  -1 -12  -7    3.24    1.84
   1  12   7    2.48    1.39
  -2 -12  -7   26.56    2.48
   2  12   7   23.18    2.23
  -3 -12  -7   32.38    2.64
   3  12   7   29.64    2.29
  -4 -12  -7    1.89    1.40
   4  12   7    0.92    1.23
  -5 -12  -7    2.68    1.38
   5  12   7    1.49    1.34
  -6 -12  -7   13.84    1.87
   6  12   7   12.50    1.90
  -7 -12  -7   12.12    1.84
   7  12   7   10.18    1.88
  -8 -12  -7    8.65    1.85
   8  12   7    8.45    2.05
  -1 -13  -7    1.58    2.11
   1  13   7   -0.93    1.51
  -2 -13  -7    0.11    1.89
   2  13   7    0.92    1.51
  -3 -13  -7   -0.76    1.62
   3  13   7   -0.78    1.22
  -4 -13  -7    0.12    1.64
   4  13   7   -0.33    1.42
  -5 -13  -7    3.05    1.74
   5  13   7    0.93    1.50
  -6 -13  -7    2.83    1.57
   6  13   7    1.69    1.48
  -7 -13  -7    5.23    1.77
   7  13   7    7.57    1.98
  -1 -14  -7    3.86    2.72
  -2 -14  -7    2.21    2.30
  -3 -14  -7    1.12    2.18
   3  14   7   -0.41    1.76
  -4 -14  -7   -0.14    1.92
   4  14   7   -0.14    1.78
  -5 -14  -7   -0.47    1.96
   5  14   7    0.55    1.66
   6  14   7    2.26    1.98
   4  12  -8    2.98    0.99
   3  12  -8    1.22    0.97
  -3 -12   8   -5.38    2.24
   2  12  -8    7.08    1.41
  -2 -12   8    8.24    2.09
  -1 -12   8    7.18    2.13
   0 -12   8    0.91    2.53
   5  11  -8    2.20    0.78
   4  11  -8    0.06    1.15
  -4 -11   8   -1.11    1.70
   3  11  -8    4.26    1.52
  -3 -11   8    5.39    1.89
   2  11  -8    0.09    1.16
  -2 -11   8    0.18    1.62
   1  11  -8    1.60    1.27
  -1 -11   8    1.78    1.84
   0  11  -8   -0.08    0.99
   0 -11   8    0.41    1.75
  -1  11  -8    1.35    1.14
   1 -11   8    1.58    1.75
   5  10  -8    1.26    1.00
  -5 -10   8    1.46    1.67
   4  10  -8    8.93    1.59
  -4 -10   8    8.09    1.89
   3  10  -8    3.95    1.29
  -3 -10   8    2.12    1.61
   2  10  -8    0.62    1.13
  -2 -10   8    0.62    1.47
   1  10  -8    2.25    1.26
  -1 -10   8    2.90    1.56
   0  10  -8    1.27    1.06
   0 -10   8   -0.65    1.44
  -1  10  -8    1.79    1.23
   1 -10   8    1.87    1.57
  -2  10  -8    2.18    1.06
   2 -10   8    1.82    1.59
  -3  10  -8    5.87    1.50
   3 -10   8    5.44    1.99
  -6  -9   8   12.34    2.20
   5   9  -8   31.38    2.18
  -5  -9   8   32.50    2.79
   4   9  -8    5.01    1.33
  -4  -9   8    4.13    1.55
   3   9  -8    1.58    1.15
  -3  -9   8   -0.10    1.27
   2   9  -8   14.29    1.68
  -2  -9   8   15.35    1.89
   1   9  -8   20.01    1.95
  -1  -9   8   19.49    2.08
   0   9  -8    7.46    1.48
   0  -9   8    6.45    1.47
  -1   9  -8    4.23    1.24
   1  -9   8    2.55    1.55
  -2   9  -8   -0.02    1.06
   2  -9   8    0.76    1.34
  -3   9  -8   -0.55    1.02
   3  -9   8    1.71    1.55
  -4   9  -8    1.56    1.31
   4  -9   8    2.84    1.84
  -7  -8   8   -1.40    1.67
  -6  -8   8   -1.11    1.60
   5   8  -8   28.23    1.86
  -5  -8   8   29.57    2.49
   4   8  -8   35.62    2.11
  -4  -8   8   35.23    2.57
   3   8  -8   28.24    1.97
  -3  -8   8   25.19    2.18
   2   8  -8   23.80    1.97
  -2  -8   8   26.34    2.16
   1   8  -8   16.04    1.71
  -1  -8   8   10.61    1.61
   0   8  -8   12.57    1.60
   0  -8   8   14.13    1.69
  -1   8  -8   23.03    1.99
   1  -8   8   24.44    2.15
  -2   8  -8    9.42    1.50
   2  -8   8    6.82    1.49
  -3   8  -8    1.21    1.07
   3  -8   8    0.09    1.28
  -4   8  -8   15.44    1.87
   4  -8   8   10.22    1.86
  -5   8  -8    6.05    1.75
   5  -8   8    8.95    2.14
   8   7  -8    0.46    1.08
  -8  -7   8    0.90    2.06
   7   7  -8    0.90    0.98
  -7  -7   8   -0.80    1.84
   6   7  -8    0.60    0.90
  -6  -7   8    1.43    1.64
  -6  -7   8   -0.65    1.35
  -5  -7   8    1.35    1.30
   4   7  -8   16.46    1.54
  -4  -7   8   18.21    1.94
   3   7  -8   -0.24    0.89
  -3  -7   8    0.14    1.12
   2   7  -8    0.20    0.73
  -2  -7   8   -0.01    0.98
   1   7  -8   14.24    1.51
  -1  -7   8   12.38    1.56
   0   7  -8    1.03    0.88
   0  -7   8   -0.37    0.94
  -1   7  -8    3.81    1.12
   1  -7   8    1.73    1.05
  -2   7  -8   40.89    2.33
   2  -7   8   42.02    2.44
  -3   7  -8    9.00    1.53
   3  -7   8   11.02    1.62
  -4   7  -8    1.84    1.15
   4  -7   8    0.53    1.08
  -5   7  -8    3.89    1.50
   5  -7   8    8.21    1.78
   8   6  -8    3.47    1.10
  -8  -6   8    1.11    1.86
  -8  -6   8    3.76    2.18
   7   6  -8    1.77    0.94
  -7  -6   8    0.42    1.56
  -7  -6   8    0.52    1.77
   6   6  -8    0.84    0.88
  -6  -6   8   -1.29    1.34
  -6  -6   8    1.25    1.50
   5   6  -8   -0.12    0.68
  -5  -6   8    0.75    1.20
  -5  -6   8   -1.51    1.15
   4   6  -8    0.79    0.67
   4   6  -8   -0.28    0.70
  -4  -6   8   -0.66    1.07
  -4  -6   8    0.49    1.14
   3   6  -8    6.65    1.09
  -3  -6   8    6.15    1.29
   2   6  -8    3.73    0.95
  -2  -6   8    5.12    1.10
   1   6  -8   -0.10    0.81
  -1  -6   8    0.23    0.93
   0   6  -8   -0.31    0.87
   0  -6   8    0.17    0.89
  -1   6  -8    2.66    0.90
   1  -6   8    3.78    1.10
  -2   6  -8   -0.98    0.84
   2  -6   8    0.81    0.96
  -3   6  -8   15.29    1.69
   3  -6   8   14.11    1.60
  -4   6  -8    7.66    1.42
   4  -6   8    8.73    1.48
  -5   6  -8   18.51    2.05
   5  -6   8   17.63    2.03
   6  -6   8    1.31    1.28
   8   5  -8   11.85    1.67
  -8  -5   8   13.48    2.48
  -8  -5   8   10.00    2.39
   7   5  -8    7.36    1.36
  -7  -5   8    7.30    1.97
  -7  -5   8    6.48    1.89
   6   5  -8    0.11    0.86
  -6  -5   8   -0.57    1.34
   5   5  -8    1.75    0.80
  -5  -5   8   -1.18    1.14
  -5  -5   8    0.97    1.24
   4   5  -8   22.79    1.51
   4   5  -8   27.52    1.54
  -4  -5   8   24.99    2.03
  -4  -5   8   24.70    1.97
   3   5  -8    1.19    0.74
   3   5  -8    1.58    0.55
  -3  -5   8    0.72    0.92
  -3  -5   8    0.17    0.82
   2   5  -8    1.12    0.80
  -2  -5   8    2.59    1.06
   1   5  -8    2.61    0.92
  -1  -5   8    3.67    1.06
   0   5  -8    2.61    0.88
   0  -5   8    3.72    1.06
  -1   5  -8    0.48    0.80
   1  -5   8    1.06    0.94
  -2   5  -8   -0.16    0.73
   2  -5   8   -0.12    0.84
  -3   5  -8    2.75    1.04
   3  -5   8    2.69    1.05
  -4   5  -8    1.78    1.23
   4  -5   8    0.99    0.96
  -5   5  -8    2.90    1.27
   5  -5   8    4.72    1.30
  -6   5  -8    6.87    1.46
   6  -5   8    5.35    1.56
   7  -5   8    0.40    1.56
   8   4  -8    5.11    1.27
  -8  -4   8    4.57    1.93
  -8  -4   8    5.07    2.15
   7   4  -8    8.01    1.36
  -7  -4   8    3.46    1.65
  -7  -4   8    6.56    1.75
   6   4  -8   12.43    1.43
  -6  -4   8   13.01    1.93
  -6  -4   8   11.69    1.96
   5   4  -8    2.07    0.81
  -5  -4   8    1.38    1.11
   4   4  -8    7.44    0.90
   4   4  -8    9.24    1.09
  -4  -4   8    6.82    1.38
  -4  -4   8    5.28    1.21
   3   4  -8   48.16    1.89
   3   4  -8   47.68    1.95
  -3  -4   8   47.49    2.46
  -3  -4   8   50.47    2.30
   2   4  -8   22.25    1.11
   2   4  -8   23.20    1.43
  -2  -4   8   19.66    1.63
  -2  -4   8   21.61    1.53
   1   4  -8   20.09    0.79
   1   4  -8   21.20    1.50
  -1  -4   8   22.85    1.73
  -1  -4   8   20.48    1.12
   0   4  -8    9.07    1.11
   0  -4   8    8.95    1.19
  -1   4  -8    0.30    0.82
   1  -4   8    0.07    0.76
  -2   4  -8    4.69    1.12
   2  -4   8    3.57    1.03
  -3   4  -8    2.61    0.97
   3  -4   8    2.60    0.87
  -4   4  -8    0.94    1.01
   4  -4   8    1.07    0.89
  -5   4  -8    6.97    1.35
   5  -4   8    5.59    1.25
  -6   4  -8    0.78    1.08
   6  -4   8   -0.28    1.00
   7  -4   8    2.02    1.49
   8   3  -8    1.51    0.96
  -8  -3   8    0.45    1.82
  -8  -3   8    1.60    1.87
   7   3  -8    0.50    0.88
  -7  -3   8    0.24    1.66
  -7  -3   8   -0.52    1.40
   6   3  -8    9.19    1.42
  -6  -3   8   12.04    1.78
  -6  -3   8   11.64    1.76
   5   3  -8   13.87    1.47
  -5  -3   8   15.86    1.74
  -5  -3   8   15.57    1.81
   4   3  -8   25.43    1.62
  -4  -3   8   23.35    1.93
   3   3  -8    1.75    0.66
   3   3  -8    1.89    0.61
  -3  -3   8    1.35    0.91
  -3  -3   8    2.51    1.10
   2   3  -8   59.90    1.98
   2   3  -8   55.81    2.04
  -2  -3   8   60.07    2.33
  -2  -3   8   61.16    2.53
   1   3  -8   51.71    2.00
   1   3  -8   51.32    1.57
  -1  -3   8   49.90    1.84
  -1  -3   8   51.65    2.19
   0   3  -8  100.83    2.26
   0   3  -8   95.23    2.89
   0  -3   8   90.69    3.06
   0  -3   8   93.76    2.46
  -1   3  -8   -0.17    0.71
   1  -3   8    1.45    0.80
  -2   3  -8   -0.40    0.81
   2  -3   8    0.06    0.71
  -3   3  -8   18.42    1.62
   3  -3   8   16.21    1.45
  -4   3  -8   45.63    2.45
   4  -3   8   40.83    2.16
  -5   3  -8    9.43    1.47
   5  -3   8    9.14    1.33
  -6   3  -8   -0.52    0.94
   6  -3   8   -0.38    1.06
   7  -3   8    1.43    1.33
   8  -3   8    1.58    1.74
   8   2  -8    5.97    1.31
  -8  -2   8    2.10    1.97
  -8  -2   8    3.77    1.94
   7   2  -8    0.07    0.82
  -7  -2   8    1.24    1.53
  -7  -2   8    0.21    1.47
   6   2  -8   11.99    1.57
  -6  -2   8   13.49    1.78
  -6  -2   8   13.72    1.85
   5   2  -8   16.93    1.60
  -5  -2   8   16.25    1.85
  -5  -2   8   18.12    1.82
   4   2  -8   73.74    2.86
  -4  -2   8   80.86    3.22
  -4  -2   8   76.38    3.01
   3   2  -8   18.94    1.31
   3   2  -8   17.49    1.12
  -3  -2   8   16.42    1.51
   2   2  -8    0.84    0.63
   2   2  -8    2.00    0.53
  -2  -2   8    0.90    0.91
  -2  -2   8    0.39    0.72
   1   2  -8    4.81    0.80
   1   2  -8    4.66    0.53
  -1  -2   8    5.42    1.03
  -1  -2   8    5.51    0.74
   0   2  -8   39.64    1.19
   0   2  -8   38.20    1.77
   0  -2   8   40.15    1.45
   0  -2   8   41.73    1.90
  -1   2  -8   84.87    2.76
   1  -2   8   82.49    2.76
   1  -2   8   88.49    2.21
   1  -2   8   83.33    2.06
  -2   2  -8   31.60    1.75
   2  -2   8   35.88    0.99
   2  -2   8   31.74    1.72
  -3   2  -8    1.59    0.98
   3  -2   8    0.12    0.74
  -4   2  -8   16.65    1.54
   4  -2   8   11.75    1.30
  -5   2  -8   42.70    2.31
   5  -2   8   48.11    2.34
  -6   2  -8    9.19    1.35
   6  -2   8    7.15    1.31
   7  -2   8    0.27    1.13
   8  -2   8    0.52    1.50
   8   1  -8    2.09    1.08
  -8  -1   8    4.28    1.90
  -8  -1   8    1.95    1.69
   7   1  -8   13.36    1.76
  -7  -1   8   13.88    2.17
  -7  -1   8   16.03    1.98
   6   1  -8    0.20    0.86
  -6  -1   8    1.36    1.38
  -6  -1   8    0.90    1.24
   5   1  -8   13.30    1.50
  -5  -1   8   16.54    1.82
  -5  -1   8   12.29    1.60
   4   1  -8    1.48    0.76
  -4  -1   8    1.79    1.08
  -4  -1   8    0.78    0.94
   3   1  -8    0.32    0.42
   3   1  -8    0.67    0.67
  -3  -1   8    1.16    0.85
   2   1  -8    0.36    0.55
   2   1  -8    1.04    0.55
  -2  -1   8    0.23    0.85
  -2  -1   8    0.42    0.70
   1   1  -8   16.89    0.98
   1   1  -8   16.49    1.12
  -1  -1   8   14.34    1.15
  -1  -1   8   17.74    1.37
   0   1  -8    0.30    0.68
   0   1  -8    0.23    0.29
   0  -1   8   -0.08    0.70
   0  -1   8    0.02    0.47
  -1   1  -8    3.45    0.88
   1  -1   8    3.26    0.79
   1  -1   8    4.30    0.58
  -2   1  -8   24.85    1.69
   2  -1   8   30.47    1.57
   2  -1   8   28.09    1.12
  -3   1  -8   23.56    1.61
   3  -1   8   23.06    1.49
   3  -1   8   23.44    1.14
  -4   1  -8    7.25    1.19
   4  -1   8    7.26    0.83
   4  -1   8    6.81    1.02
  -5   1  -8    1.13    0.89
   5  -1   8    1.82    0.65
   5  -1   8    1.28    0.89
  -6   1  -8   36.41    2.06
   6  -1   8   32.14    2.06
  -7   1  -8   16.61    1.59
   7  -1   8   15.49    1.73
   8  -1   8    5.17    1.60
  -9   1  -8    0.81    2.29
   8   0  -8    5.37    1.13
  -8   0   8    2.08    1.77
  -8   0   8    5.11    1.96
   7   0  -8    0.06    0.80
  -7   0   8    0.09    1.39
  -7   0   8    0.75    1.45
   6   0  -8    0.75    0.88
  -6   0   8    0.39    1.12
  -6   0   8    0.76    1.18
   5   0  -8   28.27    1.86
  -5   0   8   26.36    2.13
  -5   0   8   30.35    2.07
   4   0  -8   10.75    1.32
  -4   0   8    9.96    1.41
  -4   0   8    9.84    1.34
   3   0  -8    0.04    0.70
  -3   0   8    0.17    0.90
  -3   0   8   -1.11    0.80
   2   0  -8    2.42    0.74
   2   0  -8    3.22    0.55
  -2   0   8    3.13    0.83
   1   0  -8   30.46    1.44
   1   0  -8   30.18    1.38
  -1   0   8   29.26    1.60
  -1   0   8   29.67    1.55
   0   0  -8    7.54    0.73
   0   0  -8    6.71    0.87
   0   0   8    7.32    0.95
  -1   0  -8   40.75    1.84
   1   0   8   42.19    1.72
  -2   0  -8    1.26    0.82
   2   0   8    0.67    0.56
   2   0   8    0.58    0.64
  -3   0  -8   -0.03    0.69
   3   0   8   -0.87    0.58
   3   0   8    0.55    0.55
  -4   0  -8    4.50    0.94
  -4   0  -8    4.87    0.88
   4   0   8    2.78    0.78
   4   0   8    5.51    0.82
  -5   0  -8    8.75    1.15
  -5   0  -8    7.62    1.08
   5   0   8    8.28    1.11
   5   0   8    7.38    1.01
  -6   0  -8    4.11    0.97
  -6   0  -8    2.65    1.07
   6   0   8    4.43    1.04
   6   0   8    3.31    1.00
  -7   0  -8    0.17    0.75
   7   0   8   -0.04    0.96
   7   0   8    1.99    0.88
   8  -1  -8   22.06    2.28
  -8   1   8   22.43    2.64
  -8   1   8   19.78    2.68
   7  -1  -8    6.31    1.34
  -7   1   8    6.88    1.71
  -7   1   8    7.68    1.79
   6  -1  -8    4.55    1.25
  -6   1   8    4.72    1.52
  -6   1   8    3.74    1.38
   5  -1  -8    2.23    1.02
  -5   1   8    1.14    1.06
  -5   1   8    3.17    1.29
   4  -1  -8   41.77    2.23
  -4   1   8   42.07    2.42
  -4   1   8   39.64    2.24
   3  -1  -8   97.73    3.34
  -3   1   8   99.64    3.30
  -3   1   8  103.59    3.78
   2  -1  -8   13.76    1.22
   2  -1  -8   12.47    0.69
  -2   1   8   15.85    1.43
  -2   1   8   15.42    1.31
   1  -1  -8    1.30    0.66
   1  -1  -8    1.03    0.52
  -1   1   8    2.26    0.77
   0  -1  -8    7.53    0.84
   0  -1  -8    5.92    0.78
   0   1   8    6.09    0.89
  -1  -1  -8   36.03    1.67
  -1  -1  -8   39.82    1.61
   1   1   8   38.99    1.57
  -2  -1  -8   57.48    2.16
   2   1   8   56.31    1.91
   2   1   8   55.74    1.87
  -3  -1  -8   15.88    1.31
   3   1   8   16.70    1.11
   3   1   8   16.09    1.18
  -4  -1  -8   11.30    1.25
  -4  -1  -8   13.86    1.24
   4   1   8   14.23    1.11
   4   1   8   15.61    1.20
  -5  -1  -8    0.46    0.82
  -5  -1  -8    1.09    0.79
   5   1   8    1.21    0.70
   5   1   8    1.85    0.81
  -6  -1  -8   -0.24    0.70
  -6  -1  -8   -0.79    0.82
   6   1   8    0.26    0.81
   6   1   8    1.56    0.91
  -7  -1  -8    7.99    1.17
  -7  -1  -8    8.86    1.52
   7   1   8    7.42    1.31
   7   1   8    8.96    1.38
  -8  -1  -8   17.98    2.28
  -8  -1  -8   18.00    2.25
   8   1   8   17.93    1.89
  -8   2   8    3.18    1.85
   7  -2  -8    1.60    1.08
  -7   2   8    3.46    1.55
  -7   2   8    2.77    1.58
   6  -2  -8    7.42    1.33
  -6   2   8    6.36    1.59
  -6   2   8    5.39    1.57
   5  -2  -8    5.37    1.23
  -5   2   8    4.40    1.35
  -5   2   8    9.62    1.51
   4  -2  -8   -0.79    0.62
  -4   2   8    0.17    0.88
  -4   2   8    0.87    0.99
   3  -2  -8   19.62    1.65
  -3   2   8   20.19    1.57
  -3   2   8   23.80    1.90
   2  -2  -8  126.75    4.00
   2  -2  -8  140.19    3.06
  -2   2   8  134.70    3.84
  -2   2   8  132.78    4.36
   1  -2  -8   62.08    1.78
   1  -2  -8   56.67    2.32
  -1   2   8   62.03    2.20
   0  -2  -8   87.84    2.74
   0  -2  -8   82.27    2.33
   0   2   8   81.62    2.47
  -1  -2  -8   47.59    1.80
  -1  -2  -8   47.75    1.82
   1   2   8   49.03    1.73
  -2  -2  -8  197.23    4.86
   2   2   8  192.32    4.95
   2   2   8  198.71    4.52
  -3  -2  -8  216.37    5.36
   3   2   8  214.83    4.93
   3   2   8  214.42    5.41
  -4  -2  -8   -0.03    0.72
  -4  -2  -8    0.45    0.79
   4   2   8    0.57    0.52
   4   2   8    0.10    0.68
  -5  -2  -8    0.63    0.82
  -5  -2  -8    0.39    0.74
   5   2   8    0.07    0.57
   5   2   8    0.26    0.79
  -6  -2  -8   22.72    1.90
  -6  -2  -8   19.50    1.44
   6   2   8   19.55    1.69
   6   2   8   19.61    1.44
  -7  -2  -8    8.75    1.15
  -7  -2  -8    9.58    1.59
   7   2   8   10.27    1.49
  -8  -2  -8   -0.02    1.30
   8   2   8    0.27    1.21
  -9  -2  -8    0.71    1.79
   9   2   8    1.99    1.24
   7  -3  -8    0.51    0.84
  -7   3   8   -0.47    1.26
  -7   3   8    0.45    1.65
   6  -3  -8    5.63    1.27
  -6   3   8    3.61    1.53
  -6   3   8    5.65    1.53
   5  -3  -8    2.20    0.99
  -5   3   8    0.97    1.11
  -5   3   8    2.94    1.26
   4  -3  -8    3.21    0.98
  -4   3   8    2.99    1.11
  -4   3   8    2.88    1.21
   3  -3  -8    1.08    0.83
  -3   3   8    0.21    1.03
  -3   3   8    1.09    0.92
   2  -3  -8    3.19    0.42
   2  -3  -8    2.93    0.83
  -2   3   8    2.87    1.06
  -2   3   8    2.79    0.89
   1  -3  -8   11.11    1.17
   1  -3  -8   12.01    0.82
  -1   3   8   10.84    1.13
   0  -3  -8  105.64    2.82
   0  -3  -8  109.19    3.38
   0   3   8  110.54    2.95
  -1  -3  -8   53.43    2.12
  -1  -3  -8   50.18    1.83
   1   3   8   51.31    1.74
  -2  -3  -8    4.25    0.76
   2   3   8    6.15    0.92
   2   3   8    4.83    0.57
  -3  -3  -8    9.64    1.04
   3   3   8   12.25    0.85
   3   3   8    8.96    1.07
  -4  -3  -8  143.93    4.04
   4   3   8  147.13    3.48
   4   3   8  142.91    4.13
  -5  -3  -8   23.55    1.80
  -5  -3  -8   23.90    1.57
   5   3   8   25.12    1.72
   5   3   8   25.05    1.29
  -6  -3  -8   11.34    1.25
   6   3   8    9.39    1.34
  -7  -3  -8    0.30    1.05
  -7  -3  -8    0.98    0.70
   7   3   8    0.31    0.99
  -8  -3  -8    1.72    0.70
  -8  -3  -8    0.05    1.21
   8   3   8    0.30    1.18
  -9  -3  -8    4.97    1.68
   9   3   8    5.59    1.65
 -10  -3  -8    0.31    2.09
   7  -4  -8    9.37    1.37
  -7   4   8    7.04    1.91
  -7   4   8    6.21    1.97
   6  -4  -8    2.03    0.83
  -6   4   8    0.65    1.32
  -6   4   8   -0.69    1.18
   5  -4  -8    7.16    1.29
  -5   4   8    4.80    1.56
  -5   4   8    5.71    1.43
   4  -4  -8    0.77    0.79
  -4   4   8    1.16    1.03
  -4   4   8    1.48    1.21
   3  -4  -8    2.65    0.89
  -3   4   8    0.65    0.77
  -3   4   8    1.79    0.98
   2  -4  -8    0.11    0.72
   2  -4  -8   -1.58    0.56
  -2   4   8    1.12    0.95
  -2   4   8   -0.06    0.76
   1  -4  -8    0.26    0.52
   1  -4  -8    0.48    0.71
  -1   4   8    0.52    0.68
   0  -4  -8    0.28    0.54
   0  -4  -8    1.39    0.69
   0   4   8    0.08    0.59
  -1  -4  -8    6.47    0.81
  -1  -4  -8    6.71    1.05
   1   4   8    7.12    0.70
  -2  -4  -8   35.89    1.62
   2   4   8   31.66    1.11
   2   4   8   31.95    1.74
  -3  -4  -8    1.26    0.66
   3   4   8    0.94    0.36
   3   4   8    1.50    0.75
  -4  -4  -8    0.73    0.69
   4   4   8   -0.33    0.39
   4   4   8    0.64    0.75
  -5  -4  -8   27.35    2.06
  -5  -4  -8   23.46    1.54
   5   4   8   23.12    1.78
  -6  -4  -8   38.20    2.46
  -6  -4  -8   37.73    1.89
   6   4   8   38.79    2.19
  -7  -4  -8    7.70    1.36
  -7  -4  -8    6.12    1.00
   7   4   8    7.73    1.43
  -8  -4  -8    0.08    0.64
  -8  -4  -8    0.59    1.19
   8   4   8    0.01    1.14
  -9  -4  -8    5.53    1.71
   9   4   8    6.07    1.73
 -10  -4  -8   10.92    2.32
  10   4   8   15.03    2.06
  -7   5   8    9.60    2.10
   6  -5  -8   19.27    1.93
  -6   5   8   14.57    2.24
  -6   5   8   17.71    2.26
   5  -5  -8   16.61    1.75
  -5   5   8   12.51    1.80
  -5   5   8   15.35    2.05
   4  -5  -8    4.21    1.06
  -4   5   8    1.94    1.16
  -4   5   8    1.70    1.33
   3  -5  -8    0.53    0.74
  -3   5   8    1.41    1.05
  -3   5   8    0.96    0.93
   2  -5  -8   43.71    2.24
  -2   5   8   49.53    2.15
  -2   5   8   50.08    2.67
   1  -5  -8   19.82    1.20
   1  -5  -8   19.88    1.65
  -1   5   8   19.63    1.38
   0  -5  -8   19.61    1.24
   0  -5  -8   19.04    1.53
   0   5   8   20.09    1.25
  -1  -5  -8   -0.56    0.77
  -1  -5  -8    0.83    0.63
   1   5   8   -0.94    0.46
  -2  -5  -8    9.87    1.02
   2   5   8   11.55    1.28
   2   5   8   10.17    0.62
  -3  -5  -8    0.60    0.69
   3   5   8    1.18    0.78
  -4  -5  -8    5.51    0.95
   4   5   8    7.83    1.18
  -5  -5  -8    4.89    0.95
   5   5   8    5.97    1.10
  -6  -5  -8    1.31    0.77
  -6  -5  -8    1.58    1.12
   6   5   8    0.38    0.94
  -7  -5  -8    0.71    0.67
  -7  -5  -8    2.76    1.24
   7   5   8    1.12    1.12
  -8  -5  -8   12.00    1.36
  -8  -5  -8   14.65    1.93
   8   5   8   13.77    1.85
  -9  -5  -8    0.21    1.30
   9   5   8    0.57    1.52
 -10  -5  -8    3.67    1.82
  10   5   8    5.57    1.72
   6  -6  -8   10.21    1.14
  -6   6   8   12.12    2.17
  -6   6   8    7.70    1.91
   5  -6  -8   31.46    2.05
  -5   6   8   30.94    2.59
  -5   6   8   25.23    2.55
   4  -6  -8   23.15    1.73
  -4   6   8   30.54    2.40
  -4   6   8   22.38    2.03
   3  -6  -8   -0.34    0.75
  -3   6   8   -0.32    0.91
  -3   6   8    2.00    1.17
   2  -6  -8    6.28    1.11
  -2   6   8    7.49    1.15
  -2   6   8    7.50    1.42
   1  -6  -8   30.33    1.96
   1  -6  -8   30.68    1.52
  -1   6   8   30.19    1.68
   0  -6  -8    0.79    0.83
   0  -6  -8    0.95    0.64
   0   6   8   -0.88    0.50
  -1  -6  -8   85.81    2.68
  -1  -6  -8   80.69    3.33
   1   6   8   86.68    2.33
  -2  -6  -8    1.38    0.69
   2   6   8    0.17    0.79
  -3  -6  -8   20.99    1.51
   3   6   8   24.05    1.79
  -4  -6  -8    2.16    0.76
   4   6   8    2.03    0.92
  -5  -6  -8   15.64    1.41
   5   6   8   14.99    1.53
  -6  -6  -8    1.36    0.76
  -6  -6  -8    1.01    1.10
   6   6   8    1.07    0.91
  -7  -6  -8    3.94    0.92
  -7  -6  -8    5.38    1.35
   7   6   8    4.41    1.26
  -8  -6  -8    0.45    0.74
  -8  -6  -8    2.78    1.44
   8   6   8    0.41    1.15
  -9  -6  -8    5.02    1.62
   9   6   8    2.18    1.46
 -10  -6  -8    0.67    1.42
  10   6   8   -1.00    1.26
  -6   7   8    1.63    1.78
  -6   7   8    2.00    2.12
   5  -7  -8    1.43    0.38
  -5   7   8    0.55    1.23
  -5   7   8    3.26    1.64
   4  -7  -8    4.77    0.90
  -4   7   8    3.84    1.44
  -4   7   8    3.28    1.45
   3  -7  -8   22.75    1.66
  -3   7   8   22.94    2.26
  -3   7   8   18.91    1.91
   2  -7  -8    4.25    1.02
  -2   7   8    3.23    1.05
  -2   7   8    3.63    1.39
   1  -7  -8    0.60    0.90
   1  -7  -8    1.07    0.69
  -1   7   8   -0.23    0.73
   0  -7  -8   -0.26    0.71
   0  -7  -8    0.96    0.82
   0   7   8   -0.18    0.60
  -1  -7  -8   41.31    1.86
   1   7   8   42.81    1.66
   1   7   8   39.30    2.33
  -2  -7  -8   38.23    1.85
   2   7   8   35.74    2.24
  -3  -7  -8    0.55    0.78
   3   7   8    1.29    0.92
  -4  -7  -8    1.36    0.71
   4   7   8    0.79    0.88
  -5  -7  -8   31.14    1.79
   5   7   8   30.68    1.95
  -6  -7  -8   28.27    1.78
   6   7   8   33.76    2.13
  -7  -7  -8    4.66    1.42
  -7  -7  -8    2.37    0.86
   7   7   8    3.58    1.28
  -8  -7  -8   -0.14    0.70
  -8  -7  -8    2.52    1.32
   8   7   8    0.96    1.33
  -9  -7  -8    0.84    1.35
  -9  -7  -8   -0.68    0.86
   9   7   8    0.05    1.46
 -10  -7  -8    1.82    1.68
  10   7   8    1.66    1.45
   5  -8  -8   -1.19    0.29
  -5   8   8    1.50    1.82
  -5   8   8   -0.15    1.48
   4  -8  -8    1.09    0.41
  -4   8   8    0.14    1.21
  -4   8   8   -0.08    1.44
   3  -8  -8    3.84    0.83
  -3   8   8    5.29    1.44
  -3   8   8    5.01    1.50
   2  -8  -8   19.92    1.52
  -2   8   8   18.31    1.82
  -2   8   8   15.89    1.93
   1  -8  -8    2.27    1.16
   1  -8  -8    1.64    0.75
  -1   8   8    0.65    0.91
   0  -8  -8    1.75    0.82
   0  -8  -8    0.06    0.85
   0   8   8    0.00    0.88
  -1  -8  -8    0.39    0.80
   1   8   8    0.51    0.93
  -2  -8  -8   36.24    1.89
   2   8   8   35.61    2.13
  -3  -8  -8   55.70    2.32
   3   8   8   56.02    2.58
  -4  -8  -8   41.49    2.02
   4   8   8   45.43    2.31
  -5  -8  -8    0.91    0.82
   5   8   8    2.05    0.97
  -6  -8  -8    6.58    1.13
   6   8   8    7.44    1.43
  -7  -8  -8    5.25    1.07
   7   8   8    6.09    1.35
  -8  -8  -8    5.97    1.18
  -8  -8  -8    4.82    1.59
   8   8   8    3.76    1.42
  -9  -8  -8   10.90    1.61
  -9  -8  -8   12.19    2.20
   9   8   8    9.99    2.03
 -10  -8  -8    2.10    1.81
  -5   9   8    1.72    2.26
  -4   9   8   -0.43    1.71
  -4   9   8    1.82    1.57
  -3   9   8   -0.29    1.20
  -3   9   8    1.40    1.41
   2  -9  -8    0.67    0.46
  -2   9   8   -0.47    0.94
  -2   9   8    1.12    1.17
   1  -9  -8    1.44    0.62
  -1   9   8    0.39    1.17
   0  -9  -8   -3.06    1.29
   0  -9  -8    1.00    1.11
  -1  -9  -8    1.25    1.12
   1   9   8    1.12    1.06
  -2  -9  -8    7.04    1.18
   2   9   8    5.06    1.23
  -3  -9  -8    7.90    1.25
   3   9   8    9.23    1.41
  -4  -9  -8   25.96    1.72
   4   9   8   27.46    2.09
  -5  -9  -8   44.98    2.27
   5   9   8   46.59    2.58
  -6  -9  -8    2.56    0.96
   6   9   8    2.83    1.16
  -7  -9  -8    2.96    1.03
   7   9   8    4.07    1.39
  -8  -9  -8    6.57    1.28
   8   9   8    6.25    1.70
  -9  -9  -8    7.18    1.51
   9   9   8    7.62    1.86
  -4  10   8    5.02    2.03
  -4  10   8    3.85    2.23
   3 -10  -8    9.34    1.10
  -3  10   8    9.70    1.86
  -3  10   8   16.25    2.44
   2 -10  -8    2.22    0.59
  -2  10   8    3.78    1.34
   1 -10  -8    1.59    0.79
   0 -10  -8   13.27    1.77
   0  10   8    7.85    1.56
  -1 -10  -8    4.28    1.31
   1  10   8    3.57    1.16
  -2 -10  -8    2.15    1.11
   2  10   8    1.88    1.16
  -3 -10  -8    2.48    1.09
   3  10   8    0.62    1.09
  -4 -10  -8    2.75    1.03
   4  10   8    3.53    1.17
  -5 -10  -8    2.17    1.09
   5  10   8    1.37    1.13
  -6 -10  -8    5.73    1.17
   6  10   8    6.86    1.55
  -7 -10  -8    2.19    0.99
   7  10   8    1.66    1.34
  -8 -10  -8    0.33    0.98
   8  10   8    1.58    1.31
  -9 -10  -8    4.03    1.52
   9  10   8    3.06    1.49
  -3  11   8   14.09    2.25
   2 -11  -8   23.06    1.75
  -2  11   8   23.22    2.44
   0 -11  -8    4.73    1.85
   0  11   8    3.66    1.51
  -1 -11  -8   -1.14    1.35
   1  11   8   -0.10    1.23
  -2 -11  -8   18.24    1.91
   2  11   8   10.93    1.73
  -3 -11  -8    2.26    1.25
   3  11   8    0.03    1.00
  -4 -11  -8    1.04    1.12
   4  11   8    0.21    1.08
  -5 -11  -8    2.84    1.19
   5  11   8    0.44    1.26
  -6 -11  -8    1.65    1.06
   6  11   8    1.47    1.24
  -7 -11  -8    0.67    1.14
   7  11   8   -0.56    1.26
  -8 -11  -8   -0.15    1.19
   8  11   8    0.91    1.37
  -9 -11  -8   -0.61    1.51
  -1  12   8    5.08    2.03
   0 -12  -8   17.94    2.86
   0  12   8   14.65    2.16
  -1 -12  -8   17.61    2.28
   1  12   8   16.28    2.05
  -2 -12  -8    1.58    1.58
   2  12   8    1.65    1.37
  -3 -12  -8   27.08    2.45
   3  12   8   25.37    2.40
  -4 -12  -8   11.06    1.71
   4  12   8   12.05    1.83
  -5 -12  -8   14.36    1.85
   5  12   8   12.82    1.95
  -6 -12  -8    3.03    1.28
   6  12   8    0.53    1.28
  -7 -12  -8   -0.83    1.07
   7  12   8    1.38    1.57
  -8 -12  -8    2.74    1.57
   8  12   8    0.59    1.52
  -1 -13  -8    3.21    2.24
   1  13   8    4.83    1.82
  -2 -13  -8    7.49    2.12
   2  13   8    6.84    1.79
  -3 -13  -8    6.47    1.91
   3  13   8    8.59    1.89
  -4 -13  -8   -1.40    1.72
   4  13   8    1.69    1.52
  -5 -13  -8   10.72    1.93
   5  13   8   14.93    2.21
  -6 -13  -8   18.35    2.25
   6  13   8   15.93    2.35
  -7 -13  -8    8.80    1.97
   7  13   8   11.70    2.28
  -1 -14  -8    6.35    3.09
  -2 -14  -8    4.85    2.37
  -3 -14  -8    1.62    2.10
   3  14   8   -1.29    1.67
  -4 -14  -8    6.95    2.33
   4  14   8    7.48    2.17
  -5 -14  -8    8.79    2.40
   5  14   8    6.84    2.08
   6  14   8    2.56    1.83
  -3 -12   9   20.78    3.10
  -2 -12   9   11.34    2.74
   4  11  -9    0.52    1.08
  -4 -11   9   -0.64    1.71
   3  11  -9    1.78    1.27
  -3 -11   9    3.21    1.89
   2  11  -9   21.16    2.24
  -2 -11   9   20.17    2.51
   1  11  -9   15.04    2.03
  -1 -11   9   19.41    2.51
   0  11  -9    3.07    1.13
   0 -11   9    0.83    1.86
   1 -11   9    0.41    1.89
  -5 -10   9    0.72    1.77
   4  10  -9    1.48    1.20
  -4 -10   9    1.65    1.76
   3  10  -9    1.64    1.24
  -3 -10   9    1.67    1.74
   2  10  -9   -0.08    1.06
  -2 -10   9    1.43    1.65
   1  10  -9    3.08    1.35
  -1 -10   9    1.17    1.69
   0  10  -9    5.67    1.44
   0 -10   9    9.97    2.01
  -1  10  -9    3.13    1.20
   1 -10   9    2.62    1.73
  -2  10  -9   -1.87    1.04
   2 -10   9   -0.21    1.68
  -6  -9   9   -0.58    1.81
   5   9  -9    0.47    0.83
  -5  -9   9   -0.40    1.65
   4   9  -9    4.45    1.16
  -4  -9   9    2.75    1.66
   3   9  -9    3.53    1.19
  -3  -9   9    1.82    1.45
   2   9  -9   -0.68    0.97
  -2  -9   9    1.78    1.36
   1   9  -9    1.48    1.13
  -1  -9   9    0.44    1.34
   0   9  -9   -0.56    0.99
   0  -9   9    0.02    1.31
  -1   9  -9    1.02    1.14
   1  -9   9    1.10    1.49
  -2   9  -9    1.46    1.16
   2  -9   9    1.37    1.37
  -3   9  -9    2.72    1.26
   3  -9   9    1.19    1.57
  -4   9  -9   -1.34    1.12
  -7  -8   9    9.50    2.24
  -6  -8   9   17.75    2.42
  -5  -8   9    5.84    1.83
   4   8  -9    0.10    0.97
  -4  -8   9    0.09    1.33
   3   8  -9    2.00    1.02
  -3  -8   9    4.73    1.51
   2   8  -9   28.40    2.04
  -2  -8   9   26.14    2.22
   1   8  -9   23.80    2.07
  -1  -8   9   24.33    2.22
   0   8  -9    2.71    1.02
   0  -8   9    3.45    1.31
  -1   8  -9    1.42    1.02
   1  -8   9    1.71    1.30
  -2   8  -9   -0.82    0.84
   2  -8   9   -1.29    1.16
  -3   8  -9   -0.19    1.04
   3  -8   9    1.39    1.38
  -4   8  -9    5.47    1.51
   4  -8   9    5.47    1.68
  -5   8  -9   -1.18    1.21
   8   7  -9   -1.62    0.59
  -8  -7   9    1.50    2.55
  -7  -7   9   -0.13    1.86
  -6  -7   9    7.64    1.86
  -5  -7   9   22.85    2.25
   4   7  -9   29.25    1.87
  -4  -7   9   28.32    2.34
   3   7  -9   15.84    1.59
  -3  -7   9   14.88    1.83
   2   7  -9    0.96    0.96
  -2  -7   9    2.40    1.21
   1   7  -9   49.84    2.47
  -1  -7   9   50.15    2.65
   0   7  -9   22.42    1.86
   0  -7   9   23.20    2.03
  -1   7  -9   20.02    1.79
   1  -7   9   23.61    2.05
  -2   7  -9    0.59    0.96
   2  -7   9    2.24    1.23
  -3   7  -9   -0.19    1.08
   3  -7   9    0.11    1.06
  -4   7  -9    9.13    1.61
   4  -7   9    9.00    1.65
  -5   7  -9    8.57    1.83
   5  -7   9    8.96    1.86
   8   6  -9    2.10    0.94
  -8  -6   9   -0.72    1.94
   7   6  -9    0.86    0.86
  -7  -6   9   -1.31    1.84
   6   6  -9    1.26    0.79
  -6  -6   9    1.78    1.63
  -6  -6   9   -0.53    1.44
   5   6  -9    8.45    1.16
  -5  -6   9    6.31    1.62
  -5  -6   9    7.43    1.68
   4   6  -9   10.07    1.22
  -4  -6   9    8.91    1.49
   3   6  -9   63.95    2.55
  -3  -6   9   62.06    2.91
   2   6  -9   10.62    1.24
  -2  -6   9    8.99    1.36
   1   6  -9    0.26    0.83
  -1  -6   9    0.80    1.00
   0   6  -9    1.58    0.83
   0  -6   9    0.65    1.03
  -1   6  -9   30.94    1.93
   1  -6   9   32.52    2.08
  -2   6  -9   36.70    2.21
   2  -6   9   35.13    2.20
  -3   6  -9    3.41    1.12
   3  -6   9    2.51    1.21
  -4   6  -9   -0.23    1.07
   4  -6   9   -1.53    0.97
  -5   6  -9   14.61    2.07
   5  -6   9   15.95    1.93
   6  -6   9    8.51    1.93
   8   5  -9    1.58    0.91
  -8  -5   9   -3.65    1.93
  -8  -5   9    1.75    1.82
   7   5  -9    5.34    1.17
  -7  -5   9    4.05    2.03
  -7  -5   9    4.97    1.92
   6   5  -9   12.29    1.49
  -6  -5   9    8.20    1.83
   5   5  -9    1.30    0.74
  -5  -5   9    1.55    1.24
  -5  -5   9    0.84    1.20
   4   5  -9    2.70    0.73
   4   5  -9    3.64    0.87
  -4  -5   9    4.63    1.34
  -4  -5   9    4.04    1.19
   3   5  -9    0.96    0.74
  -3  -5   9    0.93    0.90
  -3  -5   9    0.06    0.95
   2   5  -9   23.65    1.59
  -2  -5   9   18.83    1.76
   1   5  -9    6.06    1.11
  -1  -5   9    5.00    1.15
   0   5  -9    8.61    1.20
   0  -5   9   10.02    1.30
  -1   5  -9    3.39    0.91
   1  -5   9    0.99    0.92
  -2   5  -9   19.97    1.68
   2  -5   9   21.52    1.81
  -3   5  -9   25.01    2.01
   3  -5   9   24.23    2.00
  -4   5  -9    5.23    1.29
   4  -5   9    4.24    1.13
  -5   5  -9    0.63    1.12
   5  -5   9   -0.56    1.09
  -6   5  -9    7.81    1.63
   6  -5   9    7.93    1.73
   7  -5   9    9.30    2.23
   8   4  -9    6.92    1.27
  -8  -4   9    8.59    2.33
  -8  -4   9    8.39    2.21
   7   4  -9    4.14    1.15
  -7  -4   9    4.51    1.81
  -7  -4   9    5.08    1.72
   6   4  -9   12.25    1.42
  -6  -4   9   13.32    1.89
  -6  -4   9   12.00    1.97
   5   4  -9   24.69    1.72
  -5  -4   9   30.38    2.37
   4   4  -9   30.73    1.75
  -4  -4   9   28.93    2.14
  -4  -4   9   27.93    2.23
   3   4  -9    2.00    0.57
   3   4  -9    1.46    0.63
  -3  -4   9    1.60    0.94
  -3  -4   9    0.74    1.05
   2   4  -9   12.19    1.20
   2   4  -9   13.13    0.90
  -2  -4   9   12.32    1.48
  -2  -4   9   11.21    1.16
   1   4  -9    4.82    1.01
  -1  -4   9    4.68    1.15
   0   4  -9   18.83    1.48
   0  -4   9   18.96    1.65
  -1   4  -9    1.47    0.98
   1  -4   9    1.84    0.92
  -2   4  -9    6.92    1.16
   2  -4   9    7.66    1.12
  -3   4  -9    3.21    1.08
   3  -4   9    0.01    0.81
  -4   4  -9    9.26    1.46
   4  -4   9    8.45    1.36
  -5   4  -9    2.27    1.11
   5  -4   9    3.77    1.19
  -6   4  -9    4.00    1.24
   6  -4   9    3.05    1.26
   7  -4   9   -0.38    1.55
   8   3  -9   10.63    1.51
  -8  -3   9    4.35    2.02
  -8  -3   9    5.07    2.11
   7   3  -9    6.83    1.28
  -7  -3   9    5.20    1.83
  -7  -3   9    6.72    1.92
   6   3  -9    1.17    0.89
  -6  -3   9    1.11    1.41
  -6  -3   9    1.66    1.36
   5   3  -9    0.52    0.70
  -5  -3   9    1.15    1.10
  -5  -3   9   -1.06    1.21
   4   3  -9   13.18    1.34
  -4  -3   9    9.30    1.42
   3   3  -9   56.73    1.96
   3   3  -9   46.56    1.92
  -3  -3   9   47.47    2.48
  -3  -3   9   45.47    2.34
   2   3  -9   34.79    1.48
   2   3  -9   35.52    1.64
  -2  -3   9   39.18    1.88
  -2  -3   9   33.91    2.14
   1   3  -9    4.95    0.92
   1   3  -9    7.49    0.46
  -1  -3   9    5.45    1.07
  -1  -3   9    4.30    0.76
   0   3  -9   78.04    2.71
   0  -3   9   87.45    2.98
  -1   3  -9    5.53    1.07
   1  -3   9    3.83    1.00
  -2   3  -9    0.39    0.84
   2  -3   9   -0.09    0.80
  -3   3  -9    5.92    1.13
   3  -3   9    8.64    1.23
  -4   3  -9    0.51    0.89
   4  -3   9    1.73    0.84
  -5   3  -9    2.80    1.08
   5  -3   9    2.02    1.04
  -6   3  -9    0.53    1.00
   6  -3   9   -0.37    1.01
   7  -3   9    1.71    1.40
   8  -3   9    0.40    1.74
   8   2  -9   -2.19    0.55
  -8  -2   9   -0.80    1.83
  -8  -2   9    0.33    1.85
   7   2  -9    0.46    0.89
  -7  -2   9   -0.07    1.53
  -7  -2   9    1.79    1.58
   6   2  -9    9.66    1.38
  -6  -2   9    9.51    1.70
  -6  -2   9    7.73    1.69
   5   2  -9    9.19    1.30
  -5  -2   9   11.82    1.72
  -5  -2   9   10.09    1.59
   4   2  -9   16.53    1.48
  -4  -2   9   15.13    1.65
   3   2  -9   38.86    1.79
   3   2  -9   36.63    1.52
  -3  -2   9   37.82    2.26
  -3  -2   9   38.10    2.10
   2   2  -9  170.98    4.56
   2   2  -9  173.79    4.34
  -2  -2   9  174.00    5.01
  -2  -2   9  177.31    4.82
   1   2  -9  107.30    3.17
   1   2  -9  106.32    2.94
  -1  -2   9  110.71    3.27
  -1  -2   9  110.87    3.37
   0   2  -9   37.47    1.81
   0   2  -9   35.20    1.12
   0  -2   9   35.65    1.88
   0  -2   9   34.66    1.42
  -1   2  -9   10.88    1.24
   1  -2   9   10.16    0.67
   1  -2   9    9.74    0.70
   1  -2   9   10.90    1.15
  -2   2  -9   53.89    2.29
   2  -2   9   56.41    2.26
  -3   2  -9   50.87    2.41
   3  -2   9   37.93    2.00
  -4   2  -9   21.19    1.74
   4  -2   9   22.82    1.65
  -5   2  -9    2.68    1.09
   5  -2   9    0.61    0.94
  -6   2  -9    8.02    1.35
   6  -2   9    7.02    1.28
  -7   2  -9   -0.51    0.96
   7  -2   9    0.21    1.23
   8  -2   9    0.91    1.60
   8   1  -9    4.08    1.09
  -8  -1   9    4.43    2.02
  -8  -1   9    3.23    1.84
   7   1  -9    2.07    0.93
  -7  -1   9   -1.63    1.38
  -7  -1   9    0.16    1.52
   6   1  -9   11.23    1.49
  -6  -1   9   12.30    1.84
  -6  -1   9    9.57    1.88
   5   1  -9    3.74    1.01
  -5  -1   9    4.63    1.32
  -5  -1   9    2.88    1.28
   4   1  -9   18.26    1.60
  -4  -1   9   14.56    1.53
  -4  -1   9   16.47    1.77
   3   1  -9    7.76    0.61
   3   1  -9    4.23    0.84
  -3  -1   9    4.13    1.17
   2   1  -9   39.29    1.66
   2   1  -9   38.17    1.71
  -2  -1   9   40.26    2.00
  -2  -1   9   38.78    1.98
   1   1  -9   27.97    1.53
   1   1  -9   27.98    1.27
  -1  -1   9   27.14    1.77
  -1  -1   9   26.99    1.52
   0   1  -9   92.72    2.50
   0   1  -9   91.90    2.85
   0  -1   9   89.67    2.80
   0  -1   9   91.09    2.96
  -1   1  -9  108.14    3.37
   1  -1   9  111.56    2.93
   1  -1   9  116.61    3.31
  -2   1  -9    1.10    0.84
   2  -1   9    1.32    0.75
   2  -1   9    0.45    0.46
  -3   1  -9   10.04    1.18
   3  -1   9   12.02    0.92
   3  -1   9   10.54    1.12
  -4   1  -9   36.71    2.16
   4  -1   9   43.34    1.54
   4  -1   9   38.07    1.95
  -5   1  -9   36.75    2.03
   5  -1   9   36.53    1.99
  -6   1  -9    2.46    0.98
   6  -1   9    1.70    1.11
  -7   1  -9    1.10    0.86
   7  -1   9    1.47    1.19
   8  -1   9   12.60    1.98
  -9   1  -9    4.49    3.16
   8   0  -9   15.68    1.77
  -8   0   9   14.07    2.63
  -8   0   9   14.29    2.50
   7   0  -9    7.53    1.35
  -7   0   9    7.82    2.07
  -7   0   9    4.48    1.65
   6   0  -9   19.86    2.01
  -6   0   9   18.62    2.22
  -6   0   9   19.89    2.04
   5   0  -9    0.86    0.97
  -5   0   9    2.28    1.21
  -5   0   9    2.23    1.01
   4   0  -9   23.28    1.74
  -4   0   9   23.62    1.91
  -4   0   9   25.94    1.98
   3   0  -9    0.15    0.68
  -3   0   9    0.44    0.86
  -3   0   9   -0.01    0.82
   2   0  -9    1.24    0.54
   2   0  -9   -0.16    0.60
  -2   0   9    1.11    0.82
   1   0  -9    5.96    0.83
   1   0  -9    6.84    0.81
  -1   0   9    7.03    0.96
  -1   0   9    6.95    1.05
   0   0  -9    3.88    0.58
   0   0  -9    2.69    0.76
   0   0   9    2.20    0.81
  -1   0  -9   14.18    1.23
   1   0   9   16.26    1.21
  -2   0  -9    3.81    0.84
   2   0   9    3.99    0.66
   2   0   9    4.06    0.81
  -3   0  -9    8.99    1.14
   3   0   9   11.17    1.07
   3   0   9   11.65    0.97
  -4   0  -9    2.35    0.88
   4   0   9    1.93    0.80
   4   0   9    2.17    0.69
  -5   0  -9   26.94    1.90
  -5   0  -9   29.06    1.98
   5   0   9   31.78    1.83
   5   0   9   27.34    1.63
  -6   0  -9   14.56    1.59
   6   0   9   17.84    1.50
   6   0   9   13.49    1.53
  -7   0  -9   24.27    1.76
   7   0   9   27.53    2.15
   8   0   9    8.46    1.77
  -8   1   9    1.33    1.83
   7  -1  -9    9.95    1.43
  -7   1   9    5.94    1.84
  -7   1   9    7.06    2.06
   6  -1  -9   25.16    1.93
  -6   1   9   18.76    2.36
  -6   1   9   25.54    2.30
   5  -1  -9   39.83    2.38
  -5   1   9   41.14    2.80
  -5   1   9   42.75    2.43
   4  -1  -9   -0.48    0.66
  -4   1   9    0.18    0.95
  -4   1   9    1.70    1.16
   3  -1  -9   37.78    2.05
  -3   1   9   39.66    2.29
  -3   1   9   43.16    2.20
   2  -1  -9   68.86    2.55
   2  -1  -9   65.64    1.86
  -2   1   9   71.11    2.63
  -2   1   9   69.13    2.85
   1  -1  -9    9.93    1.04
   1  -1  -9    9.37    0.85
  -1   1   9    8.43    1.07
   0  -1  -9    5.95    0.80
   0  -1  -9    6.69    0.81
   0   1   9    6.56    0.93
  -1  -1  -9   19.98    1.28
  -1  -1  -9   20.78    1.24
   1   1   9   17.73    1.29
  -2  -1  -9   -1.18    0.58
   2   1   9   -0.50    0.57
   2   1   9    0.33    0.58
  -3  -1  -9   12.67    1.20
   3   1   9   14.19    1.13
   3   1   9   13.51    1.04
  -4  -1  -9    3.20    0.97
   4   1   9    2.77    0.82
   4   1   9    3.90    0.77
  -5  -1  -9    0.36    0.70
  -5  -1  -9    2.34    0.91
   5   1   9    0.83    0.74
   5   1   9    0.84    0.75
  -6  -1  -9    1.17    0.81
  -6  -1  -9    1.03    0.96
   6   1   9    1.70    0.91
   6   1   9    1.26    0.91
  -7  -1  -9   11.21    1.37
  -7  -1  -9   12.64    1.81
   7   1   9   11.67    1.56
   7   1   9   15.51    1.71
   7  -2  -9   -0.47    0.86
  -7   2   9    0.78    1.52
  -7   2   9    0.09    1.40
   6  -2  -9    3.17    1.00
  -6   2   9    2.04    1.30
  -6   2   9    3.35    1.31
   5  -2  -9   27.48    2.01
  -5   2   9   29.55    2.40
   4  -2  -9    7.80    1.22
  -4   2   9    8.84    1.56
  -4   2   9    9.19    1.40
   3  -2  -9   12.54    1.34
  -3   2   9   13.59    1.63
  -3   2   9   13.50    1.45
   2  -2  -9    0.21    0.20
   2  -2  -9    1.47    0.78
  -2   2   9    1.44    0.92
  -2   2   9    1.60    0.88
   1  -2  -9   51.25    2.18
   1  -2  -9   54.38    1.70
  -1   2   9   51.60    2.08
   0  -2  -9   38.15    1.56
   0  -2  -9   37.47    1.78
   0   2   9   37.45    1.70
  -1  -2  -9   76.59    2.53
  -1  -2  -9   76.49    2.44
   1   2   9   74.94    2.34
  -2  -2  -9   23.49    1.47
   2   2   9   23.48    1.22
   2   2   9   24.20    1.42
  -3  -2  -9   29.44    1.70
   3   2   9   32.12    1.37
   3   2   9   29.03    1.57
  -4  -2  -9   40.97    2.00
   4   2   9   37.70    1.85
   4   2   9   41.86    1.64
  -5  -2  -9   -0.62    0.80
  -5  -2  -9    0.07    0.74
   5   2   9    0.03    0.68
   5   2   9   -0.39    0.61
  -6  -2  -9   12.46    1.54
  -6  -2  -9   13.51    1.41
   6   2   9   14.00    1.30
   6   2   9   12.45    1.43
  -7  -2  -9    2.26    1.12
  -7  -2  -9    1.23    0.83
   7   2   9    1.51    1.00
  -8  -2  -9    2.04    1.32
  -8  -2  -9    0.91    0.84
   8   2   9    1.08    1.24
   7  -3  -9    1.09    0.69
  -7   3   9    1.58    1.55
  -7   3   9    2.00    1.66
   6  -3  -9    1.06    0.90
  -6   3   9    0.05    1.31
  -6   3   9    0.37    1.25
   5  -3  -9    1.78    0.87
  -5   3   9    0.39    0.97
  -5   3   9    1.72    1.17
   4  -3  -9    7.76    1.21
  -4   3   9    6.81    1.52
  -4   3   9    8.85    1.43
   3  -3  -9    0.82    0.79
  -3   3   9   -0.28    1.07
  -3   3   9    1.48    0.83
   2  -3  -9   34.37    2.03
  -2   3   9   37.76    1.99
  -2   3   9   43.77    2.37
   1  -3  -9    4.32    0.90
   1  -3  -9    4.91    0.61
  -1   3   9    3.75    0.87
   0  -3  -9   39.86    1.59
   0  -3  -9   41.18    1.88
   0   3   9   42.59    1.68
  -1  -3  -9   64.60    2.41
  -1  -3  -9   64.93    2.17
   1   3   9   64.04    2.03
  -2  -3  -9  164.15    4.28
   2   3   9  167.12    4.54
   2   3   9  161.53    3.86
  -3  -3  -9   79.82    2.65
   3   3   9   81.26    2.19
   3   3   9   79.75    2.74
  -4  -3  -9    0.96    0.75
   4   3   9    0.24    0.77
   4   3   9    0.92    0.52
  -5  -3  -9    5.81    1.06
  -5  -3  -9    9.63    1.33
   5   3   9    6.95    0.94
   5   3   9    7.41    1.21
  -6  -3  -9   42.51    2.09
  -6  -3  -9   42.71    2.49
   6   3   9   40.69    2.22
  -7  -3  -9   17.96    1.92
  -7  -3  -9   21.37    1.54
   7   3   9   20.25    1.98
  -8  -3  -9    0.82    1.19
  -8  -3  -9   -0.02    0.59
   8   3   9    0.04    1.09
  -9  -3  -9    0.29    1.51
   9   3   9    1.83    1.38
   7  -4  -9   -0.26    0.45
  -7   4   9   -0.13    1.61
  -7   4   9    0.77    1.81
   6  -4  -9   -0.35    0.66
  -6   4   9    0.60    1.33
  -6   4   9    1.06    1.52
   5  -4  -9    0.44    0.82
  -5   4   9    1.91    1.33
  -5   4   9    0.36    1.29
   4  -4  -9    7.55    1.24
  -4   4   9    6.11    1.47
  -4   4   9    7.42    1.39
   3  -4  -9    1.89    0.88
  -3   4   9    3.57    1.10
  -3   4   9    3.04    1.17
   2  -4  -9    2.36    0.88
  -2   4   9    2.20    0.89
  -2   4   9    1.89    1.09
   1  -4  -9   23.61    1.67
   1  -4  -9   24.71    1.18
  -1   4   9   23.41    1.49
   0  -4  -9   41.52    1.59
   0  -4  -9   40.50    2.01
   0   4   9   37.97    1.62
  -1  -4  -9    0.70    0.63
  -1  -4  -9    0.78    0.73
   1   4   9   -0.01    0.56
  -2  -4  -9   17.97    1.32
   2   4   9   16.48    0.91
   2   4   9   17.04    1.47
  -3  -4  -9   38.58    1.86
   3   4   9   40.44    1.30
   3   4   9   40.81    2.00
  -4  -4  -9   84.50    2.89
   4   4   9   82.93    2.98
  -5  -4  -9   30.68    1.68
   5   4   9   30.42    1.83
  -6  -4  -9    5.16    1.30
  -6  -4  -9    6.11    1.07
   6   4   9    5.86    1.22
  -7  -4  -9   16.74    1.53
  -7  -4  -9   22.62    2.13
   7   4   9   20.56    1.95
  -8  -4  -9   28.57    2.56
  -8  -4  -9   23.82    1.70
   8   4   9   29.71    2.51
  -9  -4  -9   10.34    1.93
   9   4   9    8.25    1.88
 -10  -4  -9   -0.69    1.93
  10   4   9    1.91    1.14
   6  -5  -9    1.99    0.67
  -6   5   9   -0.23    1.61
  -6   5   9    0.86    1.49
   5  -5  -9    8.79    1.36
  -5   5   9    6.66    1.62
  -5   5   9    7.30    1.70
   4  -5  -9   10.74    1.43
  -4   5   9   10.10    1.77
  -4   5   9    9.31    1.55
   3  -5  -9    0.83    0.76
  -3   5   9    0.79    1.10
  -3   5   9    1.21    1.02
   2  -5  -9   20.64    1.53
  -2   5   9   17.99    1.57
  -2   5   9   16.18    1.80
   1  -5  -9   -0.05    0.59
   1  -5  -9    0.48    0.81
  -1   5   9    0.80    0.71
   0  -5  -9   16.23    1.44
   0  -5  -9   15.27    1.14
   0   5   9   15.41    1.19
  -1  -5  -9   -0.02    0.78
  -1  -5  -9    0.94    0.64
   1   5   9   -0.25    0.51
  -2  -5  -9   15.37    1.24
   2   5   9   11.14    1.35
   2   5   9   10.98    0.76
  -3  -5  -9    0.35    0.70
   3   5   9    0.55    0.85
  -4  -5  -9   13.62    1.29
   4   5   9   12.96    1.42
  -5  -5  -9    3.07    0.84
   5   5   9    2.13    0.98
  -6  -5  -9    3.96    0.88
  -6  -5  -9    2.14    1.09
   6   5   9    3.00    1.14
  -7  -5  -9    0.42    1.11
  -7  -5  -9   -0.45    0.61
   7   5   9   -1.26    0.95
  -8  -5  -9    2.42    1.41
  -8  -5  -9    2.15    0.91
   8   5   9    3.20    1.38
  -9  -5  -9    9.73    1.98
   9   5   9    5.64    1.66
 -10  -5  -9    7.81    2.11
  10   5   9    5.07    1.56
  -6   6   9    0.62    1.78
  -6   6   9    0.75    1.49
   5  -6  -9    2.05    0.58
  -5   6   9   -0.71    1.36
  -5   6   9   -0.13    1.38
   4  -6  -9    9.91    1.28
  -4   6   9   10.78    1.93
  -4   6   9   11.26    1.68
   3  -6  -9   63.53    2.89
  -3   6   9   59.78    2.73
  -3   6   9   61.54    3.25
   2  -6  -9   54.71    2.58
  -2   6   9   57.32    2.43
  -2   6   9   54.13    2.96
   1  -6  -9    2.49    0.80
   1  -6  -9    0.89    0.71
  -1   6   9    1.14    0.80
   0  -6  -9   16.05    1.24
   0  -6  -9   17.58    1.58
   0   6   9   18.02    1.27
  -1  -6  -9   -3.99    0.89
  -1  -6  -9    0.59    0.65
   1   6   9   -0.99    0.52
  -2  -6  -9   12.23    1.19
   2   6   9   14.19    1.48
  -3  -6  -9    2.12    0.79
   3   6   9    1.32    0.91
  -4  -6  -9    7.14    1.04
   4   6   9    8.70    1.25
  -5  -6  -9    0.47    0.68
   5   6   9   -0.09    0.85
  -6  -6  -9   -1.12    0.58
   6   6   9    0.48    0.95
  -7  -6  -9    1.31    1.26
  -7  -6  -9    1.55    0.79
   7   6   9    1.92    1.15
  -8  -6  -9    4.46    1.00
  -8  -6  -9    5.24    1.58
   8   6   9    7.16    1.57
  -9  -6  -9    2.35    1.00
  -9  -6  -9    2.80    1.52
   9   6   9    1.24    1.61
 -10  -6  -9    7.07    2.04
  10   6   9    6.20    1.75
  -6   7   9    1.53    2.01
   5  -7  -9   10.90    1.26
  -5   7   9   10.87    2.04
  -5   7   9   10.18    2.09
   4  -7  -9    2.22    0.61
  -4   7   9    4.41    1.55
  -4   7   9    2.13    1.40
   3  -7  -9    1.77    0.74
  -3   7   9   -0.34    1.30
  -3   7   9    0.38    1.14
   2  -7  -9   18.96    1.81
  -2   7   9   20.68    1.74
  -2   7   9   16.12    2.00
   1  -7  -9   10.33    1.26
   1  -7  -9   12.14    1.38
  -1   7   9    8.41    1.14
   0  -7  -9    2.93    0.84
   0  -7  -9    2.03    0.83
   0   7   9    1.22    0.77
  -1  -7  -9    2.77    0.85
  -2  -7  -9    0.79    0.65
   2   7   9    1.90    1.01
  -3  -7  -9   31.62    1.71
   3   7   9   30.20    2.08
  -4  -7  -9   24.83    1.58
   4   7   9   25.20    2.02
  -5  -7  -9    7.80    1.15
   5   7   9    6.20    1.22
  -6  -7  -9    4.13    0.95
   6   7   9    5.27    1.23
  -7  -7  -9    1.12    0.84
   7   7   9    1.39    1.16
  -8  -7  -9   -0.18    1.23
  -8  -7  -9   -1.24    0.68
   8   7   9    0.79    1.30
  -9  -7  -9   -0.84    1.29
  -9  -7  -9   -0.26    0.84
   9   7   9    0.91    1.41
 -10  -7  -9   -0.74    1.67
  10   7   9    1.66    1.56
  -5   8   9    4.02    1.73
  -5   8   9    4.43    2.01
   4  -8  -9    4.93    0.86
  -4   8   9    6.36    1.77
  -4   8   9    4.79    1.64
   3  -8  -9   11.26    1.31
  -3   8   9   11.03    1.78
  -3   8   9    9.29    1.62
   2  -8  -9    4.31    0.90
  -2   8   9    6.02    1.55
  -2   8   9    2.20    1.19
   1  -8  -9   21.65    1.62
  -1   8   9   22.26    1.72
   0  -8  -9    9.65    1.36
   0  -8  -9   11.26    1.34
  -1  -8  -9   32.69    1.79
   1   8   9   35.43    2.36
  -2  -8  -9    8.91    1.16
   2   8   9    7.85    1.39
  -3  -8  -9    7.49    1.14
   3   8   9    6.81    1.23
  -4  -8  -9   21.42    1.53
   4   8   9   18.47    1.84
  -5  -8  -9   54.02    2.41
   5   8   9   54.97    2.74
  -6  -8  -9   18.80    1.68
   6   8   9   16.61    1.88
  -7  -8  -9    2.76    0.99
   7   8   9    2.42    1.26
  -8  -8  -9    0.82    0.83
   8   8   9    0.94    1.34
  -9  -8  -9    7.03    1.41
   9   8   9    7.01    1.96
   4  -9  -9    0.51    0.31
  -4   9   9    1.18    1.81
  -4   9   9    0.89    1.60
   3  -9  -9    0.76    0.36
  -3   9   9   -1.07    1.28
  -3   9   9    0.33    1.27
   2  -9  -9    4.83    0.69
  -2   9   9    1.28    1.27
  -2   9   9   -0.11    1.39
   1  -9  -9    4.45    0.91
   0  -9  -9    2.48    1.31
   0  -9  -9    3.46    1.29
  -1  -9  -9   25.63    1.89
   1   9   9   19.19    2.00
  -2  -9  -9   52.95    2.38
   2   9   9   53.73    2.81
  -3  -9  -9   16.76    1.61
   3   9   9   14.80    1.67
  -4  -9  -9    0.53    0.80
   4   9   9   -0.16    0.95
  -5  -9  -9   22.32    1.80
   5   9   9   17.21    1.85
  -6  -9  -9   29.00    1.86
   6   9   9   29.60    2.16
  -7  -9  -9   10.79    1.48
   7   9   9   11.51    1.94
  -8  -9  -9    5.36    1.22
   8   9   9    2.64    1.49
  -9  -9  -9    1.71    1.19
   9   9   9    2.44    1.57
  -4  10   9    1.55    2.27
  -4  10   9   -0.22    1.85
   3 -10  -9   -0.68    0.27
  -3  10   9   -0.42    1.37
   2 -10  -9   -0.85    0.34
  -2  10   9    1.11    1.30
   1 -10  -9    4.17    0.98
   0 -10  -9    1.87    1.51
  -1 -10  -9    1.58    1.20
   1  10   9    0.08    1.10
  -2 -10  -9    2.55    1.16
   2  10   9    2.60    1.17
  -3 -10  -9    1.99    1.02
   3  10   9    1.10    1.05
  -4 -10  -9    3.14    1.11
   4  10   9    2.06    1.21
  -5 -10  -9    6.53    1.25
   5  10   9    5.28    1.49
  -6 -10  -9    1.09    1.01
   6  10   9    1.84    1.24
  -7 -10  -9    9.33    1.52
   7  10   9   12.65    1.94
  -8 -10  -9    4.19    1.29
   8  10   9    5.64    1.65
  -9 -10  -9   -0.91    1.13
   9  10   9   -0.30    1.52
  -3  11   9   10.70    2.33
  -2  11   9    2.45    1.57
   1 -11  -9    5.34    2.44
   0 -11  -9   21.11    2.45
   0  11   9   17.97    2.20
  -1 -11  -9    0.62    1.56
   1  11   9    0.93    1.31
  -2 -11  -9    1.16    1.26
   2  11   9    0.98    1.14
  -3 -11  -9    2.99    1.16
   3  11   9   -0.69    0.95
  -4 -11  -9    1.94    1.05
   4  11   9    0.08    1.23
  -5 -11  -9    2.37    1.10
   5  11   9    2.52    1.36
  -6 -11  -9    3.79    1.24
   6  11   9    3.49    1.39
  -7 -11  -9    0.77    1.01
   7  11   9    1.82    1.47
  -8 -11  -9   -0.60    1.08
   8  11   9    1.14    1.44
  -9 -11  -9    3.00    1.64
  -2  12   9   15.01    2.18
  -1  12   9    5.53    2.13
   0  12   9   -0.57    1.52
  -1 -12  -9   11.35    2.14
   1  12   9    8.81    1.76
  -2 -12  -9   18.79    2.34
   2  12   9   16.01    2.12
  -3 -12  -9    8.85    1.74
   3  12   9    8.40    1.77
  -4 -12  -9   -0.24    1.28
   4  12   9    0.32    1.33
  -5 -12  -9    1.13    1.36
   5  12   9    0.73    1.18
  -6 -12  -9   15.30    1.98
   6  12   9   12.03    1.98
  -7 -12  -9    0.88    1.26
   7  12   9    1.26    1.47
  -8 -12  -9   -2.06    1.33
   8  12   9   -2.05    1.55
   0  13   9    3.72    2.05
  -1 -13  -9    0.65    1.98
   1  13   9   -0.38    1.46
  -2 -13  -9    3.89    2.07
   2  13   9    3.25    1.68
  -3 -13  -9   13.08    2.31
   3  13   9   11.36    2.07
  -4 -13  -9   19.32    2.44
   4  13   9   20.31    2.45
  -5 -13  -9    3.80    1.67
   5  13   9    3.83    1.64
  -6 -13  -9    0.87    1.42
   6  13   9    0.48    1.59
  -7 -13  -9    1.88    1.67
   7  13   9    2.29    1.81
  -2 -14  -9    1.69    2.26
   2  14   9    0.61    1.87
  -3 -14  -9    0.00    2.13
   3  14   9   -1.99    1.76
  -4 -14  -9    4.85    2.22
   4  14   9    1.91    1.74
  -5 -14  -9   16.22    2.63
   5  14   9   21.53    2.77
   6  14   9    5.82    2.18
  -4 -11  10    0.73    2.19
   3  11 -10    2.96    1.13
  -3 -11  10   -0.20    1.89
   2  11 -10   -1.42    1.15
  -2 -11  10   -1.07    1.78
   1  11 -10    4.95    1.29
  -1 -11  10    1.29    1.85
   0 -11  10   17.57    2.62
  -5 -10  10   -2.05    1.81
   4  10 -10    3.49    1.12
  -4 -10  10    0.93    1.87
   3  10 -10    1.07    1.20
  -3 -10  10    1.85    1.85
   2  10 -10   12.61    1.83
  -2 -10  10    7.86    2.04
   1  10 -10    6.14    1.59
  -1 -10  10    3.61    1.76
   0  10 -10    2.57    1.39
   0 -10  10    0.43    1.73
  -1  10 -10    6.06    1.46
   1 -10  10    6.86    1.96
  -2  10 -10    6.26    1.57
   2 -10  10    2.57    1.85
  -6  -9  10   -1.46    1.81
  -5  -9  10    1.16    1.80
   4   9 -10    1.68    1.14
  -4  -9  10    0.70    1.66
   3   9 -10    0.12    0.95
  -3  -9  10   -1.70    1.40
   2   9 -10   -2.28    0.84
  -2  -9  10    0.34    1.45
   1   9 -10    1.97    1.26
  -1  -9  10    1.34    1.47
   0   9 -10   11.57    1.73
   0  -9  10    9.17    1.84
  -1   9 -10    1.27    0.95
   1  -9  10   -0.34    1.48
  -2   9 -10    2.20    1.11
   2  -9  10    2.20    1.66
  -3   9 -10    8.71    1.57
   3  -9  10    5.71    1.96
  -7  -8  10    2.92    2.34
  -6  -8  10    2.38    1.98
  -5  -8  10   14.91    2.22
   4   8 -10   12.05    1.55
  -4  -8  10    7.14    1.79
   3   8 -10    6.01    1.28
  -3  -8  10    4.38    1.55
   2   8 -10    0.39    1.05
  -2  -8  10    0.96    1.33
   1   8 -10    1.91    1.04
  -1  -8  10   -0.21    1.26
   0   8 -10    2.91    1.19
   0  -8  10    4.21    1.42
  -1   8 -10    0.82    1.06
   1  -8  10    1.54    1.40
  -2   8 -10    0.67    1.10
   2  -8  10    0.20    1.32
  -3   8 -10    0.12    1.13
   3  -8  10    1.27    1.32
  -4   8 -10    5.16    1.54
   4  -8  10    3.90    1.64
  -7  -7  10    5.30    2.25
  -6  -7  10    9.62    2.18
  -5  -7  10   -0.25    1.51
   4   7 -10    6.55    1.17
  -4  -7  10    5.43    1.62
   3   7 -10   37.41    2.16
  -3  -7  10   38.62    2.52
   2   7 -10   45.45    2.38
  -2  -7  10   42.03    2.58
   1   7 -10    1.63    1.07
  -1  -7  10    1.61    1.18
   0   7 -10    4.30    1.12
   0  -7  10    4.44    1.37
  -1   7 -10    3.13    1.10
   1  -7  10    3.89    1.29
  -2   7 -10    5.92    1.36
   2  -7  10    3.30    1.28
  -3   7 -10    1.67    1.23
   3  -7  10    3.62    1.40
  -4   7 -10    0.28    1.18
   4  -7  10    0.87    1.43
  -5   7 -10   -5.28    1.30
   5  -7  10    0.34    1.47
  -8  -6  10   -3.44    2.85
   7   6 -10    2.49    0.83
  -7  -6  10   -0.45    1.90
  -6  -6  10    5.81    1.94
  -5  -6  10   11.28    1.94
   4   6 -10    9.81    1.21
  -4  -6  10    6.67    1.61
   3   6 -10    0.53    0.88
  -3  -6  10   -0.19    1.13
   2   6 -10   33.86    2.01
  -2  -6  10   38.57    2.33
   1   6 -10   25.54    1.84
  -1  -6  10   25.16    2.08
   0   6 -10   11.59    1.44
   0  -6  10   14.81    1.62
  -1   6 -10    0.94    0.93
   1  -6  10    1.55    1.11
  -2   6 -10    5.39    1.23
   2  -6  10    7.20    1.42
  -3   6 -10   13.75    1.69
   3  -6  10   12.33    1.68
  -4   6 -10    1.54    1.28
   4  -6  10   -0.23    1.11
  -5   6 -10    3.58    1.31
   5  -6  10    2.76    1.49
  -6   6 -10   -0.37    1.29
   6  -6  10    0.25    1.63
   8   5 -10    3.68    0.88
  -8  -5  10   -2.18    2.24
   7   5 -10   -0.01    0.75
  -7  -5  10   -1.57    1.84
   6   5 -10   -0.86    0.61
  -6  -5  10    1.17    1.55
   5   5 -10    4.33    0.85
  -5  -5  10    6.15    1.59
  -5  -5  10    6.64    1.57
  -4  -5  10    1.86    1.05
  -4  -5  10    1.52    1.21
   3   5 -10   37.79    1.90
  -3  -5  10   36.42    2.36
   2   5 -10    5.95    1.02
  -2  -5  10    4.91    1.24
   1   5 -10    0.37    0.81
  -1  -5  10    0.06    0.90
   0   5 -10    1.29    0.82
   0  -5  10    0.61    0.86
  -1   5 -10   53.71    2.51
   1  -5  10   47.53    2.43
  -2   5 -10    7.02    1.29
   2  -5  10    6.75    1.28
  -3   5 -10    1.99    1.16
   3  -5  10    2.58    1.17
  -4   5 -10   13.50    1.80
   4  -5  10   12.69    1.60
  -5   5 -10   14.21    1.82
   5  -5  10   10.32    1.65
  -6   5 -10   11.10    1.70
   6  -5  10    6.76    1.69
   8   4 -10    5.78    1.13
  -8  -4  10    5.88    2.23
   7   4 -10    4.50    0.99
  -7  -4  10    3.75    2.01
  -7  -4  10    4.09    1.97
   6   4 -10    0.83    0.74
  -6  -4  10    1.16    1.46
   5   4 -10    0.54    0.66
  -5  -4  10    1.48    1.30
  -5  -4  10   -1.86    1.24
   4   4 -10    1.36    0.63
  -4  -4  10    1.37    1.20
  -4  -4  10    1.59    1.09
   3   4 -10    7.99    1.03
   3   4 -10   11.18    1.01
  -3  -4  10    9.35    1.24
  -3  -4  10    6.60    1.41
   2   4 -10    1.67    0.76
  -2  -4  10    2.32    1.10
   1   4 -10    2.64    0.90
  -1  -4  10    3.43    1.14
   0   4 -10   19.06    1.63
   0  -4  10   13.92    1.48
  -1   4 -10    7.71    1.18
   1  -4  10    6.11    1.17
  -2   4 -10    3.24    1.10
   2  -4  10    3.42    0.95
  -3   4 -10   10.67    1.39
   3  -4  10   11.28    1.47
  -4   4 -10   14.91    1.84
   4  -4  10   14.99    1.61
  -5   4 -10    1.96    1.16
   5  -4  10    4.38    1.27
  -6   4 -10    6.87    1.53
   6  -4  10    7.03    1.58
   7  -4  10   11.00    2.09
   8   3 -10    2.61    0.79
  -8  -3  10   -1.73    1.76
  -8  -3  10    1.64    1.91
   7   3 -10    0.86    0.73
  -7  -3  10   -0.62    1.70
  -7  -3  10   -0.66    1.49
   6   3 -10   18.30    1.79
  -6  -3  10   19.83    2.31
  -6  -3  10   19.65    2.19
   5   3 -10   11.10    1.34
  -5  -3  10   12.42    1.86
   4   3 -10    1.23    0.65
  -4  -3  10    0.88    1.17
  -4  -3  10    1.33    1.11
   3   3 -10    1.14    0.50
   3   3 -10    1.32    0.62
  -3  -3  10    1.29    1.10
  -3  -3  10    0.67    0.95
   2   3 -10   19.53    1.42
   2   3 -10   18.93    1.07
  -2  -3  10   18.78    1.75
  -2  -3  10   19.28    1.54
   1   3 -10    5.23    0.97
  -1  -3  10    5.24    1.20
  -1  -3  10    5.28    0.75
   0   3 -10    2.16    0.96
   0  -3  10    1.88    0.95
  -1   3 -10    7.11    1.15
   1  -3  10    7.64    1.19
  -2   3 -10   18.38    1.66
   2  -3  10   21.77    1.68
  -3   3 -10    1.38    1.03
   3  -3  10    0.78    0.89
  -4   3 -10   29.04    2.20
   4  -3  10   28.21    1.92
  -5   3 -10   15.30    1.74
   5  -3  10   13.43    1.64
  -6   3 -10    0.94    1.00
   6  -3  10   -0.49    1.12
  -7   3 -10    1.31    1.20
   7  -3  10    4.28    1.71
   8  -3  10    5.55    2.03
   8   2 -10    8.75    1.30
  -8  -2  10    8.16    2.19
  -8  -2  10   10.21    2.25
   7   2 -10    8.08    1.47
  -7  -2  10    7.58    1.94
  -7  -2  10    7.59    1.95
   6   2 -10   -0.46    0.71
  -6  -2  10    0.22    1.40
  -6  -2  10    1.89    1.34
   5   2 -10   -0.45    0.65
  -5  -2  10   -0.12    1.21
  -5  -2  10    0.28    1.10
   4   2 -10    9.61    1.23
  -4  -2  10    9.21    1.48
   3   2 -10   77.01    2.69
   3   2 -10   75.75    2.31
  -3  -2  10   69.80    2.99
  -3  -2  10   73.70    2.93
   2   2 -10   64.98    2.25
   2   2 -10   66.69    2.36
  -2  -2  10   65.40    2.78
  -2  -2  10   66.40    2.66
   1   2 -10    3.68    0.47
   1   2 -10    3.19    0.83
  -1  -2  10    2.87    0.79
  -1  -2  10    1.98    1.04
   0   2 -10   57.54    2.33
   0   2 -10   56.23    1.65
   0  -2  10   58.73    2.00
   0  -2  10   59.31    2.44
  -1   2 -10   47.59    2.25
   1  -2  10   50.48    2.25
  -2   2 -10    2.77    1.01
   2  -2  10    4.04    0.96
  -3   2 -10    0.41    0.92
   3  -2  10    1.20    0.83
  -4   2 -10    0.75    0.90
   4  -2  10    0.97    0.86
  -5   2 -10    1.05    1.02
   5  -2  10   -0.10    0.90
  -6   2 -10    1.41    0.98
   6  -2  10    0.76    0.97
  -7   2 -10    0.69    0.95
   7  -2  10   -0.28    1.24
   8  -2  10    1.05    1.75
  -8  -1  10    0.98    1.77
   7   1 -10    6.44    1.25
  -7  -1  10    2.15    1.64
  -7  -1  10    2.40    1.56
   6   1 -10    0.68    0.97
  -6  -1  10    1.39    1.45
  -6  -1  10    1.17    1.36
   5   1 -10    0.83    0.83
  -5  -1  10    2.97    1.29
  -5  -1  10    2.45    1.30
   4   1 -10    5.82    1.13
  -4  -1  10    8.19    1.45
  -4  -1  10    4.19    1.18
   3   1 -10   37.96    1.94
  -3  -1  10   37.49    2.13
   2   1 -10   90.39    2.74
   2   1 -10   92.89    2.92
  -2  -1  10   94.23    3.32
  -2  -1  10   94.24    3.23
   1   1 -10   60.46    2.00
   1   1 -10   58.90    2.26
  -1  -1  10   57.33    2.35
  -1  -1  10   60.79    2.54
   0   1 -10    0.29    0.79
   0   1 -10    0.35    0.17
   0  -1  10   -0.80    0.77
   0  -1  10    0.72    0.65
  -1   1 -10    6.66    1.10
   1  -1  10    4.93    0.97
   1  -1  10    5.49    0.70
  -2   1 -10  139.13    4.03
   2  -1  10  131.06    3.85
   2  -1  10  139.39    3.45
  -3   1 -10   15.28    1.52
   3  -1  10   14.51    1.30
  -4   1 -10    0.84    0.83
   4  -1  10    1.26    0.82
  -5   1 -10    0.83    0.97
   5  -1  10    1.55    0.96
  -6   1 -10   15.67    1.67
   6  -1  10   15.03    1.71
  -7   1 -10    7.17    1.30
   7  -1  10    8.46    1.58
   8  -1  10    2.22    1.68
  -8   0  10   -1.04    1.51
   7   0 -10    0.46    0.89
  -7   0  10    0.10    1.74
  -7   0  10   -0.13    1.63
   6   0 -10   -0.01    0.83
  -6   0  10    1.68    1.51
  -6   0  10   -0.15    1.17
   5   0 -10    0.07    0.76
  -5   0  10   -0.04    1.25
  -5   0  10    0.26    1.06
   4   0 -10   11.72    1.41
  -4   0  10   10.34    1.45
  -4   0  10    9.92    1.65
   3   0 -10   -0.90    0.62
  -3   0  10   -0.26    0.93
  -3   0  10   -0.10    1.01
   2   0 -10   12.37    0.92
   2   0 -10   11.76    1.14
  -2   0  10   11.45    1.40
   1   0 -10   21.75    1.26
   1   0 -10   22.65    1.43
  -1   0  10   23.78    1.62
  -1   0  10   24.30    1.59
   0   0 -10   20.15    1.01
   0   0 -10   18.80    1.36
   0   0  10   21.54    1.55
  -1   0 -10   18.84    1.42
   1   0  10   14.96    1.27
  -2   0 -10    5.56    0.99
   2   0  10    4.29    0.84
   2   0  10    4.52    0.72
  -3   0 -10   44.93    2.13
   3   0  10   43.40    1.75
   3   0  10   41.21    1.82
  -4   0 -10   43.40    2.24
   4   0  10   41.04    1.92
   4   0  10   42.93    1.83
  -5   0 -10   24.64    1.91
   5   0  10   26.47    1.81
   5   0  10   29.77    1.60
  -6   0 -10    0.13    0.82
   6   0  10    1.04    0.96
  -7   0 -10    6.83    1.24
   7   0  10    7.19    1.50
   7  -1 -10    3.36    1.07
  -7   1  10   -0.06    1.69
  -7   1  10   -0.30    1.59
   6  -1 -10    6.94    1.28
  -6   1  10    7.95    1.64
  -6   1  10    6.29    1.86
   5  -1 -10   -0.85    0.80
  -5   1  10    1.53    1.09
  -5   1  10   -1.75    1.04
   4  -1 -10    2.44    0.91
  -4   1  10    2.04    1.23
  -4   1  10    1.64    1.15
   3  -1 -10   18.80    1.58
  -3   1  10   19.09    1.84
  -3   1  10   21.86    1.83
   2  -1 -10    1.20    0.72
   2  -1 -10    0.96    0.38
  -2   1  10    0.12    0.85
  -2   1  10    1.64    0.98
   1  -1 -10    4.48    0.72
   1  -1 -10    4.54    0.81
  -1   1  10    4.28    1.01
   0  -1 -10    3.99    0.65
   0  -1 -10    2.26    0.72
   0   1  10    2.22    0.85
  -1  -1 -10   26.11    1.37
  -1  -1 -10   26.05    1.60
   1   1  10   29.13    1.52
  -2  -1 -10    1.23    0.82
   2   1  10    1.22    0.66
   2   1  10    1.55    0.66
  -3  -1 -10    5.34    0.98
   3   1  10    4.92    0.85
   3   1  10    6.02    0.80
  -4  -1 -10    2.87    1.00
   4   1  10    3.14    0.72
   4   1  10    2.96    0.83
  -5  -1 -10   44.61    2.16
   5   1  10   48.04    2.09
   5   1  10   44.64    2.06
  -6  -1 -10    6.54    1.29
  -6  -1 -10    5.63    1.15
   6   1  10    3.55    1.09
   6   1  10    5.51    1.19
  -7  -1 -10    8.82    1.35
   7   1  10    8.94    1.53
  -8  -1 -10   -1.58    0.76
   7  -2 -10   25.11    1.84
  -7   2  10   21.67    2.61
   6  -2 -10   26.29    1.92
  -6   2  10   30.31    2.63
  -6   2  10   26.57    2.80
   5  -2 -10    1.02    0.84
  -5   2  10    2.19    1.23
  -5   2  10   -0.36    1.16
   4  -2 -10    0.58    0.76
  -4   2  10    0.45    1.16
  -4   2  10    0.81    1.08
   3  -2 -10   10.26    1.26
  -3   2  10    8.71    1.30
  -3   2  10    8.80    1.49
   2  -2 -10   68.79    2.75
  -2   2  10   73.08    3.09
  -2   2  10   67.91    2.60
   1  -2 -10    4.19    0.92
   1  -2 -10    3.02    0.62
  -1   2  10    4.00    0.96
   0  -2 -10    0.97    0.62
   0  -2 -10    1.08    0.59
   0   2  10    1.56    0.84
  -1  -2 -10    7.19    0.94
  -1  -2 -10    7.14    0.91
   1   2  10    6.98    0.89
  -2  -2 -10   34.19    1.66
   2   2  10   34.29    1.48
   2   2  10   36.16    1.71
  -3  -2 -10    0.60    0.72
   3   2  10    2.57    0.80
   3   2  10    1.32    0.60
  -4  -2 -10    0.58    0.78
   4   2  10    0.94    0.75
   4   2  10    0.91    0.65
  -5  -2 -10    3.55    0.91
   5   2  10    3.40    0.82
   5   2  10    3.74    1.01
  -6  -2 -10   -0.12    0.79
  -6  -2 -10    0.29    0.94
   6   2  10   -0.02    0.97
   6   2  10    0.63    0.90
  -7  -2 -10    6.21    1.37
  -7  -2 -10    3.29    1.05
   7   2  10    4.16    1.26
  -8  -2 -10    7.05    1.23
   8   2  10    9.04    1.46
   7  -3 -10    2.00    0.66
  -7   3  10    0.05    1.28
  -7   3  10    4.05    1.94
   6  -3 -10   15.39    1.81
  -6   3  10   17.25    2.17
  -6   3  10   16.41    2.24
   5  -3 -10   14.20    1.61
  -5   3  10   14.98    2.19
  -5   3  10   13.65    1.81
   4  -3 -10    2.47    0.91
  -4   3  10   -0.13    1.23
  -4   3  10    3.82    1.16
   3  -3 -10    7.52    1.15
  -3   3  10    7.88    1.31
  -3   3  10    5.93    1.36
   2  -3 -10   24.08    1.68
  -2   3  10   24.26    2.11
  -2   3  10   25.02    1.75
   1  -3 -10  186.31    4.45
   1  -3 -10  188.70    5.31
  -1   3  10  190.77    4.92
   0  -3 -10   80.01    2.79
   0  -3 -10   78.48    2.39
   0   3  10   81.38    2.56
  -1  -3 -10   23.49    1.38
  -1  -3 -10   21.66    1.51
   1   3  10   24.74    1.27
  -2  -3 -10    1.72    0.76
   2   3  10    1.41    0.81
   2   3  10    2.89    0.63
  -3  -3 -10    5.15    1.00
   3   3  10    4.78    0.68
   3   3  10    6.09    0.98
  -4  -3 -10   34.56    1.92
   4   3  10   36.74    1.92
   4   3  10   36.84    1.51
  -5  -3 -10    1.49    0.84
   5   3  10    2.47    0.96
  -6  -3 -10    0.22    0.90
  -6  -3 -10   -0.24    0.78
   6   3  10    0.19    0.95
  -7  -3 -10    4.44    1.29
  -7  -3 -10    2.74    0.95
   7   3  10    1.22    1.13
  -8  -3 -10    0.06    1.20
  -8  -3 -10    0.79    0.79
   8   3  10    2.29    1.33
  -9  -3 -10    1.38    1.60
   9   3  10    1.16    1.15
   6  -4 -10    0.81    0.83
  -6   4  10    1.16    1.38
  -6   4  10    0.93    1.33
   5  -4 -10    3.29    0.95
  -5   4  10    5.55    1.53
  -5   4  10    5.50    1.67
   4  -4 -10   24.26    2.08
  -4   4  10   24.34    2.08
  -4   4  10   19.64    2.22
   3  -4 -10   18.83    1.74
  -3   4  10   21.30    2.11
  -3   4  10   18.95    1.73
   2  -4 -10    9.45    1.25
  -2   4  10   12.95    1.72
  -2   4  10   12.32    1.41
   1  -4 -10   -0.16    0.48
   1  -4 -10   -0.08    0.77
  -1   4  10    1.41    0.83
   0  -4 -10   53.12    1.90
   0  -4 -10   54.36    2.27
   0   4  10   51.50    2.02
  -1  -4 -10   52.41    1.99
  -1  -4 -10   54.95    2.39
   1   4  10   57.19    1.89
  -2  -4 -10   87.98    2.80
   2   4  10   85.85    3.10
   2   4  10   83.96    2.33
  -3  -4 -10    0.15    0.69
   3   4  10    0.64    0.52
   3   4  10    1.33    0.80
  -4  -4 -10    8.19    1.19
   4   4  10    9.34    1.18
  -5  -4 -10   49.88    2.22
   5   4  10   49.70    2.38
  -6  -4 -10   27.99    1.81
   6   4  10   26.62    1.88
  -7  -4 -10   -1.33    1.00
  -7  -4 -10   -0.95    0.64
   7   4  10   -0.19    0.99
  -8  -4 -10    0.19    1.23
  -8  -4 -10    0.51    0.76
   8   4  10   -0.26    1.20
  -9  -4 -10    0.23    1.50
   9   4  10    0.85    1.51
 -10  -4 -10    1.98    2.01
  10   4  10   12.27    1.84
   6  -5 -10    3.58    0.81
  -6   5  10    1.11    1.65
  -6   5  10    0.92    1.55
   5  -5 -10    4.92    1.07
  -5   5  10    4.87    1.53
  -5   5  10    3.80    1.53
   4  -5 -10    0.02    0.70
  -4   5  10    0.62    1.15
  -4   5  10    0.29    1.27
   3  -5 -10   10.06    1.43
  -3   5  10    9.68    1.67
  -3   5  10   10.68    1.51
   2  -5 -10   30.58    1.98
  -2   5  10   31.22    1.90
  -2   5  10   30.18    2.28
   1  -5 -10   10.45    0.95
   1  -5 -10   10.78    1.31
  -1   5  10   10.38    1.18
   0  -5 -10   -0.13    0.61
   0  -5 -10    0.99    0.73
   0   5  10    0.21    0.69
  -1  -5 -10    5.48    1.17
  -1  -5 -10    5.16    0.84
   1   5  10    5.60    0.79
  -2  -5 -10   85.85    2.73
   2   5  10   84.19    2.28
   2   5  10   85.51    3.22
  -3  -5 -10   65.22    2.50
   3   5  10   66.99    2.74
  -4  -5 -10    3.64    0.87
   4   5  10    2.93    0.99
  -5  -5 -10    6.07    1.05
   5   5  10    6.75    1.17
  -6  -5 -10   58.48    2.55
   6   5  10   60.55    2.75
  -7  -5 -10    9.74    1.51
  -7  -5 -10   10.47    1.26
   7   5  10    9.73    1.56
  -8  -5 -10    7.06    1.14
  -8  -5 -10    7.70    1.72
   8   5  10    6.80    1.51
  -9  -5 -10    5.03    1.52
  -9  -5 -10    3.56    1.01
   9   5  10    2.12    1.66
 -10  -5 -10    2.62    2.03
  10   5  10    0.56    1.25
  -6   6  10    2.14    2.03
  -6   6  10    1.59    1.68
   5  -6 -10   11.38    1.37
  -5   6  10    8.93    1.90
  -5   6  10   11.68    1.97
   4  -6 -10    4.73    1.03
  -4   6  10    1.96    1.47
  -4   6  10    6.03    1.53
   3  -6 -10    2.03    0.80
  -3   6  10    0.12    1.07
  -3   6  10    2.12    1.33
   2  -6 -10    0.00    0.69
  -2   6  10    0.89    1.00
  -2   6  10   -0.61    1.03
   1  -6 -10   20.93    1.58
   1  -6 -10   22.15    1.36
  -1   6  10   19.09    1.52
   0  -6 -10    3.01    0.75
   0  -6 -10    1.81    0.78
   0   6  10    0.92    0.77
  -1  -6 -10   -2.39    0.94
  -1  -6 -10    0.46    0.65
   1   6  10    1.18    0.77
  -2  -6 -10   17.80    1.41
   2   6  10   16.24    1.64
  -3  -6 -10   17.01    1.44
   3   6  10   17.81    1.71
  -4  -6 -10   22.62    1.60
   4   6  10   22.26    1.85
  -5  -6 -10    3.61    0.91
   5   6  10    1.92    1.05
  -6  -6 -10    2.94    0.84
   6   6  10    2.31    1.15
  -7  -6 -10    2.85    0.93
   7   6  10    2.26    1.16
  -8  -6 -10    2.64    1.44
  -8  -6 -10    3.61    0.96
   8   6  10    1.33    1.17
  -9  -6 -10   10.06    1.41
  -9  -6 -10   13.30    2.03
   9   6  10   14.14    2.25
 -10  -6 -10    3.35    2.09
  10   6  10    8.06    1.89
   5  -7 -10    0.81    0.33
  -5   7  10    0.03    1.50
  -5   7  10    2.06    1.82
   4  -7 -10   13.82    1.54
  -4   7  10   10.73    1.87
  -4   7  10   12.69    2.11
   3  -7 -10   22.87    1.74
  -3   7  10   21.57    2.29
  -3   7  10   23.29    2.09
   2  -7 -10   12.72    1.52
  -2   7  10    9.76    1.81
  -2   7  10   11.71    1.49
   1  -7 -10    4.83    0.96
  -1   7  10    4.38    1.04
   0  -7 -10   24.26    1.57
   0  -7 -10   25.33    1.75
   0   7  10   27.20    1.66
  -1  -7 -10    4.16    0.89
  -2  -7 -10    0.08    0.64
   2   7  10    0.57    1.04
  -3  -7 -10    0.15    0.75
   3   7  10   -0.08    0.86
  -4  -7 -10    0.12    0.74
   4   7  10    1.00    1.01
  -5  -7 -10   -0.42    0.65
   5   7  10   -1.20    0.82
  -6  -7 -10    0.68    0.83
   6   7  10    2.23    1.11
  -7  -7 -10    1.50    0.79
   7   7  10    0.50    1.24
  -8  -7 -10    0.80    0.83
   8   7  10    0.16    1.33
  -9  -7 -10    1.28    0.95
   9   7  10    0.91    1.60
 -10  -7 -10    6.95    2.30
  -5   8  10    3.02    2.15
  -5   8  10    4.42    1.94
   4  -8 -10    1.16    0.44
  -4   8  10    1.98    1.61
  -4   8  10   -0.42    1.31
   3  -8 -10   12.61    1.45
  -3   8  10   11.07    1.72
  -3   8  10    9.09    1.81
   2  -8 -10   35.89    2.12
  -2   8  10   39.44    2.83
  -2   8  10   42.32    2.36
   1  -8 -10   47.03    2.39
  -1   8  10   45.67    2.46
   0  -8 -10   25.23    1.83
   0  -8 -10   21.46    1.69
  -1  -8 -10   23.94    1.64
   1   8  10   16.57    1.90
  -2  -8 -10   17.45    1.54
   2   8  10   15.01    1.71
  -3  -8 -10   13.13    1.38
   3   8  10   14.29    1.63
  -4  -8 -10   19.84    1.69
   4   8  10   15.85    1.80
  -5  -8 -10    0.07    0.77
   5   8  10    0.04    0.91
  -6  -8 -10    0.37    0.76
   6   8  10   -0.11    1.09
  -7  -8 -10    2.02    0.93
   7   8  10    0.92    1.26
  -8  -8 -10    1.40    0.86
   8   8  10    1.59    1.40
  -9  -8 -10    1.18    0.93
   9   8  10    0.59    1.44
  -4   9  10    3.03    2.07
  -4   9  10    2.29    1.65
   3  -9 -10   -1.05    0.46
  -3   9  10   -1.22    1.27
  -3   9  10   -0.35    1.56
   2  -9 -10    2.56    0.62
  -2   9  10    2.42    1.34
   1  -9 -10   24.90    1.80
   0  -9 -10   24.26    1.91
   0  -9 -10   23.96    2.35
  -1  -9 -10   18.91    1.68
   1   9  10   14.98    1.85
  -2  -9 -10    3.56    1.07
   2   9  10    4.94    1.35
  -3  -9 -10    9.84    1.35
   3   9  10    5.18    1.36
  -4  -9 -10   28.36    1.90
   4   9  10   24.51    2.17
  -5  -9 -10   26.32    1.85
   5   9  10   26.76    2.06
  -6  -9 -10    4.86    1.19
   6   9  10    4.34    1.33
  -7  -9 -10    0.31    0.88
   7   9  10    0.73    1.37
  -8  -9 -10    0.61    0.88
   8   9  10    2.58    1.49
  -9  -9 -10    1.78    1.14
   9   9  10    3.28    1.81
  -3  10  10   -0.21    1.43
   2 -10 -10    0.39    0.53
  -2  10  10    1.06    1.20
   1 -10 -10    5.50    1.11
   0 -10 -10    0.18    1.54
  -1 -10 -10   15.33    1.78
   1  10  10   11.53    1.89
  -2 -10 -10    7.04    1.42
   2  10  10    6.09    1.39
  -3 -10 -10   -1.00    0.90
   3  10  10    1.51    1.21
  -4 -10 -10    4.70    1.12
   4  10  10    3.55    1.24
  -5 -10 -10   19.12    1.89
   5  10  10   21.23    2.20
  -6 -10 -10   25.03    2.08
   6  10  10   31.38    2.64
  -7 -10 -10   11.16    1.52
   7  10  10   11.81    2.00
  -8 -10 -10    3.55    1.22
   8  10  10    2.91    1.71
  -9 -10 -10    2.75    1.42
   9  10  10    6.29    1.91
  -2  11  10   -0.20    1.32
   1 -11 -10   16.75    2.91
   0  11  10    2.79    1.49
  -1 -11 -10    1.81    1.60
   1  11  10    1.63    1.48
  -2 -11 -10    0.22    1.24
   2  11  10   -0.01    1.20
  -3 -11 -10    5.19    1.42
   3  11  10    3.10    1.38
  -4 -11 -10    4.66    1.34
   4  11  10    4.99    1.60
  -5 -11 -10    0.26    0.96
   5  11  10   -0.43    1.17
  -6 -11 -10    0.73    0.94
   6  11  10    2.27    1.34
  -7 -11 -10   15.42    1.85
   7  11  10   11.57    1.97
  -8 -11 -10   12.71    1.76
   8  11  10   11.81    2.10
  -1  12  10    3.27    1.81
  -1  12  10    2.08    1.95
   0  12  10   10.39    2.18
  -1 -12 -10    4.05    2.03
   1  12  10    3.50    1.63
  -2 -12 -10    0.51    1.62
   2  12  10   -0.44    1.36
  -3 -12 -10   -0.16    1.42
   3  12  10    1.23    1.28
  -4 -12 -10    1.14    1.31
   4  12  10   -0.64    1.24
  -5 -12 -10    2.81    1.39
   5  12  10    2.04    1.42
  -6 -12 -10   -0.05    1.23
   6  12  10   -0.57    1.44
  -7 -12 -10   -0.36    1.17
   7  12  10   -1.83    1.43
  -8 -12 -10   -2.09    1.32
   0  13  10    8.86    2.31
  -1 -13 -10   17.18    3.22
   1  13  10   14.91    2.24
  -2 -13 -10    4.41    2.21
   2  13  10    5.39    1.86
  -3 -13 -10    1.51    1.96
   3  13  10    3.34    1.71
  -4 -13 -10    1.80    1.74
   4  13  10    2.11    1.67
  -5 -13 -10    2.49    1.72
   5  13  10    1.27    1.49
  -6 -13 -10    6.06    1.66
   6  13  10    5.26    1.93
   7  13  10    3.77    1.98
  -2 -14 -10    3.81    2.50
   2  14  10    1.68    1.99
  -3 -14 -10   10.48    2.50
   3  14  10   10.79    2.39
  -4 -14 -10   12.83    2.63
   4  14  10    9.49    2.23
   5  14  10    5.23    2.22
  -3 -11  11    2.95    2.66
  -2 -11  11    6.82    2.55
  -5 -10  11    8.14    2.60
  -4 -10  11   -0.29    1.72
   3  10 -11    2.70    1.28
  -3 -10  11    1.01    1.87
   2  10 -11    3.79    1.35
  -2 -10  11    5.83    2.12
   1  10 -11   16.84    2.04
  -1 -10  11   17.88    2.42
   0  10 -11   12.38    1.81
   0 -10  11   11.13    2.30
  -1  10 -11    3.77    1.39
   1 -10  11    5.15    2.10
  -6  -9  11    2.94    2.52
  -5  -9  11    2.56    1.99
   4   9 -11    7.59    1.26
  -4  -9  11    2.20    1.95
   3   9 -11    7.80    1.50
  -3  -9  11   11.51    2.11
   2   9 -11    4.06    1.35
  -2  -9  11    2.85    1.73
   1   9 -11    2.51    1.29
  -1  -9  11    1.46    1.61
   0   9 -11   14.96    1.87
   0  -9  11   15.01    2.07
  -1   9 -11   20.79    2.11
   1  -9  11   23.40    2.56
  -2   9 -11   20.52    2.17
   2  -9  11   19.17    2.50
  -3   9 -11    2.54    1.26
  -6  -8  11   -0.05    2.01
  -5  -8  11   -1.35    1.68
   4   8 -11    0.41    0.79
  -4  -8  11   -0.52    1.48
   3   8 -11    0.38    1.04
  -3  -8  11    0.54    1.44
  -2  -8  11    0.39    1.43
   1   8 -11    1.61    1.07
  -1  -8  11    0.58    1.34
   0   8 -11    1.21    1.06
   0  -8  11    2.92    1.46
  -1   8 -11   -0.50    1.08
   1  -8  11   -0.38    1.32
  -2   8 -11   14.35    1.84
   2  -8  11   14.72    2.15
  -3   8 -11    8.11    1.61
   3  -8  11    5.99    1.80
  -4   8 -11    1.99    1.52
   4  -8  11    3.95    1.91
  -7  -7  11   -0.71    2.08
  -6  -7  11   10.45    2.36
  -5  -7  11   20.05    2.47
   4   7 -11    8.56    1.15
  -4  -7  11    6.94    1.72
   3   7 -11    3.17    1.09
  -3  -7  11    4.37    1.54
   2   7 -11   -0.08    0.79
  -2  -7  11    0.23    1.23
   1   7 -11    2.19    1.02
  -1  -7  11    4.40    1.40
   0   7 -11    4.78    1.26
   0  -7  11    4.50    1.49
  -1   7 -11    2.84    1.15
   1  -7  11    0.14    1.20
  -2   7 -11    0.24    1.05
   2  -7  11   -1.31    0.98
  -3   7 -11   -0.42    1.13
   3  -7  11   -0.17    1.17
  -4   7 -11    3.67    1.50
   4  -7  11    1.84    1.55
  -5   7 -11    2.39    1.45
  -7  -6  11   16.26    2.72
  -6  -6  11   18.24    2.47
  -5  -6  11    2.69    1.64
  -4  -6  11   19.89    2.22
   3   6 -11   42.43    2.13
  -3  -6  11   35.96    2.51
   2   6 -11   19.90    1.74
  -2  -6  11   20.53    2.04
   1   6 -11    0.29    0.89
  -1  -6  11   -0.58    1.13
   0   6 -11   12.45    1.55
   0  -6  11   13.35    1.66
  -1   6 -11   25.41    2.10
   1  -6  11   26.67    2.18
  -2   6 -11    3.99    1.19
   2  -6  11    0.19    1.18
  -3   6 -11   -0.45    1.09
   3  -6  11   -0.20    0.95
  -4   6 -11   -0.58    1.01
   4  -6  11    0.30    1.20
  -5   6 -11    1.14    1.20
   5  -6  11    0.13    1.39
  -6   6 -11    1.27    1.21
   7   5 -11   11.81    1.51
  -7  -5  11    7.62    2.33
   6   5 -11   10.41    1.29
  -6  -5  11   10.88    1.93
  -6  -5  11   10.48    2.23
  -5  -5  11    4.23    1.51
  -4  -5  11   -0.94    1.17
   3   5 -11    3.53    0.99
  -3  -5  11    3.53    1.44
   2   5 -11   64.10    2.61
  -2  -5  11   65.49    2.98
   1   5 -11   47.76    2.32
  -1  -5  11   46.39    2.50
   0   5 -11   23.80    1.89
   0  -5  11   24.26    1.95
  -1   5 -11   16.55    1.66
   1  -5  11   14.54    1.61
  -2   5 -11   30.01    2.03
   2  -5  11   30.61    2.10
  -3   5 -11   23.30    2.09
   3  -5  11   21.91    1.98
  -4   5 -11   11.44    1.78
   4  -5  11    9.65    1.57
  -5   5 -11    1.05    1.20
   5  -5  11    0.00    1.23
  -6   5 -11    2.52    1.30
   6  -5  11    1.66    1.51
   7   4 -11    0.99    0.71
  -7  -4  11   -1.57    1.57
  -7  -4  11   -0.17    1.88
   6   4 -11    0.68    0.68
  -6  -4  11   -0.33    1.62
   5   4 -11    1.49    0.69
  -5  -4  11    0.52    1.45
  -5  -4  11   -0.19    1.25
   4   4 -11    1.81    0.58
  -4  -4  11    1.73    1.36
  -4  -4  11    3.05    1.29
   3   4 -11    1.51    0.86
  -3  -4  11    1.86    1.26
   2   4 -11    7.91    1.13
  -2  -4  11    6.53    1.39
   1   4 -11   39.99    2.09
  -1  -4  11   38.45    2.26
   0   4 -11   18.11    1.63
   0  -4  11   17.53    1.71
  -1   4 -11   23.34    1.88
   1  -4  11   22.33    1.81
  -2   4 -11    0.35    0.90
   2  -4  11   -0.29    0.89
  -3   4 -11    6.48    1.35
   3  -4  11    6.06    1.29
  -4   4 -11   44.11    2.58
   4  -4  11   36.71    2.24
   5  -4  11   18.31    1.87
  -6   4 -11    2.39    1.25
   6  -4  11    3.64    1.40
   7  -4  11    0.91    1.77
   7   3 -11    5.40    1.06
  -7  -3  11    3.50    1.89
  -7  -3  11    4.04    1.89
   6   3 -11    2.84    0.96
  -6  -3  11   -2.86    1.25
  -6  -3  11    0.10    1.44
   5   3 -11    3.71    0.92
  -5  -3  11    2.71    1.51
   4   3 -11   20.16    1.45
  -4  -3  11   20.46    2.08
  -4  -3  11   19.08    1.95
   3   3 -11    3.21    0.67
   3   3 -11    4.58    0.78
  -3  -3  11    2.74    1.15
  -3  -3  11    5.48    1.19
   2   3 -11    2.04    0.35
   2   3 -11    0.34    0.74
  -2  -3  11   -0.65    0.80
  -2  -3  11    0.15    1.00
   1   3 -11    0.67    0.81
  -1  -3  11    0.36    1.01
   0   3 -11    5.29    1.12
   0  -3  11    1.70    1.00
  -1   3 -11    0.53    0.84
   1  -3  11   -0.64    0.83
  -2   3 -11    8.73    1.30
   2  -3  11    7.19    1.17
  -3   3 -11    0.44    1.10
   3  -3  11    0.46    0.86
  -4   3 -11    0.84    0.95
   4  -3  11    2.85    1.10
  -5   3 -11   26.25    2.22
   5  -3  11   24.96    2.10
  -6   3 -11   29.52    2.42
   6  -3  11   26.48    2.34
  -7   3 -11    4.71    1.45
   7  -3  11   10.52    2.04
   7   2 -11   11.21    1.47
  -7  -2  11    9.44    2.17
  -7  -2  11   10.18    2.20
   6   2 -11   25.74    1.84
  -6  -2  11   19.12    2.18
  -6  -2  11   19.85    2.30
   5   2 -11   18.21    1.68
  -5  -2  11   18.09    2.20
  -5  -2  11   14.85    2.03
   4   2 -11    6.08    0.97
  -4  -2  11    7.21    1.44
   3   2 -11    0.23    0.51
  -3  -2  11    0.29    0.89
  -3  -2  11    1.49    1.14
   2   2 -11    1.95    0.83
   2   2 -11    2.74    0.52
  -2  -2  11    1.73    0.91
  -2  -2  11    1.73    1.11
   1   2 -11   47.67    2.16
   1   2 -11   53.05    1.76
  -1  -2  11   52.43    2.37
  -1  -2  11   50.65    2.18
   0   2 -11   16.21    1.51
   0  -2  11   16.92    1.19
   0  -2  11   14.65    1.48
  -1   2 -11    0.84    0.97
   1  -2  11    1.15    0.88
  -2   2 -11    2.25    1.08
   2  -2  11    1.73    0.80
  -3   2 -11    8.25    1.33
   3  -2  11    6.94    1.19
  -4   2 -11   -1.16    0.82
   4  -2  11    0.58    0.90
  -5   2 -11   -1.70    0.94
   5  -2  11    0.16    0.94
  -6   2 -11    1.27    1.11
   6  -2  11    1.84    1.24
  -7   2 -11    0.77    1.02
   7  -2  11    0.78    1.41
   8  -2  11    2.25    1.97
   7   1 -11    0.53    0.67
  -7  -1  11    1.17    1.78
  -7  -1  11    0.87    1.77
   6   1 -11   13.50    1.65
  -6  -1  11   10.84    2.05
  -6  -1  11    8.64    2.16
   5   1 -11   16.80    1.71
  -5  -1  11   14.22    1.79
  -5  -1  11   13.56    1.91
   4   1 -11   33.36    1.90
  -4  -1  11   32.11    2.29
  -4  -1  11   35.10    2.40
   3   1 -11    6.01    0.96
  -3  -1  11    6.83    1.37
   2   1 -11    0.42    0.43
   2   1 -11    1.10    0.71
  -2  -1  11    0.66    1.02
  -2  -1  11    0.76    0.85
   1   1 -11   29.27    1.64
   1   1 -11   31.27    1.33
  -1  -1  11   31.21    1.86
  -1  -1  11   28.87    1.72
   0   1 -11  117.14    3.09
   0   1 -11  121.48    3.53
   0  -1  11  117.83    3.49
   0  -1  11  102.98    3.48
  -1   1 -11   45.45    2.24
   1  -1  11   49.44    2.18
   1  -1  11   49.38    1.76
  -2   1 -11    1.80    0.97
   2  -1  11    1.74    0.82
  -3   1 -11    2.28    1.02
   3  -1  11    2.44    0.87
  -4   1 -11   -0.17    0.94
   4  -1  11   -0.03    0.83
  -5   1 -11    5.13    1.20
   5  -1  11    4.85    1.16
  -6   1 -11    1.54    1.07
   6  -1  11    1.08    1.08
  -7   1 -11    3.36    1.12
   7  -1  11    0.62    1.29
   8  -1  11    1.91    1.69
   7   0 -11    2.24    0.79
  -7   0  11    0.06    1.71
  -7   0  11    1.31    1.95
   6   0 -11   -1.26    0.59
  -6   0  11   -0.48    1.31
  -6   0  11    2.16    1.53
   5   0 -11   -1.84    0.59
  -5   0  11   -0.59    1.27
  -5   0  11    0.97    1.36
   4   0 -11   20.85    1.84
  -4   0  11   19.94    1.90
  -4   0  11   19.95    2.04
   3   0 -11   12.38    1.29
  -3   0  11   11.96    1.53
  -3   0  11   11.78    1.49
   2   0 -11    3.84    0.77
   2   0 -11    3.56    0.65
  -2   0  11    4.33    1.10
   1   0 -11    2.28    0.54
   1   0 -11    2.88    0.77
  -1   0  11    2.54    0.91
  -1   0  11    2.31    1.05
   0   0 -11   23.67    1.08
   0   0 -11   21.88    1.51
   0   0  11   23.69    1.69
  -1   0 -11   78.26    2.79
   1   0  11   78.77    2.71
  -2   0 -11   57.29    2.44
   2   0  11   51.27    2.13
   2   0  11   55.31    1.94
  -3   0 -11    2.31    0.95
   3   0  11    3.26    0.73
   3   0  11    3.05    0.83
  -4   0 -11    6.66    1.20
   4   0  11    8.14    1.16
  -5   0 -11   17.30    1.73
   5   0  11   18.65    1.62
  -6   0 -11    6.42    1.25
   6   0  11    8.36    1.37
  -7   0 -11   10.26    1.49
   7   0  11    8.60    1.65
  -8   0 -11    1.13    0.98
   7  -1 -11    0.05    0.51
  -7   1  11   -0.05    1.74
  -7   1  11   -0.41    1.41
   6  -1 -11   -1.18    0.68
  -6   1  11    0.64    1.54
  -6   1  11   -0.18    1.41
   5  -1 -11   -1.03    0.68
  -5   1  11   -1.07    1.06
  -5   1  11    0.17    1.21
   4  -1 -11    4.12    1.05
  -4   1  11    4.79    1.44
  -4   1  11    3.81    1.21
   3  -1 -11   30.95    1.92
  -3   1  11   32.15    2.31
  -3   1  11   33.77    2.16
   2  -1 -11    5.38    0.96
   2  -1 -11    5.00    0.50
  -2   1  11    3.86    1.14
  -2   1  11    4.56    1.14
   1  -1 -11   36.34    1.56
   1  -1 -11   32.26    1.66
  -1   1  11   38.38    2.05
   0  -1 -11    2.09    0.47
   0  -1 -11    1.44    0.69
   0   1  11    1.18    0.85
  -1  -1 -11   -0.50    0.52
  -1  -1 -11    0.35    0.74
   1   1  11    1.01    0.72
  -2  -1 -11    7.29    1.11
   2   1  11    6.48    0.89
   2   1  11    5.89    0.86
  -3  -1 -11   26.21    1.87
   3   1  11   24.01    1.51
   3   1  11   21.87    1.42
  -4  -1 -11   39.91    2.05
   4   1  11   40.03    1.91
   4   1  11   39.06    1.84
  -5  -1 -11    2.88    1.02
   5   1  11    3.03    0.92
   5   1  11    2.80    0.95
  -6  -1 -11   15.91    1.62
   6   1  11   16.00    1.63
  -7  -1 -11   18.17    1.78
  -8  -1 -11    6.29    1.15
   7  -2 -11    2.95    0.68
  -7   2  11    1.35    1.95
  -7   2  11    1.14    1.86
   6  -2 -11    0.41    0.67
  -6   2  11    1.23    1.50
  -6   2  11    3.88    1.77
   5  -2 -11   24.25    2.11
  -5   2  11   24.56    2.26
  -5   2  11   23.33    2.49
   4  -2 -11   12.51    1.56
  -4   2  11   17.40    2.60
  -4   2  11   11.70    1.66
   3  -2 -11    0.98    0.79
  -3   2  11    0.20    0.92
  -3   2  11    0.31    1.07
   2  -2 -11   10.26    1.26
  -2   2  11   14.25    1.71
  -2   2  11   12.26    1.44
   1  -2 -11    8.51    1.12
   1  -2 -11    8.14    0.81
  -1   2  11    7.90    1.31
  -1   2  11    8.69    1.17
   0  -2 -11    5.00    0.82
   0  -2 -11    5.57    0.84
   0   2  11    6.04    1.06
  -1  -2 -11    0.78    0.58
  -1  -2 -11    0.63    0.71
   1   2  11    0.48    0.69
  -2  -2 -11   -0.61    0.72
   2   2  11    0.42    0.56
   2   2  11    0.28    0.67
  -3  -2 -11    6.88    1.14
   3   2  11    7.62    1.03
   3   2  11    7.72    0.90
  -4  -2 -11   30.78    1.95
   4   2  11   36.45    1.66
   4   2  11   30.97    1.86
  -5  -2 -11   33.82    1.99
   5   2  11   34.54    1.82
   5   2  11   35.48    1.95
  -6  -2 -11   -0.75    0.85
   6   2  11   -0.17    0.99
  -7  -2 -11   -1.08    0.69
   7   2  11    1.03    1.14
  -8  -2 -11    9.64    1.36
  -7   3  11    8.59    2.32
   6  -3 -11    6.35    1.20
  -6   3  11    4.77    1.85
  -6   3  11    4.61    1.59
   5  -3 -11    1.32    0.81
  -5   3  11    2.56    1.64
  -5   3  11    2.98    1.43
   4  -3 -11   24.14    1.81
  -4   3  11   24.54    2.41
  -4   3  11   26.32    2.22
   3  -3 -11   11.23    1.42
  -3   3  11   13.54    1.76
  -3   3  11   12.86    1.60
   2  -3 -11    2.52    0.82
  -2   3  11    3.02    1.16
  -2   3  11    3.33    1.06
   1  -3 -11   36.64    1.96
   1  -3 -11   38.63    1.50
  -1   3  11   39.75    1.98
   0  -3 -11   41.61    1.68
   0  -3 -11   41.15    1.97
   0   3  11   42.36    1.99
  -1  -3 -11   15.57    1.26
  -1  -3 -11   16.12    1.40
   1   3  11   15.47    1.18
  -2  -3 -11   43.66    1.90
   2   3  11   41.77    2.07
   2   3  11   45.89    1.70
  -3  -3 -11    0.01    0.80
   3   3  11    1.15    0.79
   3   3  11    0.78    0.59
  -4  -3 -11    4.26    0.97
   4   3  11    7.19    0.97
   4   3  11    6.64    1.08
  -5  -3 -11    6.81    1.14
   5   3  11    8.38    1.25
  -6  -3 -11    0.07    0.85
   6   3  11   -0.57    0.93
  -7  -3 -11   12.28    1.47
  -7  -3 -11   11.76    1.63
   7   3  11   12.99    1.68
  -8  -3 -11    2.34    1.66
  -8  -3 -11    1.83    0.82
   8   3  11   -0.07    1.24
   6  -4 -11    9.04    1.41
  -6   4  11    9.19    2.05
  -6   4  11    7.97    1.93
   5  -4 -11    9.70    1.39
  -5   4  11    7.23    1.84
  -5   4  11   10.68    1.85
   4  -4 -11    4.74    1.16
  -4   4  11    5.17    1.65
  -4   4  11    6.86    1.47
   3  -4 -11   12.30    1.57
  -3   4  11   12.31    1.78
  -3   4  11   13.86    1.64
   2  -4 -11   12.10    1.36
  -2   4  11   12.45    1.67
  -2   4  11   13.70    1.50
   1  -4 -11   43.55    1.59
   1  -4 -11   40.19    2.09
  -1   4  11   42.71    2.04
   0  -4 -11   24.38    1.68
   0  -4 -11   22.18    1.26
   0   4  11   22.88    1.54
  -1  -4 -11    0.83    0.64
  -1  -4 -11   -0.27    0.66
   1   4  11   -0.03    0.67
  -2  -4 -11   30.71    1.68
   2   4  11   33.92    1.44
   2   4  11   34.26    2.02
  -3  -4 -11   20.71    1.61
   3   4  11   20.07    1.51
  -4  -4 -11    1.14    0.78
   4   4  11    0.23    0.79
  -5  -4 -11    2.52    0.93
   5   4  11    2.98    1.03
  -6  -4 -11    2.93    0.99
   6   4  11    3.45    1.20
  -7  -4 -11    0.46    0.76
   7   4  11   -1.11    1.05
  -8  -4 -11    0.43    0.74
  -8  -4 -11    1.52    1.40
   8   4  11   -0.44    1.31
  -9  -4 -11   -0.21    0.70
  -9  -4 -11   -0.78    1.76
   9   4  11    2.23    1.28
   6  -5 -11    0.72    0.45
  -6   5  11    0.67    1.49
  -6   5  11    3.96    2.00
   5  -5 -11    3.53    0.98
  -5   5  11    4.28    1.61
  -5   5  11    3.44    1.49
   4  -5 -11    9.62    1.34
  -4   5  11    7.68    1.53
  -4   5  11    7.33    1.77
   3  -5 -11    7.05    1.14
  -3   5  11    8.10    1.42
  -3   5  11    6.76    1.66
   2  -5 -11    2.69    0.87
  -2   5  11    1.49    1.02
  -2   5  11    3.08    1.32
   1  -5 -11    1.19    0.81
   1  -5 -11   -0.31    0.41
  -1   5  11    0.12    0.82
   0  -5 -11  123.93    3.40
   0  -5 -11  116.62    3.90
   0   5  11  121.05    3.49
  -1  -5 -11  120.53    3.45
  -1  -5 -11  121.20    4.02
   1   5  11  116.33    3.24
  -2  -5 -11   30.49    1.68
   2   5  11   28.98    2.01
  -3  -5 -11   11.23    1.25
   3   5  11   10.68    1.41
  -4  -5 -11   25.84    1.62
   4   5  11   24.94    1.88
  -5  -5 -11   27.51    1.70
   5   5  11   26.57    1.85
  -6  -5 -11   12.04    1.41
   6   5  11   14.66    1.68
  -7  -5 -11    2.24    0.89
   7   5  11    3.62    1.20
  -8  -5 -11   10.83    1.41
   8   5  11   12.68    1.93
  -9  -5 -11   13.13    1.58
  -9  -5 -11   15.99    2.31
   9   5  11   14.93    2.25
   5  -6 -11   -0.54    0.40
  -5   6  11    1.64    1.52
  -5   6  11    0.71    1.63
   4  -6 -11   -0.21    0.57
  -4   6  11    4.37    1.66
  -4   6  11    1.33    1.34
   3  -6 -11   -0.27    0.54
  -3   6  11   -0.99    1.11
  -3   6  11   -0.65    1.04
   2  -6 -11    8.82    1.37
  -2   6  11    9.90    1.67
  -2   6  11   10.05    1.39
   1  -6 -11    1.66    0.69
  -1   6  11    1.42    1.03
   0  -6 -11   18.18    1.33
   0  -6 -11   19.20    1.70
   0   6  11   17.46    1.40
  -1  -6 -11   -0.35    1.09
  -1  -6 -11    3.00    0.79
  -2  -6 -11   11.70    1.20
   2   6  11   11.33    1.50
  -3  -6 -11   36.87    1.93
   3   6  11   41.42    2.34
  -4  -6 -11    0.33    0.63
   4   6  11    0.76    0.97
  -5  -6 -11   11.37    1.34
   5   6  11    9.90    1.47
  -6  -6 -11   58.26    2.59
   6   6  11   59.20    2.89
  -7  -6 -11   16.39    1.61
   7   6  11   16.97    2.00
  -8  -6 -11    0.61    0.73
   8   6  11    0.38    1.36
  -9  -6 -11    4.91    1.11
   9   6  11    6.04    1.92
   5  -7 -11    1.37    0.40
  -5   7  11    0.42    1.58
  -5   7  11    6.59    2.16
   4  -7 -11    2.71    0.73
  -4   7  11    1.50    1.35
  -4   7  11    3.60    1.64
   3  -7 -11    1.23    0.59
  -3   7  11    0.58    1.31
  -3   7  11    2.93    1.44
   2  -7 -11   15.06    1.65
  -2   7  11   14.64    1.96
  -2   7  11   19.81    1.88
   1  -7 -11    2.34    0.78
  -1   7  11    1.89    1.05
   0  -7 -11    0.49    0.81
   0  -7 -11    1.79    0.79
  -1  -7 -11    5.92    0.99
  -2  -7 -11   20.97    1.49
   2   7  11   22.53    1.94
  -3  -7 -11    0.35    0.75
   3   7  11    1.60    0.98
  -4  -7 -11   21.87    1.71
   4   7  11   16.98    1.75
  -5  -7 -11    1.23    0.83
   5   7  11    1.14    1.01
  -6  -7 -11    1.76    0.87
   6   7  11    2.05    1.16
  -7  -7 -11    6.04    1.18
   7   7  11    5.21    1.56
  -8  -7 -11   19.23    1.82
   8   7  11   21.60    2.35
  -9  -7 -11    6.72    1.30
   9   7  11   10.11    2.11
   4  -8 -11    0.99    0.39
  -4   8  11    1.45    1.48
  -4   8  11   -0.06    1.66
   3  -8 -11   11.51    1.31
  -3   8  11   11.71    1.95
  -3   8  11   10.62    1.81
   2  -8 -11    0.09    0.35
  -2   8  11    0.83    1.35
  -2   8  11   -0.34    1.22
   1  -8 -11   15.60    1.63
   0  -8 -11    6.79    1.24
   0  -8 -11    7.32    1.19
  -1  -8 -11   22.50    1.56
   1   8  11   23.57    2.18
  -2  -8 -11   -0.21    0.76
   2   8  11   -0.02    1.06
  -3  -8 -11    5.91    1.09
   3   8  11    4.51    1.28
  -4  -8 -11    3.51    0.98
   4   8  11    1.35    1.09
  -5  -8 -11    0.96    0.86
   5   8  11   -0.14    1.12
  -6  -8 -11    0.58    0.76
   6   8  11    0.46    1.26
  -7  -8 -11    0.62    0.84
   7   8  11   -0.62    1.08
  -8  -8 -11    2.81    0.96
   8   8  11    2.79    1.46
  -9  -8 -11    2.45    1.07
   9   8  11    0.92    1.73
  -4   9  11    1.81    1.86
  -4   9  11    2.92    2.17
   3  -9 -11    6.03    0.73
  -3   9  11    7.28    1.75
   2  -9 -11   15.49    1.62
  -2   9  11   13.00    1.97
   1  -9 -11    1.40    0.68
   0  -9 -11   -2.14    1.12
   0  -9 -11    0.52    1.18
  -1  -9 -11   26.27    1.96
   1   9  11   23.34    2.25
  -2  -9 -11   39.21    2.11
   2   9  11   35.69    2.40
  -3  -9 -11    9.68    1.37
   3   9  11   12.86    1.80
  -4  -9 -11   15.87    1.68
   4   9  11   16.50    1.87
  -5  -9 -11    0.38    0.91
   5   9  11    0.09    1.03
  -6  -9 -11   10.07    1.39
   6   9  11   12.29    1.77
  -7  -9 -11    0.13    0.84
   7   9  11    2.62    1.58
  -8  -9 -11    2.86    1.06
   8   9  11    4.45    1.68
  -9  -9 -11   -1.15    1.03
   9   9  11   -0.22    1.69
   3 -10 -11   -1.28    0.30
  -3  10  11    0.44    1.48
   2 -10 -11    4.94    0.89
  -2  10  11    3.57    1.54
   1 -10 -11    6.33    1.22
  -1 -10 -11    1.08    1.28
   1  10  11    0.02    1.27
  -2 -10 -11    3.30    1.23
   2  10  11    3.64    1.38
  -3 -10 -11   27.15    2.12
   3  10  11   25.23    2.39
  -4 -10 -11   25.89    1.88
   4  10  11   28.72    2.48
  -5 -10 -11    3.47    1.15
   5  10  11    0.83    1.18
  -6 -10 -11    3.12    1.03
   6  10  11    4.02    1.38
  -7 -10 -11    5.50    1.31
   7  10  11    5.48    1.81
  -8 -10 -11    2.78    1.08
   8  10  11    3.24    1.78
  -9 -10 -11    8.70    1.73
  -2  11  11    0.52    1.50
   1 -11 -11   14.86    2.65
   0  11  11    5.54    1.66
  -1 -11 -11    8.74    1.93
   1  11  11    7.58    1.84
  -2 -11 -11   -0.85    1.26
   2  11  11   -0.21    1.29
  -3 -11 -11    1.59    1.20
   3  11  11    0.42    1.29
  -4 -11 -11    8.10    1.51
   4  11  11    6.36    1.60
  -5 -11 -11    4.51    1.29
   5  11  11    2.98    1.54
  -6 -11 -11   -0.22    0.98
   6  11  11    0.63    1.52
  -7 -11 -11   -0.89    1.01
   7  11  11   -0.23    1.39
  -8 -11 -11    0.98    1.19
   8  11  11   -0.24    1.50
  -1  12  11    5.20    1.92
  -1  12  11    2.63    2.06
   0  12  11    2.71    1.89
  -1 -12 -11   -1.52    1.91
   1  12  11   -1.47    1.38
  -2 -12 -11    0.34    1.65
   2  12  11    1.11    1.46
  -3 -12 -11   -0.50    1.46
   3  12  11   -0.69    1.35
  -4 -12 -11    2.35    1.37
   4  12  11    0.84    1.50
  -5 -12 -11    4.24    1.46
   5  12  11    1.78    1.60
  -6 -12 -11   -0.51    1.17
   6  12  11    2.83    1.60
  -7 -12 -11   -0.17    1.07
   7  12  11    2.57    1.64
   0  13  11    0.27    1.99
   1  13  11    0.75    1.86
  -2 -13 -11    5.48    2.34
   2  13  11    5.54    1.98
  -3 -13 -11    7.80    2.33
   3  13  11    5.35    1.97
  -4 -13 -11    3.58    1.80
   4  13  11    4.09    1.68
  -5 -13 -11    0.21    1.63
   5  13  11   -1.20    1.65
  -6 -13 -11    0.73    1.45
   6  13  11    0.77    1.63
  -2 -14 -11   -1.67    3.04
  -3 -14 -11   -0.56    2.47
   3  14  11    0.61    2.07
  -4 -14 -11   -1.47    2.46
   4  14  11   -0.88    2.00
  -4 -10  12    5.25    2.76
   3  10 -12   10.18    1.30
  -3 -10  12    5.66    2.07
   2  10 -12    3.37    1.10
  -2 -10  12    3.60    2.01
   1  10 -12    1.40    1.09
  -1 -10  12    1.62    1.87
   0 -10  12   -2.79    1.87
  -5  -9  12   10.77    2.37
   4   9 -12   -1.11    0.70
  -4  -9  12    0.28    1.91
   3   9 -12    0.96    1.10
  -3  -9  12    0.28    1.72
   2   9 -12    5.22    1.42
  -2  -9  12    2.30    1.83
   1   9 -12    7.35    1.47
  -1  -9  12    7.48    2.00
   0   9 -12    3.55    1.38
   0  -9  12    3.58    1.71
  -1   9 -12   -0.55    1.08
   1  -9  12    1.22    1.68
  -2   9 -12    2.88    1.38
   2  -9  12    7.22    2.02
  -6  -8  12   -1.18    2.24
  -5  -8  12    0.06    1.85
  -4  -8  12    4.67    2.00
   3   8 -12    1.87    1.13
  -3  -8  12    2.02    1.72
   2   8 -12    0.00    1.05
  -2  -8  12   -1.26    1.39
   1   8 -12    0.46    1.10
  -1  -8  12    0.14    1.24
   0   8 -12   19.97    2.11
   0  -8  12   22.63    2.36
  -1   8 -12   27.99    2.47
   1  -8  12   24.37    2.55
  -2   8 -12    4.92    1.45
   2  -8  12    8.73    2.05
  -3   8 -12   -0.08    1.05
   3  -8  12    0.23    1.44
  -6  -7  12   -1.97    1.92
  -5  -7  12   -1.23    1.77
  -4  -7  12    1.92    1.53
   3   7 -12    0.95    0.95
  -3  -7  12    0.51    1.46
   2   7 -12    2.60    1.09
  -2  -7  12   -0.14    1.34
   1   7 -12    0.94    1.10
  -1  -7  12    0.03    1.11
   0   7 -12    3.29    1.32
   0  -7  12    4.12    1.55
  -1   7 -12    2.80    1.20
   1  -7  12    4.80    1.46
  -2   7 -12   11.01    1.76
   2  -7  12   10.20    1.81
  -3   7 -12    9.00    1.77
   3  -7  12    7.10    1.77
  -4   7 -12    3.07    1.43
   4  -7  12    0.57    1.29
  -6  -6  12    8.38    2.20
  -5  -6  12   14.51    2.25
  -4  -6  12    5.90    1.64
   3   6 -12    0.04    0.90
  -3  -6  12   -1.17    1.24
   2   6 -12    6.42    1.31
  -2  -6  12    6.30    1.57
   1   6 -12    3.24    1.15
  -1  -6  12    2.71    1.25
   0   6 -12    3.82    1.19
   0  -6  12    9.36    1.60
  -1   6 -12    1.36    1.15
   1  -6  12    0.78    1.19
  -2   6 -12    2.91    1.17
   2  -6  12    4.36    1.26
  -3   6 -12    3.22    1.37
   3  -6  12    1.42    1.21
  -4   6 -12    0.73    1.31
   4  -6  12    2.62    1.39
  -5   6 -12   -0.34    1.32
   5  -6  12   -0.66    1.42
  -7  -5  12    2.14    2.16
  -6  -5  12    1.09    1.77
  -5  -5  12   21.51    2.42
  -4  -5  12   28.39    2.49
   3   5 -12   38.65    2.16
  -3  -5  12   37.38    2.41
   2   5 -12    1.84    1.05
  -2  -5  12    3.26    1.35
   1   5 -12    0.18    1.01
  -1  -5  12    1.38    1.26
   0   5 -12    1.93    1.00
   0  -5  12    3.89    1.40
  -1   5 -12   14.55    1.70
   1  -5  12   10.99    1.48
  -2   5 -12   -0.28    1.08
   2  -5  12    0.26    0.99
  -3   5 -12    0.35    1.05
   3  -5  12    0.65    1.15
  -4   5 -12    5.13    1.57
   4  -5  12    4.25    1.43
  -5   5 -12   -0.10    1.15
   5  -5  12    1.09    1.27
  -6   5 -12    2.01    1.26
   6  -5  12    0.55    1.61
   7   4 -12    8.88    1.22
  -7  -4  12    4.47    2.25
   6   4 -12    4.30    0.93
  -6  -4  12    1.34    1.82
   5   4 -12    2.04    0.63
  -5  -4  12   -0.25    1.56
  -5  -4  12    1.46    1.43
  -4  -4  12   -0.08    1.29
   3   4 -12   13.55    1.34
  -3  -4  12   14.76    1.84
   2   4 -12   49.02    2.38
  -2  -4  12   52.76    2.74
   1   4 -12    1.03    0.94
  -1  -4  12    0.08    1.02
   0   4 -12   -0.07    0.94
   0  -4  12    1.43    1.02
  -1   4 -12   28.37    2.08
   1  -4  12   30.21    2.10
  -2   4 -12   31.55    2.24
   2  -4  12   31.17    1.97
  -3   4 -12    9.90    1.63
   3  -4  12    8.45    1.45
  -4   4 -12    4.57    1.37
   4  -4  12    4.38    1.28
  -5   4 -12    2.58    1.25
   5  -4  12    4.06    1.33
  -6   4 -12    3.52    1.41
   6  -4  12   -0.11    1.48
  -7   4 -12    1.18    1.07
   7  -4  12    3.80    2.06
   7   3 -12    3.52    0.77
  -7  -3  12   -0.48    2.02
  -7  -3  12    2.99    1.72
   6   3 -12   -0.31    0.48
  -6  -3  12   -1.60    1.62
  -6  -3  12   -1.36    1.34
   5   3 -12    4.32    0.93
  -5  -3  12    3.22    1.69
   4   3 -12    4.28    0.77
  -4  -3  12    3.13    1.36
  -4  -3  12    3.10    1.35
   3   3 -12    1.40    0.38
  -3  -3  12    2.42    1.29
  -3  -3  12   -0.15    1.04
   2   3 -12    0.36    0.83
  -2  -3  12   -0.31    0.92
   1   3 -12    6.49    1.15
  -1  -3  12    6.45    1.30
   0   3 -12   15.18    1.51
   0  -3  12   15.76    1.64
  -1   3 -12   17.11    1.64
   1  -3  12   20.25    1.69
  -2   3 -12    0.97    1.14
   2  -3  12    1.70    1.01
  -3   3 -12   25.56    1.88
   3  -3  12   26.55    2.03
  -4   3 -12   26.07    2.18
   4  -3  12   28.48    2.04
  -5   3 -12   10.05    1.62
   5  -3  12    8.99    1.56
  -6   3 -12    2.27    1.17
   6  -3  12    4.43    1.50
  -7   3 -12    0.91    1.37
   7  -3  12    0.89    1.66
   7   2 -12    1.85    0.65
  -7  -2  12   -2.21    1.88
  -7  -2  12    0.21    1.79
   6   2 -12    1.52    0.71
  -6  -2  12    1.18    1.56
  -6  -2  12    2.69    1.54
   5   2 -12    4.21    0.99
  -5  -2  12    8.08    1.78
   4   2 -12    9.01    1.13
  -4  -2  12    7.60    1.52
  -4  -2  12    5.92    1.40
   3   2 -12    2.63    0.61
  -3  -2  12    1.58    1.11
  -3  -2  12    1.11    1.22
   2   2 -12    0.92    0.29
   2   2 -12   -0.19    0.76
  -2  -2  12   -0.15    0.92
  -2  -2  12   -0.11    1.06
   1   2 -12    2.47    0.94
  -1  -2  12    5.46    1.25
  -1  -2  12    6.05    0.99
   0   2 -12   48.57    2.33
   0  -2  12   47.89    2.38
  -1   2 -12   24.71    1.94
   1  -2  12   26.38    1.88
  -2   2 -12    2.74    1.03
   2  -2  12    2.88    1.05
  -3   2 -12   -0.27    0.91
   3  -2  12    0.59    0.89
  -4   2 -12    2.10    1.06
   4  -2  12    1.10    0.99
  -5   2 -12   10.71    1.67
   5  -2  12   12.48    1.59
  -6   2 -12   32.61    2.35
   6  -2  12   27.31    2.33
  -7   2 -12    1.80    1.12
   7  -2  12    3.03    1.63
   8  -2  12    4.83    2.18
   7   1 -12   14.86    1.63
  -7  -1  12   16.28    2.59
   6   1 -12    9.38    1.41
  -6  -1  12    9.62    2.01
  -6  -1  12    6.88    1.84
   5   1 -12    7.48    1.13
  -5  -1  12    4.84    1.62
  -5  -1  12    7.06    1.76
   4   1 -12   20.21    1.71
  -4  -1  12   16.67    1.97
   3   1 -12   49.48    2.16
  -3  -1  12   49.30    2.65
  -3  -1  12   46.86    2.59
   2   1 -12   12.82    0.95
   2   1 -12   13.37    1.16
  -2  -1  12   11.97    1.56
  -2  -1  12   14.31    1.54
   1   1 -12   47.21    2.07
   1   1 -12   47.21    1.76
  -1  -1  12   46.57    2.24
  -1  -1  12   44.81    2.37
   0   1 -12    8.22    0.71
   0   1 -12    8.13    1.18
   0  -1  12    8.30    1.05
   0  -1  12    8.48    1.24
  -1   1 -12    3.38    1.10
   1  -1  12    3.31    1.00
  -2   1 -12    3.29    1.01
   2  -1  12    3.00    0.94
  -3   1 -12    3.21    1.00
   3  -1  12    3.95    0.99
  -4   1 -12   13.68    1.66
   4  -1  12   16.19    1.58
  -5   1 -12    0.90    1.12
   5  -1  12    1.84    1.10
  -6   1 -12    1.96    1.03
   6  -1  12    1.38    1.16
  -7   1 -12    5.95    1.33
   7  -1  12    7.62    1.73
  -8   1 -12    2.10    1.04
   7   0 -12    0.47    0.57
  -7   0  12    1.72    1.98
  -7   0  12    2.64    1.99
   6   0 -12   23.47    2.12
  -6   0  12   18.34    2.30
   5   0 -12   15.94    1.67
  -5   0  12   18.11    2.22
  -5   0  12   13.38    1.79
   4   0 -12   26.84    1.79
  -4   0  12   26.18    2.19
  -4   0  12   32.22    2.43
   3   0 -12    0.24    0.57
  -3   0  12    1.27    1.20
   2   0 -12   35.52    1.39
   2   0 -12   30.90    1.70
  -2   0  12   34.39    2.23
  -2   0  12   31.03    2.21
   1   0 -12   48.00    2.02
   1   0 -12   52.06    1.92
  -1   0  12   42.69    2.32
  -1   0  12   50.84    2.41
   0   0 -12   19.63    0.98
   0   0 -12   22.26    1.60
   0   0  12   22.99    1.56
   0   0  12   22.35    1.70
  -1   0 -12   18.49    1.58
   1   0  12   17.03    1.44
  -2   0 -12    3.85    1.11
   2   0  12    5.26    0.81
   2   0  12    5.15    0.93
  -3   0 -12   28.59    1.94
   3   0  12   26.81    1.65
  -4   0 -12    6.32    1.24
   4   0  12    7.44    1.18
  -5   0 -12    5.40    1.14
   5   0  12    8.15    1.31
  -6   0 -12   -0.90    0.85
   6   0  12   -1.09    1.08
  -7   0 -12   -1.76    0.78
  -8   0 -12   -1.57    0.88
  -7   1  12    4.03    2.08
  -7   1  12    4.89    2.19
   6  -1 -12   -0.09    0.61
  -6   1  12    1.76    1.66
  -6   1  12    3.88    1.87
   5  -1 -12    3.51    0.93
  -5   1  12    3.35    1.47
  -5   1  12    2.21    1.54
   4  -1 -12   12.59    1.52
  -4   1  12   14.10    1.82
  -4   1  12   13.82    1.85
   3  -1 -12   25.61    1.70
  -3   1  12   25.10    2.07
  -3   1  12   26.20    2.27
   2  -1 -12    5.60    0.93
  -2   1  12    9.51    1.38
   1  -1 -12    0.90    0.65
   1  -1 -12    1.19    0.55
  -1   1  12    0.42    0.98
   0  -1 -12   40.45    1.84
   0  -1 -12   43.54    1.71
   0   1  12   43.01    2.06
  -1  -1 -12   54.24    2.31
  -1  -1 -12   57.72    2.34
   1   1  12   54.16    2.29
  -2  -1 -12    7.23    1.14
   2   1  12   11.48    1.11
   2   1  12   10.64    1.11
  -3  -1 -12    0.24    0.88
   3   1  12   -0.37    0.69
   3   1  12    0.68    0.70
  -4  -1 -12   28.75    1.93
   4   1  12   30.87    1.80
   4   1  12   31.49    1.78
  -5  -1 -12   19.50    1.82
   5   1  12   20.04    1.65
  -6  -1 -12    0.37    0.91
   6   1  12    0.41    1.23
  -7  -1 -12    3.28    1.06
  -8  -1 -12    2.36    0.91
   6  -2 -12   -0.19    0.57
  -6   2  12   -1.25    1.72
  -6   2  12    0.61    1.55
   5  -2 -12    1.50    0.72
  -5   2  12    1.82    1.48
  -5   2  12   -0.92    1.32
   4  -2 -12    1.42    0.88
  -4   2  12    2.04    1.31
  -4   2  12    0.15    1.25
   3  -2 -12    5.35    1.07
  -3   2  12    1.21    1.17
  -3   2  12    4.54    1.20
   2  -2 -12    3.50    0.87
  -2   2  12    4.33    1.23
  -2   2  12    2.46    1.20
   1  -2 -12   10.69    0.94
   1  -2 -12   10.15    1.20
  -1   2  12    9.87    1.43
  -1   2  12    9.02    1.32
   0  -2 -12    0.40    0.63
   0  -2 -12    0.90    0.48
   0   2  12   -0.09    0.84
  -1  -2 -12   14.96    1.31
  -1  -2 -12   16.10    1.30
   1   2  12   15.47    1.29
  -2  -2 -12   22.92    1.58
   2   2  12   20.04    1.50
   2   2  12   19.28    1.36
  -3  -2 -12   51.82    2.38
   3   2  12   52.06    2.27
   3   2  12   54.23    2.02
  -4  -2 -12   44.13    2.17
   4   2  12   42.45    2.08
   4   2  12   45.09    1.96
  -5  -2 -12   25.48    1.76
   5   2  12   27.30    1.83
   5   2  12   25.53    1.82
  -6  -2 -12   38.00    2.23
   6   2  12   40.80    2.32
  -7  -2 -12   25.19    1.85
  -8  -2 -12    8.24    1.35
   6  -3 -12    9.09    1.23
  -6   3  12    5.27    1.84
  -6   3  12    8.30    2.24
   5  -3 -12   10.79    1.43
  -5   3  12   11.49    2.10
  -5   3  12   12.46    1.96
   4  -3 -12    6.17    1.18
  -4   3  12    9.36    1.68
  -4   3  12    8.33    1.85
   3  -3 -12    1.76    0.90
  -3   3  12    0.30    1.10
  -3   3  12   -0.69    1.09
   2  -3 -12    1.18    0.71
  -2   3  12    3.21    1.13
  -2   3  12    1.52    1.18
   1  -3 -12    5.05    0.98
   1  -3 -12    4.13    0.68
  -1   3  12    3.33    1.07
   0  -3 -12    2.34    0.69
   0  -3 -12    1.66    0.71
   0   3  12    1.70    0.86
  -1  -3 -12    1.64    0.76
  -1  -3 -12    2.31    0.77
   1   3  12    1.62    0.79
  -2  -3 -12    1.32    0.74
   2   3  12    0.97    0.87
   2   3  12    0.75    0.68
  -3  -3 -12   18.88    1.59
   3   3  12   24.87    1.42
   3   3  12   19.98    1.56
  -4  -3 -12   22.73    1.65
   4   3  12   23.80    1.79
  -5  -3 -12   15.99    1.60
   5   3  12   15.33    1.56
  -6  -3 -12    0.59    0.87
   6   3  12   -0.19    0.96
  -7  -3 -12   10.13    1.49
   7   3  12   14.59    1.82
  -8  -3 -12   13.90    1.64
  -9  -3 -12    6.78    1.21
   6  -4 -12   -0.17    0.37
  -6   4  12    1.74    1.76
  -6   4  12    0.34    1.30
   5  -4 -12   11.57    1.44
  -5   4  12   13.17    2.29
  -5   4  12   13.41    1.96
   4  -4 -12   26.86    1.94
  -4   4  12   26.03    2.22
  -4   4  12   23.04    2.57
   3  -4 -12   22.27    1.97
  -3   4  12   28.08    2.25
  -3   4  12   23.28    2.36
   2  -4 -12   11.62    1.42
  -2   4  12   11.74    1.76
  -2   4  12   12.52    1.52
   1  -4 -12    2.19    0.41
   1  -4 -12    2.72    0.80
  -1   4  12    3.57    1.14
   0  -4 -12   47.80    1.89
   0  -4 -12   46.77    2.19
   0   4  12   49.49    2.12
  -1  -4 -12   15.27    1.48
  -1  -4 -12   15.92    1.29
   1   4  12   16.51    1.28
  -2  -4 -12   19.50    1.53
   2   4  12   18.36    1.64
   2   4  12   19.42    1.32
  -3  -4 -12    1.67    0.90
   3   4  12    0.38    0.86
  -4  -4 -12   11.07    1.30
   4   4  12   12.20    1.42
  -5  -4 -12   -0.40    0.79
   5   4  12    0.07    0.95
  -6  -4 -12    1.01    0.89
   6   4  12    1.88    1.14
  -7  -4 -12    2.24    1.00
   7   4  12    2.97    1.39
  -8  -4 -12   -0.87    0.90
   8   4  12   -0.82    1.31
  -9  -4 -12    1.75    0.94
  -6   5  12    3.39    2.23
   5  -5 -12    1.37    0.75
  -5   5  12    4.07    1.61
  -5   5  12   -1.42    1.45
   4  -5 -12    1.74    0.56
  -4   5  12    0.71    1.44
  -4   5  12    3.08    1.49
   3  -5 -12   30.57    1.98
  -3   5  12   33.26    2.33
  -3   5  12   38.66    2.88
   2  -5 -12   39.62    2.23
  -2   5  12   46.32    2.39
  -2   5  12   41.00    2.76
   1  -5 -12   46.14    2.34
  -1   5  12   47.77    2.25
   0  -5 -12    3.36    0.77
   0  -5 -12    3.65    0.79
   0   5  12    1.97    0.87
  -1  -5 -12   24.69    1.81
  -1  -5 -12   28.52    1.49
   1   5  12   27.03    1.65
  -2  -5 -12   63.54    2.47
   2   5  12   70.76    2.89
  -3  -5 -12   52.94    2.30
   3   5  12   52.63    2.43
  -4  -5 -12    5.67    1.07
   4   5  12    7.38    1.21
  -5  -5 -12    1.69    0.88
   5   5  12    2.60    1.14
  -6  -5 -12   19.36    1.79
   6   5  12   21.19    2.02
  -7  -5 -12    0.03    0.80
   7   5  12   -0.24    1.17
  -8  -5 -12    2.60    0.91
   8   5  12    2.15    1.51
  -9  -5 -12   -0.29    0.74
   9   5  12    2.49    1.61
   5  -6 -12    1.25    0.52
  -5   6  12    2.70    1.62
  -5   6  12    3.96    2.02
   4  -6 -12    2.16    0.81
  -4   6  12    1.07    1.16
  -4   6  12    1.53    1.50
   3  -6 -12    1.67    0.88
  -3   6  12   -0.24    1.19
  -3   6  12    3.28    1.40
   2  -6 -12   17.39    1.72
  -2   6  12   17.70    2.13
  -2   6  12   21.39    1.84
   1  -6 -12   30.12    1.78
  -1   6  12   28.06    1.87
   0  -6 -12   59.62    2.17
   0  -6 -12   56.48    2.60
   0   6  12   56.26    2.41
  -1  -6 -12   -1.52    0.99
  -1  -6 -12    2.03    0.79
  -2  -6 -12    8.79    1.12
   2   6  12    7.45    1.37
  -3  -6 -12   15.16    1.42
   3   6  12   15.91    1.65
  -4  -6 -12   36.86    1.93
   4   6  12   32.53    2.18
  -5  -6 -12   25.00    1.71
   5   6  12   24.21    2.04
  -6  -6 -12    0.76    0.85
   6   6  12   -0.86    1.00
  -7  -6 -12   12.29    1.50
   7   6  12   12.92    1.77
  -8  -6 -12   10.81    1.44
   8   6  12   10.87    1.93
  -9  -6 -12    6.86    1.24
   9   6  12    8.61    2.05
  -5   7  12    2.53    1.86
  -5   7  12    3.48    2.03
   4  -7 -12    0.98    0.49
  -4   7  12   -1.38    1.67
  -4   7  12    1.65    1.61
   3  -7 -12    1.51    0.65
  -3   7  12    0.86    1.41
  -3   7  12    0.71    1.37
   2  -7 -12    1.71    0.73
  -2   7  12   -0.28    1.09
  -2   7  12   -0.84    1.24
   1  -7 -12    0.78    0.61
  -1   7  12    2.36    1.26
   0  -7 -12    5.28    1.07
   0  -7 -12    7.51    1.19
  -1  -7 -12    0.24    0.72
  -2  -7 -12    2.68    0.87
   2   7  12    1.83    1.13
  -3  -7 -12   18.49    1.59
   3   7  12   16.55    1.83
  -4  -7 -12    0.51    0.72
   4   7  12   -0.22    0.89
  -5  -7 -12   37.83    2.05
   5   7  12   37.98    2.49
  -6  -7 -12   22.36    1.90
   6   7  12   23.84    2.23
  -7  -7 -12    9.24    1.38
   7   7  12    7.13    1.71
  -8  -7 -12    1.22    0.84
   8   7  12   -2.78    1.33
  -9  -7 -12    5.62    1.21
   9   7  12    7.79    2.02
   4  -8 -12   -0.81    0.27
  -4   8  12    0.16    1.80
  -4   8  12   -1.16    1.44
   3  -8 -12    1.59    0.55
  -3   8  12    2.06    1.58
  -3   8  12    0.45    1.26
   2  -8 -12    5.90    0.97
  -2   8  12    3.45    1.58
  -2   8  12    3.66    1.50
   1  -8 -12    0.82    0.60
   0  -8 -12   -0.58    0.88
   0  -8 -12    1.71    0.95
  -1  -8 -12    0.22    0.78
   1   8  12    0.44    1.30
  -2  -8 -12    1.65    0.87
   2   8  12    2.09    1.27
  -3  -8 -12    1.96    0.93
   3   8  12    1.14    1.06
  -4  -8 -12    3.69    1.05
   4   8  12    3.47    1.27
  -5  -8 -12    0.59    0.89
   5   8  12    0.04    1.07
  -6  -8 -12    8.28    1.34
   6   8  12    6.93    1.55
  -7  -8 -12    7.58    1.37
   7   8  12    8.89    1.82
  -8  -8 -12   17.81    1.82
   8   8  12   17.09    2.31
  -9  -8 -12    0.23    0.99
   9   8  12    1.85    1.80
   3  -9 -12   -0.29    0.38
  -3   9  12   -0.88    1.28
   2  -9 -12    9.67    1.20
  -2   9  12    5.10    1.61
   1  -9 -12   17.15    1.79
   0  -9 -12   29.08    2.64
  -1  -9 -12    9.90    1.45
   1   9  12    9.37    1.78
  -2  -9 -12    1.14    0.95
   2   9  12   -0.49    1.06
  -3  -9 -12    1.24    0.95
   3   9  12    1.35    1.06
  -4  -9 -12   10.92    1.43
   4   9  12    8.96    1.56
  -5  -9 -12    0.80    0.90
   5   9  12   -0.48    1.11
  -6  -9 -12   -0.89    0.78
   6   9  12    0.61    1.24
  -7  -9 -12    2.13    1.02
   7   9  12    0.55    1.44
  -8  -9 -12    0.74    0.95
   8   9  12    0.78    1.58
  -9  -9 -12   -0.72    1.02
   9   9  12    3.00    1.73
  -3  10  12    1.16    1.58
   2 -10 -12    0.13    0.42
  -2  10  12    1.44    1.43
   1 -10 -12    7.02    1.25
  -1 -10 -12   52.33    2.64
   1  10  12   49.60    3.03
  -2 -10 -12   20.19    1.89
   2  10  12   15.77    2.05
  -3 -10 -12    1.04    1.05
   3  10  12    2.04    1.26
  -4 -10 -12   -0.66    0.98
   4  10  12    0.02    1.24
  -5 -10 -12   12.05    1.66
   5  10  12   13.36    2.00
  -6 -10 -12   18.64    1.90
   6  10  12   18.01    2.33
  -7 -10 -12    2.79    1.10
   7  10  12    0.73    1.45
  -8 -10 -12    1.12    1.05
   8  10  12    2.69    1.87
  -2  11  12    0.53    1.74
   1 -11 -12    9.57    2.46
   0  11  12    4.35    1.88
  -1 -11 -12   13.48    2.07
   1  11  12   13.41    2.12
  -2 -11 -12   16.80    1.99
   2  11  12   12.44    1.94
  -3 -11 -12    9.76    1.64
   3  11  12    7.23    1.61
  -4 -11 -12    3.84    1.31
   4  11  12    4.44    1.53
  -5 -11 -12   -0.21    1.16
   5  11  12   -0.26    1.19
  -6 -11 -12    1.45    1.13
   6  11  12    2.82    1.57
  -7 -11 -12    3.90    1.31
   7  11  12    4.45    1.75
  -8 -11 -12    1.99    1.34
   8  11  12    6.48    2.18
  -1  12  12    2.14    2.21
  -1  12  12    1.71    1.86
   0  12  12    4.94    2.03
   1  12  12    0.37    1.56
  -2 -12 -12    4.07    1.93
   2  12  12    2.05    1.62
  -3 -12 -12    1.44    1.54
   3  12  12    1.02    1.36
  -4 -12 -12   10.80    1.85
   4  12  12    9.25    2.01
  -5 -12 -12    6.92    1.61
   5  12  12    7.56    1.94
  -6 -12 -12   -0.71    1.26
   6  12  12   -0.35    1.77
  -7 -12 -12    1.40    1.33
   7  12  12    3.89    1.94
   1  13  12   -0.85    1.95
  -2 -13 -12    1.25    2.21
   2  13  12    1.26    1.77
  -3 -13 -12   -0.58    1.74
   3  13  12    0.52    1.69
  -4 -13 -12    0.17    1.51
   4  13  12   -0.76    1.51
  -5 -13 -12    1.62    1.68
   5  13  12    0.76    1.65
  -6 -13 -12    1.91    1.73
   6  13  12    4.04    2.18
  -3 -14 -12   -1.93    3.20
  -4  -9  13    3.75    2.14
   3   9 -13   10.53    1.39
  -3  -9  13    6.50    2.23
   2   9 -13    3.33    1.23
  -2  -9  13    3.44    2.03
   1   9 -13   -1.75    1.12
  -1  -9  13   -0.18    1.88
   0   9 -13    4.55    1.62
   0  -9  13    1.83    1.86
  -1   9 -13    8.58    1.78
   1  -9  13    4.93    2.00
  -5  -8  13   -0.67    1.79
  -4  -8  13   -0.17    1.79
   3   8 -13   12.25    1.57
  -3  -8  13   10.96    2.24
   2   8 -13   15.03    1.79
  -2  -8  13   10.88    2.12
   1   8 -13    7.74    1.61
  -1  -8  13    8.20    1.87
   0   8 -13    1.20    1.14
   0  -8  13    0.56    1.63
  -1   8 -13    9.63    1.88
   1  -8  13    9.96    2.10
  -2   8 -13   10.73    1.78
   2  -8  13    9.90    2.10
  -5  -7  13   -0.05    2.01
  -4  -7  13    1.38    1.70
   3   7 -13   -0.99    0.90
  -3  -7  13   -1.33    1.22
   2   7 -13    8.13    1.44
  -2  -7  13    6.96    1.71
   1   7 -13   12.29    1.72
  -1  -7  13   10.31    1.99
   0   7 -13   14.11    1.82
   0  -7  13   12.04    1.98
  -1   7 -13    1.39    1.25
   1  -7  13    4.42    1.57
  -2   7 -13    6.23    1.43
   2  -7  13    3.63    1.63
  -3   7 -13   13.44    2.12
   3  -7  13    9.22    2.17
  -4   7 -13    8.14    1.99
   4  -7  13    9.84    2.07
  -6  -6  13   -1.90    1.83
  -5  -6  13    0.23    1.88
  -4  -6  13    1.98    1.64
   3   6 -13    1.06    0.92
  -3  -6  13   -0.25    1.45
   2   6 -13    0.35    0.99
  -2  -6  13    0.36    1.35
   1   6 -13    1.00    1.07
  -1  -6  13   -0.92    1.26
   0   6 -13    8.19    1.53
   0  -6  13    6.33    1.57
  -1   6 -13   -2.04    1.06
   1  -6  13    0.60    1.26
  -2   6 -13    1.88    1.47
   2  -6  13    0.64    1.35
  -3   6 -13    2.91    1.41
   3  -6  13    2.15    1.45
  -4   6 -13   -1.20    1.44
   4  -6  13   -0.19    1.32
  -5   6 -13    5.73    1.66
   5  -6  13    1.56    1.91
  -6  -5  13    3.94    2.11
  -5  -5  13    7.43    1.99
  -4  -5  13    0.95    1.52
   3   5 -13   11.19    1.23
  -3  -5  13    9.20    1.82
   2   5 -13   29.85    2.08
  -2  -5  13   25.16    2.19
   1   5 -13   -0.92    1.03
  -1  -5  13    0.25    1.16
   0   5 -13    0.99    1.06
   0  -5  13    1.98    1.13
  -1   5 -13    1.00    1.10
   1  -5  13   -0.68    1.10
  -2   5 -13    1.17    1.12
   2  -5  13    0.06    1.20
  -3   5 -13   -1.26    1.20
   3  -5  13   -0.41    1.18
  -4   5 -13    3.39    1.29
   4  -5  13    1.37    1.35
  -5   5 -13   -0.91    1.05
   5  -5  13   -0.93    1.12
  -6   5 -13    3.19    1.38
  -6  -4  13   13.34    2.50
  -5  -4  13   18.98    2.48
  -3  -4  13    0.40    1.28
   2   4 -13   10.95    1.41
  -2  -4  13   10.19    1.60
   1   4 -13   38.23    2.28
  -1  -4  13   35.15    2.23
   0   4 -13   39.02    2.30
   0  -4  13   38.00    2.38
  -1   4 -13    9.77    1.47
   1  -4  13   10.28    1.56
  -2   4 -13    3.09    1.27
   2  -4  13    3.44    1.26
  -3   4 -13    2.17    1.26
   3  -4  13    0.20    1.26
  -4   4 -13   12.41    1.86
   4  -4  13    9.76    1.53
  -5   4 -13    3.65    1.40
   5  -4  13    3.60    1.44
  -6   4 -13   -2.12    1.17
   6  -4  13    1.83    1.58
   7   3 -13    4.23    0.68
   6   3 -13    2.50    0.70
  -6  -3  13    3.89    1.94
   5   3 -13    0.69    0.50
  -5  -3  13   -0.98    1.29
  -5  -3  13   -2.24    1.53
  -4  -3  13    6.48    1.69
  -4  -3  13    4.60    1.36
  -3  -3  13   18.47    2.06
   2   3 -13    2.24    0.99
  -2  -3  13    1.17    1.14
   1   3 -13    1.48    1.10
  -1  -3  13    0.57    1.11
   0   3 -13   18.05    1.76
   0  -3  13   16.53    1.78
  -1   3 -13   54.50    2.71
   1  -3  13   55.77    2.56
  -2   3 -13   10.07    1.65
   2  -3  13   11.54    1.50
  -3   3 -13   -0.50    1.00
   3  -3  13    0.13    1.03
  -4   3 -13    4.01    1.47
   4  -3  13    1.24    1.11
  -5   3 -13   20.40    2.13
   5  -3  13   14.54    1.81
  -6   3 -13    4.24    1.36
   6  -3  13    4.32    1.54
  -7   3 -13    2.30    1.49
   7  -3  13    0.28    1.83
   7   2 -13    3.34    0.67
   6   2 -13    1.61    0.61
  -6  -2  13    0.22    1.67
  -6  -2  13    0.68    1.60
   5   2 -13    0.39    0.57
  -5  -2  13    0.54    1.56
   4   2 -13    1.07    0.45
  -4  -2  13    0.73    1.19
  -4  -2  13   -0.41    1.37
   3   2 -13    1.65    0.40
  -3  -2  13    0.56    1.13
  -3  -2  13    1.13    1.21
   2   2 -13    6.21    1.14
  -2  -2  13    4.20    1.28
  -2  -2  13    3.59    1.03
   1   2 -13    4.49    1.11
  -1  -2  13    3.93    1.23
   0   2 -13   48.11    2.44
   0  -2  13   53.44    2.47
  -1   2 -13   35.10    2.12
   1  -2  13   31.70    2.05
  -2   2 -13   45.40    2.37
   2  -2  13   48.28    2.38
  -3   2 -13   27.87    2.19
   3  -2  13   29.63    1.96
  -4   2 -13   13.91    1.70
   4  -2  13   13.40    1.62
  -5   2 -13    1.73    1.19
   5  -2  13    0.16    1.09
  -6   2 -13    8.24    1.48
   6  -2  13    8.76    1.64
  -7   2 -13    4.74    1.27
   7  -2  13    8.00    1.98
   7   1 -13    3.53    0.52
  -7  -1  13    2.54    1.61
   6   1 -13    3.40    0.76
  -6  -1  13    2.23    1.92
  -6  -1  13    3.24    1.80
   5   1 -13   17.88    1.69
  -5  -1  13   16.41    2.21
  -5  -1  13   16.70    2.22
   4   1 -13   13.16    1.35
  -4  -1  13   13.40    2.03
   3   1 -13    0.58    0.45
  -3  -1  13    0.15    1.17
  -3  -1  13   -1.39    1.15
   2   1 -13    2.78    0.52
   2   1 -13    1.50    0.57
  -2  -1  13    1.20    1.07
  -2  -1  13    2.10    0.97
   1   1 -13    7.95    1.13
   1   1 -13    8.19    0.57
  -1  -1  13    6.65    1.14
  -1  -1  13    5.20    1.20
   0   1 -13   11.50    1.36
   0  -1  13    8.42    1.01
   0  -1  13   11.63    1.46
  -1   1 -13    1.70    0.94
   1  -1  13   -0.17    0.87
  -2   1 -13    4.93    1.10
   2  -1  13    4.86    1.10
  -3   1 -13    2.32    1.09
   3  -1  13    3.94    1.04
  -4   1 -13    2.93    1.17
   4  -1  13    2.89    1.06
  -5   1 -13    7.20    1.36
   5  -1  13    7.89    1.39
  -6   1 -13    1.80    1.24
   6  -1  13    0.20    1.23
  -7   1 -13    0.22    0.94
   7  -1  13    1.06    1.63
  -8   1 -13    3.35    1.24
  -7   0  13    8.68    1.97
   6   0 -13    2.87    0.82
  -6   0  13    3.02    1.76
  -6   0  13    2.68    1.47
   5   0 -13    0.17    0.57
  -5   0  13    2.07    1.56
  -5   0  13    2.74    1.42
   4   0 -13   26.85    1.73
  -4   0  13   19.29    2.24
  -4   0  13   27.05    2.39
   3   0 -13   42.24    2.06
  -3   0  13   43.63    2.64
   2   0 -13   11.85    1.18
  -2   0  13   11.78    1.62
  -2   0  13   11.97    1.59
   1   0 -13    0.90    0.82
   1   0 -13    3.55    0.58
  -1   0  13    2.76    0.99
  -1   0  13    1.94    1.11
   0   0 -13    6.14    1.05
   0   0 -13    4.82    0.56
   0   0  13    5.52    1.05
   0   0  13    6.39    1.21
  -1   0 -13    6.93    1.15
   1   0  13    5.79    1.13
   1   0  13    6.09    1.00
  -2   0 -13    6.26    1.11
   2   0  13    8.26    1.18
  -3   0 -13    3.05    1.10
   3   0  13    3.64    0.99
  -4   0 -13    0.66    0.86
   4   0  13    1.52    0.95
  -5   0 -13   -0.30    0.81
   5   0  13    0.12    0.90
  -6   0 -13    1.42    0.98
   6   0  13   -0.11    1.23
  -7   0 -13   -0.50    0.86
  -8   0 -13    2.40    1.20
   6  -1 -13    5.45    1.07
  -6   1  13    3.74    1.76
  -6   1  13    9.60    2.13
   5  -1 -13    9.23    1.32
  -5   1  13    8.97    1.88
  -5   1  13    6.69    1.88
   4  -1 -13    1.37    0.67
  -4   1  13    1.01    1.30
  -4   1  13    2.11    1.39
   3  -1 -13    2.59    0.76
  -3   1  13    2.89    1.33
  -3   1  13    1.37    1.15
   2  -1 -13   36.91    1.88
  -2   1  13   34.18    2.33
   1  -1 -13   80.35    2.85
   1  -1 -13   80.19    2.59
  -1   1  13   82.30    3.13
  -1   1  13   75.68    3.21
   0  -1 -13    1.80    0.36
   0  -1 -13    0.41    0.74
   0   1  13    1.13    0.92
  -1  -1 -13   -0.15    0.80
   1   1  13    0.86    0.86
  -2  -1 -13   28.18    1.88
   2   1  13   25.81    1.61
   2   1  13   26.20    1.72
  -3  -1 -13   26.39    1.83
   3   1  13   26.94    1.65
   3   1  13   27.11    1.74
  -4  -1 -13    1.36    0.87
   4   1  13    0.86    0.90
  -5  -1 -13    2.20    0.97
   5   1  13    1.67    1.07
  -6  -1 -13   -0.42    0.90
  -7  -1 -13    0.62    0.95
  -8  -1 -13    0.19    0.85
   6  -2 -13    3.70    0.71
  -6   2  13    0.78    1.76
  -6   2  13    0.07    1.97
   5  -2 -13    4.19    0.85
  -5   2  13    1.85    1.55
  -5   2  13    3.50    1.74
   4  -2 -13   12.54    1.48
  -4   2  13   12.37    1.96
  -4   2  13   13.65    1.79
   3  -2 -13    0.88    0.67
  -3   2  13   -1.03    1.23
  -3   2  13    1.65    1.26
   2  -2 -13    0.20    0.61
  -2   2  13    1.20    1.13
  -2   2  13    1.94    1.15
   1  -2 -13    4.90    0.76
   1  -2 -13    5.19    0.87
  -1   2  13    5.88    1.26
   0  -2 -13   44.10    1.84
   0  -2 -13   41.30    1.86
   0   2  13   38.64    2.11
  -1  -2 -13   19.47    1.54
  -1  -2 -13   15.96    1.42
   1   2  13   17.84    1.44
  -2  -2 -13    0.98    0.85
   2   2  13    0.51    0.78
   2   2  13    1.24    0.72
  -3  -2 -13    7.38    1.15
   3   2  13    7.88    1.11
   3   2  13    7.68    1.05
  -4  -2 -13   14.63    1.50
   4   2  13   16.38    1.53
   4   2  13   16.02    1.39
  -5  -2 -13   28.82    1.90
   5   2  13   30.43    1.97
  -6  -2 -13    7.08    1.21
  -7  -2 -13    1.01    0.93
  -8  -2 -13    4.63    1.15
  -9  -2 -13    2.74    0.80
   6  -3 -13    1.21    0.47
  -6   3  13    0.49    1.83
  -6   3  13   -0.35    1.75
   5  -3 -13    1.96    0.63
  -5   3  13    0.45    1.70
  -5   3  13    2.44    1.58
   4  -3 -13    1.60    0.87
  -4   3  13   -1.03    1.23
  -4   3  13    2.15    1.57
   3  -3 -13    0.90    0.69
  -3   3  13   -0.50    1.25
  -3   3  13    0.09    1.16
   2  -3 -13   14.23    1.54
  -2   3  13   15.66    1.74
  -2   3  13   14.00    1.83
   1  -3 -13    1.59    0.63
   1  -3 -13   -0.50    0.24
  -1   3  13    0.49    1.07
  -1   3  13   -1.20    1.00
   0  -3 -13    2.57    0.73
   0  -3 -13    1.33    0.56
   0   3  13    2.15    1.01
  -1  -3 -13   22.90    1.45
  -1  -3 -13   21.34    1.51
   1   3  13   18.94    1.44
  -2  -3 -13    6.85    1.09
   2   3  13    5.44    1.08
   2   3  13    6.67    1.01
  -3  -3 -13    6.05    1.09
   3   3  13    5.18    1.07
   3   3  13    6.57    1.02
  -4  -3 -13   -0.26    0.65
   4   3  13   -0.03    0.89
  -5  -3 -13   18.81    1.76
   5   3  13   24.41    1.89
  -6  -3 -13   49.55    2.59
   6   3  13   55.98    2.84
  -7  -3 -13   15.72    1.75
  -8  -3 -13    0.07    0.82
  -9  -3 -13    0.49    0.88
  -6   4  13   13.62    2.57
   5  -4 -13    1.45    0.58
  -5   4  13    2.19    1.90
  -5   4  13    2.12    1.58
   4  -4 -13    1.14    0.59
  -4   4  13    0.84    1.55
  -4   4  13   -0.49    1.20
   3  -4 -13    1.80    0.74
  -3   4  13    4.14    1.33
  -3   4  13    3.65    1.56
   2  -4 -13    9.81    1.38
  -2   4  13    8.36    1.66
  -2   4  13    9.27    1.50
   1  -4 -13    0.89    0.60
  -1   4  13    0.75    1.00
   0  -4 -13    4.68    0.86
   0  -4 -13    6.76    1.04
   0   4  13    5.38    1.16
  -1  -4 -13    0.96    0.70
  -1  -4 -13   -0.46    0.75
   1   4  13   -0.17    0.79
  -2  -4 -13   -0.62    0.68
   2   4  13   -0.05    0.76
   2   4  13   -0.47    0.76
  -3  -4 -13   -0.07    0.78
   3   4  13    0.72    0.92
  -4  -4 -13    1.54    0.94
   4   4  13    1.92    1.05
  -5  -4 -13    0.21    0.77
   5   4  13    0.76    1.02
  -6  -4 -13    2.77    0.97
   6   4  13    3.28    1.27
  -7  -4 -13   25.45    2.14
   7   4  13   30.11    2.49
  -8  -4 -13   13.28    1.57
   8   4  13   15.12    2.02
  -9  -4 -13    2.13    1.07
   5  -5 -13    9.13    1.14
  -5   5  13    7.70    2.04
  -5   5  13    5.92    1.91
   4  -5 -13    4.43    0.90
  -4   5  13    5.62    1.69
  -4   5  13    5.59    2.05
   3  -5 -13   19.40    1.84
  -3   5  13   15.54    2.16
  -3   5  13   20.43    2.05
   2  -5 -13    3.19    0.94
  -2   5  13    1.85    1.28
  -2   5  13    5.60    1.40
   1  -5 -13    8.03    1.20
  -1   5  13    6.87    1.31
   0  -5 -13    3.13    0.82
   0  -5 -13    1.88    0.73
   0   5  13    2.95    1.06
  -1  -5 -13    2.54    0.85
  -1  -5 -13    0.06    0.95
   1   5  13    1.61    1.08
  -2  -5 -13    1.24    0.74
   2   5  13    0.72    0.91
  -3  -5 -13    1.03    0.78
   3   5  13    0.79    0.89
  -4  -5 -13    1.24    0.87
   4   5  13    0.56    0.99
  -5  -5 -13   -0.15    0.80
   5   5  13    0.40    1.07
  -6  -5 -13   -0.05    0.84
   6   5  13   -0.69    1.06
  -7  -5 -13    2.05    0.89
   7   5  13    1.44    1.37
  -8  -5 -13    2.65    1.01
   8   5  13    2.74    1.58
  -9  -5 -13    0.25    0.79
   9   5  13   -1.12    1.44
   5  -6 -13    1.47    0.34
  -5   6  13   -0.83    1.89
  -5   6  13    1.34    1.62
   4  -6 -13    7.82    1.27
  -4   6  13    7.46    1.80
  -4   6  13    6.76    1.79
   3  -6 -13   25.51    1.77
  -3   6  13   21.11    2.36
  -3   6  13   23.77    2.22
   2  -6 -13   29.06    1.87
  -2   6  13   32.22    2.26
  -2   6  13   27.34    2.72
   1  -6 -13    0.70    0.61
  -1   6  13    1.32    1.07
   0  -6 -13    1.18    0.73
   0  -6 -13   -0.61    0.71
   0   6  13    0.48    1.11
  -1  -6 -13   41.59    2.63
  -1  -6 -13   45.91    2.04
  -2  -6 -13  100.32    3.31
   2   6  13  104.68    3.86
  -3  -6 -13   11.25    1.31
   3   6  13    7.68    1.33
  -4  -6 -13    0.10    0.79
   4   6  13    2.17    1.11
  -5  -6 -13    0.98    0.91
   5   6  13    0.26    1.06
  -6  -6 -13    2.10    0.98
   6   6  13    1.14    1.21
  -7  -6 -13   -0.85    0.74
   7   6  13    1.60    1.37
  -8  -6 -13    1.83    0.87
   8   6  13    1.34    1.55
  -9  -6 -13   -0.28    0.83
   9   6  13    3.15    1.73
   4  -7 -13    0.77    0.43
  -4   7  13   -0.51    1.32
  -4   7  13   -0.95    1.68
   3  -7 -13    1.84    0.82
  -3   7  13    2.55    1.57
  -3   7  13    0.22    1.31
   2  -7 -13   10.78    1.34
  -2   7  13   11.95    1.71
  -2   7  13   11.51    1.91
   1  -7 -13   36.68    2.17
   0  -7 -13   -0.07    0.78
   0  -7 -13    2.59    0.69
  -1  -7 -13    2.93    0.96
  -2  -7 -13   42.67    2.08
   2   7  13   39.15    2.59
  -3  -7 -13   21.67    1.58
   3   7  13   22.14    2.05
  -4  -7 -13    1.83    0.91
   4   7  13   -0.69    1.05
  -5  -7 -13    6.63    1.27
   5   7  13    6.42    1.46
  -6  -7 -13    1.19    0.90
   6   7  13    1.99    1.33
  -7  -7 -13   14.28    1.67
   7   7  13   13.59    2.01
  -8  -7 -13   13.25    1.62
   8   7  13   12.87    2.13
  -9  -7 -13    3.70    1.19
   9   7  13    8.40    2.01
  -4   8  13    1.79    2.13
  -4   8  13   -1.76    1.51
   3  -8 -13    0.14    0.37
  -3   8  13    0.22    1.53
  -3   8  13    1.26    1.65
   2  -8 -13    2.16    0.55
  -2   8  13    1.26    1.29
   1  -8 -13    2.10    0.59
   0  -8 -13   14.68    1.61
  -1  -8 -13    9.84    1.28
   1   8  13   10.30    1.69
  -2  -8 -13    6.80    1.18
   2   8  13    3.41    1.31
  -3  -8 -13    4.21    1.02
   3   8  13    3.30    1.23
  -4  -8 -13    2.66    1.11
   4   8  13    1.90    1.27
  -5  -8 -13   11.96    1.49
   5   8  13   11.60    1.76
  -6  -8 -13    8.77    1.27
   6   8  13    5.70    1.54
  -7  -8 -13    1.31    0.94
   7   8  13   -0.17    1.44
  -8  -8 -13   11.76    1.64
   8   8  13   11.07    2.14
  -9  -8 -13   13.72    1.81
   9   8  13   18.78    2.48
   3  -9 -13    4.45    0.74
  -3   9  13    5.65    1.89
   2  -9 -13    0.46    0.48
  -2   9  13    1.95    1.42
   1  -9 -13   -0.24    0.41
   0  -9 -13    1.68    1.46
  -1  -9 -13    1.59    1.09
   1   9  13    2.62    1.46
  -2  -9 -13    1.78    1.12
   2   9  13    1.24    1.20
  -3  -9 -13    2.50    1.03
   3   9  13   -0.45    1.02
  -4  -9 -13    3.96    1.16
   4   9  13    2.87    1.39
  -5  -9 -13    0.64    0.85
   5   9  13    1.23    1.21
  -6  -9 -13   12.96    1.63
   6   9  13    8.44    1.74
  -7  -9 -13   13.83    1.71
   7   9  13   14.47    2.13
  -8  -9 -13    2.25    1.05
   8   9  13   -0.66    1.53
  -9  -9 -13   -0.69    0.88
   2 -10 -13    6.38    1.00
  -2  10  13    7.29    1.89
   1 -10 -13    1.08    0.93
  -1 -10 -13    2.58    1.42
   1  10  13    2.26    1.50
  -2 -10 -13    6.97    1.45
   2  10  13    7.04    1.68
  -3 -10 -13    4.23    1.23
   3  10  13    2.72    1.36
  -4 -10 -13    6.60    1.35
   4  10  13    4.44    1.45
  -5 -10 -13    1.03    1.13
   5  10  13    2.35    1.40
  -6 -10 -13    1.04    1.11
   6  10  13    1.52    1.59
  -7 -10 -13   -0.85    0.80
   7  10  13    1.22    1.60
  -8 -10 -13   -0.90    0.90
   8  10  13    1.83    1.88
   1 -11 -13    7.80    2.46
   0  11  13   12.22    2.29
   1  11  13   31.27    2.92
  -2 -11 -13   11.88    1.96
   2  11  13   12.63    2.02
  -3 -11 -13    1.75    1.29
   3  11  13    0.33    1.44
  -4 -11 -13   17.11    2.07
   4  11  13   14.23    2.16
  -5 -11 -13    3.91    1.46
   5  11  13    6.51    1.82
  -6 -11 -13    3.76    1.42
   6  11  13    3.97    1.75
  -7 -11 -13   -1.05    0.93
   7  11  13    0.77    1.60
   0  12  13    3.41    2.08
   1  12  13    8.96    1.98
  -2 -12 -13   32.18    2.85
   2  12  13   20.87    2.64
  -3 -12 -13   14.59    2.13
   3  12  13   12.08    2.14
  -4 -12 -13    4.31    1.64
   4  12  13    4.63    1.86
  -5 -12 -13    5.87    1.66
   5  12  13    3.47    1.85
  -6 -12 -13    5.02    1.71
   6  12  13    3.24    1.88
  -2 -13 -13   -0.27    2.79
   2  13  13   -0.60    1.78
  -3 -13 -13    4.21    2.05
   3  13  13    5.08    2.03
  -4 -13 -13    0.99    1.69
   4  13  13    1.38    1.91
  -5 -13 -13   -0.18    1.57
   5  13  13   -0.26    1.90
   2   9 -14   13.06    1.47
  -2  -9  14   12.13    2.60
   1   9 -14    0.23    0.81
  -1  -9  14    1.70    2.10
  -4  -8  14   12.74    2.44
   3   8 -14    8.52    1.23
  -3  -8  14    6.65    2.18
   2   8 -14    0.71    1.18
  -2  -8  14    0.01    1.74
   1   8 -14    3.06    1.45
  -1  -8  14    2.37    1.93
   0   8 -14   10.46    1.83
   0  -8  14    6.09    2.05
  -1   8 -14    4.67    1.68
   1  -8  14    1.59    2.23
  -2   8 -14   -0.84    1.10
  -5  -7  14    2.45    2.14
  -4  -7  14    2.31    1.96
   3   7 -14    7.99    1.18
  -3  -7  14    9.25    2.05
   2   7 -14    1.89    1.14
  -2  -7  14    1.93    1.70
   1   7 -14   -0.05    1.20
  -1  -7  14   -0.45    1.40
   0   7 -14    1.50    1.22
   0  -7  14    0.05    1.54
  -1   7 -14    8.73    1.71
   1  -7  14    8.02    1.78
  -2   7 -14   16.82    2.22
   2  -7  14   18.26    2.23
  -3   7 -14    3.17    1.53
   3  -7  14    3.81    1.63
  -5  -6  14    0.18    2.01
  -4  -6  14    0.59    1.54
  -3  -6  14   -1.90    1.44
   2   6 -14   11.84    1.63
  -2  -6  14   10.94    1.98
   1   6 -14   16.79    1.92
  -1  -6  14   18.07    2.20
   0   6 -14    3.86    1.38
   0  -6  14    3.10    1.49
  -1   6 -14    2.03    1.44
   1  -6  14    1.11    1.39
  -2   6 -14   17.34    2.18
   2  -6  14   20.13    2.27
  -3   6 -14   21.51    2.35
   3  -6  14   17.67    2.24
  -4   6 -14    6.26    1.63
   4  -6  14    3.03    1.52
  -6  -5  14   -0.47    2.14
  -5  -5  14    2.05    2.01
  -4  -5  14   -0.04    1.65
  -3  -5  14    5.25    1.78
   2   5 -14   -1.92    0.93
  -2  -5  14    0.26    1.38
   1   5 -14    1.70    1.12
  -1  -5  14    0.06    1.25
   0   5 -14    8.89    1.56
   0  -5  14    9.57    1.70
  -1   5 -14    5.58    1.53
   1  -5  14    3.91    1.47
  -2   5 -14    1.36    1.41
   2  -5  14    2.00    1.29
  -3   5 -14    0.62    1.45
   3  -5  14    2.50    1.36
  -4   5 -14    3.63    1.67
   4  -5  14    3.67    1.45
  -5   5 -14   13.45    1.93
   5  -5  14   10.93    1.99
  -6  -4  14    4.06    2.09
  -5  -4  14   -1.00    1.70
  -4  -4  14   10.64    2.04
  -3  -4  14   16.20    2.15
   2   4 -14   16.22    1.76
  -2  -4  14   14.80    1.95
   1   4 -14    0.88    1.03
  -1  -4  14    0.47    1.21
   0   4 -14   -0.80    1.04
   0  -4  14    0.90    1.01
  -1   4 -14    7.12    1.42
   1  -4  14    8.07    1.50
  -2   4 -14   -1.46    1.23
   2  -4  14    1.54    1.13
  -3   4 -14   -0.92    1.00
   3  -4  14   -0.43    1.21
  -4   4 -14    0.38    1.22
   4  -4  14   -1.66    0.95
  -5   4 -14    1.48    1.35
   5  -4  14    1.28    1.42
  -6   4 -14    0.02    1.14
   6  -4  14    3.35    1.79
   6   3 -14   23.41    1.56
  -5  -3  14    7.22    2.11
  -4  -3  14   10.78    1.97
  -3  -3  14    1.08    1.15
   2   3 -14   19.90    1.84
  -2  -3  14   19.19    2.06
   1   3 -14   30.05    2.12
  -1  -3  14   37.65    2.41
   0   3 -14   21.46    1.98
   0  -3  14   20.71    2.01
  -1   3 -14    6.62    1.44
   1  -3  14    2.93    1.10
  -2   3 -14   14.63    1.78
   2  -3  14   14.39    1.78
  -3   3 -14    2.71    1.21
   3  -3  14    3.76    1.14
  -4   3 -14    7.69    1.56
   4  -3  14    9.83    1.63
  -5   3 -14    1.02    1.21
   5  -3  14    2.06    1.30
  -6   3 -14    2.02    1.24
   6  -3  14    3.68    1.61
  -7   3 -14    0.54    0.99
   7  -3  14   -0.47    1.86
   6   2 -14   -1.37    0.33
  -6  -2  14   -0.93    1.89
   5   2 -14    1.73    0.41
  -5  -2  14    1.98    1.57
   4   2 -14    8.89    0.98
  -4  -2  14   11.48    1.95
  -4  -2  14    6.76    1.63
  -3  -2  14   25.33    2.32
  -3  -2  14   22.58    1.87
   2   2 -14   -0.66    0.70
  -2  -2  14   -0.63    1.19
   1   2 -14    1.32    1.03
  -1  -2  14    0.70    1.06
   0   2 -14   16.60    1.71
   0  -2  14   14.85    1.72
  -1   2 -14   36.18    2.26
   1  -2  14   38.71    2.30
  -2   2 -14   41.17    2.36
   2  -2  14   35.02    2.22
  -3   2 -14   -0.51    1.10
   3  -2  14   -0.05    0.98
  -4   2 -14   23.54    2.16
   4  -2  14   23.88    2.04
  -5   2 -14   21.54    2.12
   5  -2  14   15.26    1.81
  -6   2 -14    7.32    1.40
   6  -2  14    7.72    1.62
  -7   2 -14   -0.82    1.02
   7  -2  14    2.10    1.88
   6   1 -14    1.99    0.42
  -6  -1  14   -1.98    1.70
  -6  -1  14   -0.46    1.68
   5   1 -14    1.12    0.47
  -5  -1  14    1.93    1.43
  -5  -1  14    0.19    1.49
   4   1 -14    3.13    0.70
  -4  -1  14    2.94    1.55
   3   1 -14    2.05    0.48
  -3  -1  14   -0.62    1.10
  -3  -1  14    3.17    1.43
   2   1 -14    0.88    0.26
  -2  -1  14    0.13    0.98
  -2  -1  14    0.97    1.23
   1   1 -14    2.20    0.96
  -1  -1  14    1.83    0.93
  -1  -1  14    0.85    1.17
   0   1 -14    6.16    1.18
   0  -1  14    6.07    1.28
  -1   1 -14   40.94    2.17
   1  -1  14   39.94    2.24
  -2   1 -14   74.14    3.12
   2  -1  14   77.84    3.01
  -3   1 -14   69.35    3.09
   3  -1  14   75.53    2.98
  -4   1 -14    2.92    1.21
   4  -1  14    2.52    1.12
  -5   1 -14    8.38    1.51
   5  -1  14    5.57    1.40
  -6   1 -14   15.03    1.75
   6  -1  14   19.20    2.08
  -8   1 -14    2.86    1.09
   6   0 -14    4.52    0.79
  -6   0  14    2.87    1.84
  -6   0  14   -0.67    1.69
   5   0 -14   13.23    1.43
  -5   0  14   14.31    2.17
  -5   0  14   11.24    2.07
   4   0 -14   11.11    1.26
  -4   0  14    9.00    1.71
  -4   0  14   10.95    1.89
   3   0 -14    0.57    0.41
  -3   0  14    1.58    1.41
   2   0 -14    1.29    0.41
  -2   0  14    0.19    1.17
  -2   0  14   -0.48    1.05
   1   0 -14   12.46    0.88
   1   0 -14   15.88    1.39
  -1   0  14   13.67    1.57
  -1   0  14   13.77    1.57
   0   0 -14   11.76    1.00
   0   0 -14   14.10    1.40
   0   0  14   13.69    1.38
   0   0  14   11.21    1.51
  -1   0 -14    1.06    0.97
   1   0  14    3.24    1.00
  -2   0 -14    4.34    1.15
   2   0  14    3.63    1.04
  -3   0 -14   11.15    1.52
   3   0  14   14.25    1.44
  -4   0 -14   21.33    1.96
   4   0  14   24.02    1.85
  -5   0 -14   -0.23    1.05
   5   0  14    2.02    1.14
  -6   0 -14   -0.45    0.99
  -7   0 -14    1.83    1.12
  -8   0 -14   11.11    1.69
   6  -1 -14   -0.50    0.36
  -6   1  14    0.81    1.79
  -6   1  14   -2.53    1.71
   5  -1 -14    3.37    0.68
  -5   1  14    4.06    1.79
  -5   1  14    4.39    1.79
   4  -1 -14   19.63    1.47
  -4   1  14   20.21    2.26
  -4   1  14   18.86    2.21
   3  -1 -14   34.26    1.92
  -3   1  14   34.21    2.41
  -3   1  14   33.14    2.56
   2  -1 -14    8.24    1.04
  -2   1  14    6.66    1.50
   1  -1 -14    3.33    0.51
   1  -1 -14    4.52    0.84
  -1   1  14    3.13    1.17
  -1   1  14    1.10    1.11
   0  -1 -14    8.35    0.84
   0  -1 -14   10.47    1.18
   0   1  14    9.53    1.38
   0   1  14    8.52    1.31
  -1  -1 -14   17.13    1.52
   1   1  14   18.44    1.58
  -2  -1 -14    0.59    0.91
   2   1  14    1.88    0.87
   2   1  14    2.12    0.95
  -3  -1 -14   -0.78    0.78
   3   1  14    1.06    0.95
  -4  -1 -14    2.17    1.03
   4   1  14    1.82    1.00
  -5  -1 -14   17.48    1.80
   5   1  14   18.40    1.85
  -6  -1 -14    6.98    1.37
  -7  -1 -14    1.56    1.02
  -8  -1 -14   -1.01    0.86
  -6   2  14    0.40    1.92
  -6   2  14   -0.30    1.86
   5  -2 -14    2.41    0.71
  -5   2  14    0.97    1.71
  -5   2  14    1.51    1.73
   4  -2 -14    5.61    1.20
  -4   2  14    6.90    1.75
  -4   2  14    7.33    1.84
   3  -2 -14   27.51    1.73
  -3   2  14   23.87    2.39
  -3   2  14   27.01    2.38
   2  -2 -14   50.42    2.33
  -2   2  14   51.94    2.93
  -2   2  14   54.92    2.84
   1  -2 -14   36.18    1.44
   1  -2 -14   33.40    1.76
  -1   2  14   33.21    2.23
   0  -2 -14    2.65    0.54
   0  -2 -14    2.29    0.80
   0   2  14    0.36    0.97
  -1  -2 -14   23.22    1.57
  -1  -2 -14   26.32    1.97
   1   2  14   27.89    1.77
  -2  -2 -14   19.73    1.67
   2   2  14   18.29    1.57
   2   2  14   17.98    1.47
  -3  -2 -14   16.94    1.63
   3   2  14   16.22    1.49
   3   2  14   16.43    1.41
  -4  -2 -14    1.11    0.99
   4   2  14    0.98    1.00
[truncated: 791,008 more chars]
