# Supplementary material for: Crystal structures of bis- and hexakis[(6,6′-di­hydroxy­bipyridine)copper(II)] nitrate coordination complexes
Source: Acta Crystallogr E Crystallogr Commun. 2015 Nov 4;71(Pt 12):1447–53. doi: 10.1107/S205698901502037X (PMC4719811; doi:10.1107/S205698901502037X)
Supplement: Supplementary file 2 [file e-71-01447-Isup2.hkl]

data_I                                                                          
_shelx_title ' IN492-DG in P-1'                                                 
_shelx_refln_list_code          4                                               
_shelx_F_calc_maximum      221.93                                               
_exptl_crystal_F_000       648.00                                               
_reflns_d_resolution_high  0.6971                                               
                                                                                
loop_                                                                           
 _space_group_symop_operation_xyz                                               
 'x, y, z'                                                                      
 '-x, -y, -z'                                                                   
                                                                                
_cell_length_a     7.3584                                                       
_cell_length_b    10.4470                                                       
_cell_length_c    15.7436                                                       
_cell_angle_alpha  77.610                                                       
_cell_angle_beta   78.927                                                       
_cell_angle_gamma  69.938                                                       
                                                                                
_shelx_F_squared_multiplier     1.000                                           
                                                                                
loop_                                                                           
 _refln_index_h                                                                 
 _refln_index_k                                                                 
 _refln_index_l                                                                 
 _refln_F_squared_calc                                                          
 _refln_F_squared_meas                                                          
 _refln_F_squared_sigma                                                         
 _refln_observed_status                                                         
   1   0   0      12557.65      13303.97       201.82 o                         
   2   0   0          3.40         -1.92        10.46 o                         
   3   0   0         70.97         42.91        13.06 o                         
   4   0   0       4665.70       4358.86        65.52 o                         
   5   0   0       1240.11       1186.38        49.72 o                         
   6   0   0        328.57        374.50        35.61 o                         
   7   0   0          3.30        -20.51        29.01 o                         
   8   0   0        448.78        494.68       113.04 o                         
   9   0   0        207.93        320.07        51.96 o                         
  -9   1   0         26.63          7.36        33.54 o                         
  -8   1   0         62.20         66.87        34.61 o                         
  -7   1   0        340.01        358.39        41.83 o                         
  -6   1   0         34.83        185.19        40.12 o                         
  -5   1   0         37.07         66.96        25.33 o                         
  -4   1   0         73.09         37.05        13.69 o                         
  -3   1   0        646.41        633.52        35.12 o                         
  -2   1   0         75.95         44.11        16.59 o                         
  -1   1   0        667.12        772.81        19.67 o                         
   0   1   0       4781.66       5577.57       110.75 o                         
   1   1   0      20704.29      20724.20       281.45 o                         
   2   1   0        369.29        322.89        22.66 o                         
   3   1   0       5587.54       5479.82        72.93 o                         
   4   1   0       1468.24       1459.78        45.40 o                         
   5   1   0       3028.78       2750.11        54.03 o                         
   6   1   0       3795.43       3759.43        89.03 o                         
   7   1   0        741.53        789.61        53.39 o                         
   8   1   0          6.17        -33.86        33.86 o                         
   9   1   0         20.96         10.84        40.24 o                         
  10   1   0         68.75        221.50       146.10 o                         
  -9   2   0         82.25         65.68        41.75 o                         
  -8   2   0         76.93        170.10        79.80 o                         
  -7   2   0       1075.03       1302.95        66.11 o                         
  -6   2   0       2420.50       2356.03        73.13 o                         
  -5   2   0        946.00        993.00        61.79 o                         
  -4   2   0        446.16        410.77        23.51 o                         
  -3   2   0        155.81        150.34        17.56 o                         
  -2   2   0          6.30          7.48        11.17 o                         
  -1   2   0       1377.88       1519.76        31.37 o                         
   0   2   0         93.49        103.54        12.61 o                         
   1   2   0       1898.92       1922.35        58.24 o                         
   2   2   0       2503.36       2782.35        42.65 o                         
   3   2   0        204.82        171.37        15.47 o                         
   4   2   0       1557.05       1451.57        35.69 o                         
   5   2   0         35.51         35.32        14.48 o                         
   6   2   0        208.92        251.56        32.58 o                         
   7   2   0       1788.04       1679.67        64.33 o                         
   8   2   0       1892.67       1942.46        77.84 o                         
   9   2   0        149.93        278.64        48.77 o                         
  10   2   0        112.00          4.14        76.45 o                         
  -8   3   0        759.76        734.71        57.28 o                         
  -7   3   0          8.50        125.16        33.91 o                         
  -6   3   0         12.72        -19.11        29.99 o                         
  -5   3   0       3335.37       3432.51        83.63 o                         
  -4   3   0       3066.33       3005.40        61.61 o                         
  -3   3   0       2952.17       2719.18        50.44 o                         
  -2   3   0         48.10         29.28        13.75 o                         
  -1   3   0       2300.91       2351.42        58.03 o                         
   0   3   0        509.52        497.14        21.50 o                         
   1   3   0       6486.82       7397.51       152.89 o                         
   2   3   0          0.12         14.49        14.57 o                         
   3   3   0        152.10        178.94        17.19 o                         
   4   3   0        827.60        946.21        31.10 o                         
   5   3   0        371.34        414.22        25.07 o                         
   6   3   0          1.37         30.12        24.94 o                         
   7   3   0        370.86        434.49        40.60 o                         
   8   3   0        176.12        209.47        43.58 o                         
   9   3   0        696.03        601.69        58.35 o                         
  10   3   0        710.07        772.95        75.66 o                         
  -8   4   0        809.04        877.15       139.35 o                         
  -7   4   0        695.91        798.74        57.03 o                         
  -6   4   0        429.16        416.44        42.74 o                         
  -5   4   0        547.75        646.04        52.48 o                         
  -4   4   0       1265.40       1345.89        40.63 o                         
  -3   4   0       1743.99       1566.75        40.30 o                         
  -2   4   0       1479.60       1432.54        44.75 o                         
  -1   4   0         12.64         11.67        19.49 o                         
   0   4   0        167.68        172.30        19.87 o                         
   1   4   0      10543.28      11218.48       192.86 o                         
   2   4   0       5100.09       5156.81        79.66 o                         
   3   4   0       2882.12       2725.94        49.47 o                         
   4   4   0       2274.35       2246.83        46.77 o                         
   5   4   0        375.60        425.84        26.38 o                         
   6   4   0        828.42        892.89        49.76 o                         
   7   4   0         69.91         78.28        31.78 o                         
   8   4   0          1.18         -7.29        55.76 o                         
   9   4   0          0.17        -16.33        45.04 o                         
  10   4   0         58.28        147.66       126.35 o                         
  -7   5   0        262.34        309.89       102.95 o                         
  -6   5   0        101.60        124.40        59.96 o                         
  -5   5   0        309.83        328.08        35.78 o                         
  -4   5   0        413.24        424.15        28.82 o                         
  -3   5   0       1294.13       1231.16        37.73 o                         
  -2   5   0        460.15        383.99        23.70 o                         
  -1   5   0       6921.61       7009.68       151.30 o                         
   0   5   0       5667.88       6566.70       100.93 o                         
   1   5   0        156.57        164.85        25.36 o                         
   2   5   0       2433.09       2346.74        45.05 o                         
   3   5   0       9334.45       9258.32       133.78 o                         
   4   5   0       3782.47       3515.86        61.31 o                         
   5   5   0        330.21        332.52        25.36 o                         
   6   5   0         62.42         74.60        21.91 o                         
   7   5   0        635.19        720.18        66.53 o                         
   8   5   0        154.35        154.17        55.70 o                         
   9   5   0        232.26        273.20        88.65 o                         
  10   5   0          3.90         -1.01        50.69 o                         
  -7   6   0        108.32        103.47        93.59 o                         
  -6   6   0        243.16        271.41        90.99 o                         
  -5   6   0          9.78         -3.64        60.31 o                         
  -4   6   0         31.98         22.04        17.62 o                         
  -3   6   0       1784.06       1610.00        43.34 o                         
  -2   6   0        879.46        922.49        32.98 o                         
  -1   6   0        891.21        879.04        36.80 o                         
   0   6   0       4176.68       4514.18       126.47 o                         
   1   6   0       1579.57       1631.79        45.60 o                         
   2   6   0        248.45        224.90        23.65 o                         
   3   6   0        244.05        222.27        24.48 o                         
   4   6   0       4223.45       4003.78        69.08 o                         
   5   6   0        721.43        674.70        33.48 o                         
   6   6   0       2512.52       2509.99        59.84 o                         
   7   6   0          0.02         31.91        35.13 o                         
   8   6   0        205.77        194.61        85.53 o                         
   9   6   0        267.79        183.86        56.59 o                         
  10   6   0        319.90        402.44       118.55 o                         
  -6   7   0        128.96        215.26        90.47 o                         
  -5   7   0          0.93         17.68        72.79 o                         
  -4   7   0        238.89        266.73        72.27 o                         
  -3   7   0       1030.71        952.83        40.10 o                         
  -2   7   0         69.17         88.59        14.87 o                         
  -1   7   0         78.52         91.28        20.64 o                         
   0   7   0          2.80         13.74        20.38 o                         
   1   7   0        206.50        195.21        22.89 o                         
   2   7   0         51.94         37.04        18.52 o                         
   3   7   0        247.99        272.46        26.11 o                         
   4   7   0        236.72        251.82        27.66 o                         
   5   7   0        686.10        688.91        36.07 o                         
   6   7   0        708.85        694.89        45.35 o                         
   7   7   0       1062.55       1099.83        59.33 o                         
   8   7   0          6.05         21.74        47.33 o                         
   9   7   0         70.73         15.49        95.93 o                         
  10   7   0        238.39        226.70        93.07 o                         
  -6   8   0        700.69        835.03       139.87 o                         
  -5   8   0        535.36        367.60        99.83 o                         
  -4   8   0        308.59        291.69        78.51 o                         
  -3   8   0        408.61        420.70        48.09 o                         
  -2   8   0       2214.25       2232.99        82.32 o                         
  -1   8   0        118.64        155.39        29.22 o                         
   0   8   0        379.36        424.17        38.21 o                         
   1   8   0        117.88        121.81        25.25 o                         
   2   8   0       3135.57       2907.76        66.58 o                         
   3   8   0        107.57        117.28        24.59 o                         
   4   8   0        289.48        277.94        39.77 o                         
   5   8   0         69.67         46.32        33.73 o                         
   6   8   0        226.14        211.90        36.45 o                         
   7   8   0        237.58        221.86        39.83 o                         
   8   8   0        499.65        466.40        89.69 o                         
   9   8   0         61.12        131.32        59.22 o                         
  -5   9   0         51.30        133.11        98.79 o                         
  -4   9   0        398.46        382.68        98.79 o                         
  -3   9   0        803.07        708.69        98.79 o                         
  -2   9   0          9.96         33.61        60.05 o                         
  -1   9   0       1704.62       1742.89        75.07 o                         
   0   9   0        266.70        241.34        43.97 o                         
   1   9   0       1118.03       1152.55        50.30 o                         
   2   9   0        106.73         80.22        25.78 o                         
   3   9   0        180.91        212.14        29.38 o                         
   4   9   0         44.66        120.29        35.41 o                         
   5   9   0        368.06        316.73        43.68 o                         
   6   9   0        117.19        132.51        34.59 o                         
   7   9   0        148.32        163.61        40.64 o                         
   8   9   0         22.86        -19.87        45.60 o                         
   9   9   0          9.34         58.94        80.33 o                         
  -4  10   0         34.15         75.39        92.55 o                         
  -3  10   0        657.97        556.34       102.43 o                         
  -2  10   0        599.36        688.93        61.50 o                         
  -1  10   0        394.82        436.03        53.07 o                         
   0  10   0        599.62        681.46        58.83 o                         
   1  10   0       1681.97       1598.31        74.91 o                         
   2  10   0       3763.97       3756.00       108.22 o                         
   3  10   0        688.13        750.14        57.52 o                         
   4  10   0         34.45         55.44        35.73 o                         
   5  10   0        954.90       1008.89        68.57 o                         
   6  10   0        616.51        577.73        58.91 o                         
   7  10   0       1061.06       1142.52        70.02 o                         
   8  10   0        377.83        405.14        66.69 o                         
   9  10   0         97.77        106.11        60.84 o                         
  -3  11   0          1.42          4.68        87.87 o                         
  -2  11   0          9.39         -5.26        41.46 o                         
  -1  11   0        171.80        226.26        65.51 o                         
   0  11   0        103.51         86.54        44.34 o                         
   1  11   0          0.07         -5.24        46.34 o                         
   2  11   0        502.89        538.14        92.55 o                         
   3  11   0       1499.78       1418.41       117.51 o                         
   4  11   0        931.98        924.98       103.99 o                         
   5  11   0        689.19        722.85        67.13 o                         
   6  11   0        279.20        352.00        56.76 o                         
   7  11   0        881.04        881.66        66.25 o                         
   8  11   0        616.33        774.14       136.75 o                         
  -2  12   0         38.54         72.79        91.51 o                         
  -1  12   0         56.05         56.74        46.06 o                         
   0  12   0        113.54        194.98        68.63 o                         
   1  12   0          7.74         31.72        59.27 o                         
   2  12   0         42.49         36.92        80.07 o                         
   3  12   0         16.95         15.08        58.23 o                         
   4  12   0        172.30        188.22        76.95 o                         
   5  12   0        332.23        349.40        92.55 o                         
   6  12   0        110.00         55.11        82.67 o                         
   7  12   0          7.14         17.40        79.81 o                         
   8  12   0         20.24         -6.24        74.35 o                         
  -1  13   0        361.52        264.13        78.51 o                         
   0  13   0         25.75        102.43        66.55 o                         
   1  13   0        503.71        433.63        84.23 o                         
   3  13   0        132.26         35.88        83.19 o                         
   4  13   0         39.61        -36.40        82.67 o                         
   5  13   0         21.99         87.35        88.91 o                         
   6  13   0          0.13         -9.36        85.27 o                         
   7  13   0        123.03         78.51       112.83 o                         
   1  14   0         16.94         48.87        54.59 o                         
   2  14   0         58.34        148.70        73.31 o                         
   3  14   0        373.05        404.00       135.71 o                         
   4  14   0        497.56        585.46       129.47 o                         
  -3 -14   1         26.46        -11.96        69.15 o                         
  -7 -13   1         12.81         -7.28       119.59 o                         
  -6 -13   1          1.12         55.63        95.15 o                         
  -5 -13   1          5.69         80.07        89.43 o                         
  -4 -13   1         43.95        -17.68        79.55 o                         
  -3 -13   1          8.91        -24.96        93.07 o                         
  -2 -13   1         32.20         53.55        63.95 o                         
  -1 -13   1        197.26         51.99        62.39 o                         
   1 -13   1        490.15        470.55        85.79 o                         
  -7 -12   1         93.52         88.39       101.39 o                         
  -6 -12   1         93.42          8.32        83.19 o                         
  -5 -12   1        129.76         99.31        80.07 o                         
  -4 -12   1         10.08         14.56        73.83 o                         
  -3 -12   1         38.12        -51.47        60.83 o                         
  -1 -12   1         35.45         17.16        55.63 o                         
   0 -12   1        671.57        758.85       119.07 o                         
   1 -12   1        754.01        851.33       159.10 o                         
   2 -12   1        308.89        283.25        59.04 o                         
  -8 -11   1          1.28        -75.91        75.91 o                         
  -7 -11   1        197.90        200.12        60.46 o                         
  -6 -11   1        613.81        581.90        68.56 o                         
  -5 -11   1        705.00        816.31        99.83 o                         
  -4 -11   1         18.56         50.95        58.23 o                         
  -3 -11   1          5.80        -20.28        59.79 o                         
  -2 -11   1         59.94          9.88        64.99 o                         
  -1 -11   1          1.75         14.08        48.35 o                         
   0 -11   1          9.53         26.58        41.43 o                         
   1 -11   1          1.11         63.58        44.28 o                         
   2 -11   1         20.80         -5.36        43.46 o                         
   3 -11   1         34.65         77.47        96.19 o                         
  -9 -10   1        487.15        523.06       107.11 o                         
  -8 -10   1        581.16        679.36       102.43 o                         
  -7 -10   1          1.30        -10.79        35.98 o                         
  -6 -10   1         68.43         74.58        44.07 o                         
  -5 -10   1       2273.99       2243.58        90.06 o                         
  -4 -10   1       1357.49       1352.36        75.97 o                         
  -3 -10   1        750.10        712.96        58.92 o                         
  -2 -10   1        344.17        390.68        98.27 o                         
  -1 -10   1        286.75        328.71        48.22 o                         
   0 -10   1        816.19        776.98        87.09 o                         
   1 -10   1        487.17        401.37        51.74 o                         
   2 -10   1          0.38         16.30        38.48 o                         
   3 -10   1        117.49        107.11        90.99 o                         
   4 -10   1        244.98        280.77        98.79 o                         
  -9  -9   1         50.58          7.61        51.15 o                         
  -8  -9   1        607.27        588.09        74.84 o                         
  -7  -9   1        951.04       1053.64        64.32 o                         
  -6  -9   1        401.34        366.69        50.90 o                         
  -5  -9   1         79.90         91.78        31.92 o                         
  -4  -9   1       2094.06       2067.06        64.76 o                         
  -3  -9   1       2421.69       2429.79        65.92 o                         
  -2  -9   1        863.01        902.30        45.92 o                         
  -1  -9   1          6.57         33.97        34.23 o                         
   0  -9   1          8.19         25.01        32.54 o                         
   1  -9   1       1345.82       1326.99        72.24 o                         
   2  -9   1        931.66        917.87        64.98 o                         
   3  -9   1        646.41        654.56        57.12 o                         
   4  -9   1         12.73         69.67        78.51 o                         
   5  -9   1        200.13        100.87        98.27 o                         
  -9  -8   1          8.50         52.99        56.74 o                         
  -8  -8   1        140.29         62.04        69.67 o                         
  -7  -8   1         38.88         37.70        42.13 o                         
  -6  -8   1        334.56        346.19        39.35 o                         
  -5  -8   1       1686.24       1549.60        72.10 o                         
  -4  -8   1         23.18         29.42        24.09 o                         
  -3  -8   1         30.99         67.66        23.92 o                         
  -2  -8   1        252.57        239.91        28.16 o                         
  -1  -8   1       1320.59       1313.31        47.75 o                         
   0  -8   1        936.77        993.62        80.07 o                         
   1  -8   1        271.43        228.91        38.52 o                         
   2  -8   1        829.73        935.20        61.28 o                         
   3  -8   1       2020.30       1958.55       140.65 o                         
   4  -8   1       1161.09       1170.92       118.03 o                         
   5  -8   1        188.32         42.64        72.27 o                         
  -9  -7   1         87.60        182.47        92.81 o                         
  -8  -7   1         12.01        -28.20        42.08 o                         
  -7  -7   1         63.22         30.58        40.64 o                         
  -6  -7   1        673.08        705.92        39.64 o                         
  -5  -7   1         69.09         64.58        22.49 o                         
  -4  -7   1          9.37         -6.88        21.28 o                         
  -3  -7   1       1145.52       1147.53        39.05 o                         
  -2  -7   1         18.66          5.57        19.44 o                         
  -1  -7   1        216.45        160.00        22.95 o                         
   0  -7   1       2953.54       2824.73        63.38 o                         
   1  -7   1        153.35        176.76        34.30 o                         
   2  -7   1        243.19        245.86        37.57 o                         
   3  -7   1        285.86        224.80        40.10 o                         
   4  -7   1        868.40        858.43        96.19 o                         
   5  -7   1       1023.16        920.30       108.15 o                         
 -10  -6   1        253.27        470.55       108.15 o                         
  -9  -6   1         35.34         15.00        48.09 o                         
  -8  -6   1        106.67        128.91        47.79 o                         
  -7  -6   1       1436.30       1387.26        66.77 o                         
  -6  -6   1        588.37        554.41        35.20 o                         
  -5  -6   1         31.29         22.43        20.99 o                         
  -4  -6   1       1415.33       1343.81        45.62 o                         
  -3  -6   1       2597.19       2432.92        50.92 o                         
  -2  -6   1       2283.81       2182.51        54.96 o                         
  -1  -6   1       1046.89       1078.04        69.69 o                         
   0  -6   1         31.24         20.87        17.67 o                         
   1  -6   1         52.36         50.37        32.00 o                         
   2  -6   1         13.45         26.61        10.70 o                         
   3  -6   1         22.82         16.74        22.29 o                         
   4  -6   1         34.67         50.72        41.08 o                         
   5  -6   1         37.21        100.87        62.91 o                         
   7  -6   1        189.63        147.14       108.15 o                         
 -10  -5   1        281.47        341.08       109.19 o                         
  -9  -5   1        162.45        245.76        61.56 o                         
  -8  -5   1         18.52         18.13        40.21 o                         
  -7  -5   1         80.39         63.32        34.58 o                         
  -6  -5   1       2266.18       2052.86        55.39 o                         
  -5  -5   1       2556.56       2485.43        58.76 o                         
  -4  -5   1       1517.07       1402.13        41.09 o                         
  -3  -5   1       1183.86       1142.56        82.17 o                         
  -2  -5   1       1659.15       1523.72        40.53 o                         
  -1  -5   1       1150.27       1034.88        38.19 o                         
   0  -5   1        361.60        250.87        21.96 o                         
   1  -5   1          0.45         16.44        17.97 o                         
   2  -5   1       4424.47       4256.27        68.26 o                         
   3  -5   1        934.97        948.80        38.62 o                         
   4  -5   1        126.79        167.28        25.70 o                         
   5  -5   1          2.56        -23.54        33.54 o                         
   7  -5   1         80.59         54.59        96.19 o                         
 -10  -4   1         12.25        -42.64        85.27 o                         
  -9  -4   1         93.31         48.62        41.86 o                         
  -8  -4   1         15.01        -20.04        35.37 o                         
  -7  -4   1         92.56        115.66        35.35 o                         
  -6  -4   1        138.53        126.14        33.38 o                         
  -5  -4   1       1733.88       1608.88        43.77 o                         
  -4  -4   1      11051.35      10829.38       136.97 o                         
  -3  -4   1       6945.21       6572.81        99.82 o                         
  -2  -4   1          2.99         -8.70        14.22 o                         
  -1  -4   1        672.87        633.87        46.56 o                         
   0  -4   1       5188.13       4946.41        77.09 o                         
   1  -4   1       4973.47       4814.25        78.42 o                         
   2  -4   1         28.39         44.01        14.58 o                         
   3  -4   1        846.97        861.97        41.65 o                         
   4  -4   1          7.28         -2.16        17.24 o                         
   5  -4   1          7.30         21.06        29.72 o                         
   6  -4   1         73.27         86.27        29.99 o                         
   7  -4   1         27.66         40.04        80.07 o                         
   8  -4   1        172.52         22.36       103.99 o                         
 -10  -3   1        357.70        179.38       108.67 o                         
  -9  -3   1          0.78        101.97        61.41 o                         
  -8  -3   1         20.60         37.29        35.87 o                         
  -7  -3   1         30.69         33.24        30.02 o                         
  -6  -3   1          4.22         31.43        25.00 o                         
  -5  -3   1         15.43         26.92        15.73 o                         
  -4  -3   1        182.03        208.58        18.91 o                         
  -3  -3   1       1564.46       1378.29        34.22 o                         
  -2  -3   1        316.10        270.17        19.70 o                         
  -1  -3   1       2972.38       3155.54        45.95 o                         
   0  -3   1         65.41         91.29        14.92 o                         
   1  -3   1       5938.06       5857.18       130.88 o                         
   2  -3   1       6688.12       6704.57        88.42 o                         
   3  -3   1       3859.56       3763.14        61.32 o                         
   4  -3   1        163.66        166.52        20.90 o                         
   5  -3   1        633.39        637.84        57.20 o                         
   6  -3   1        204.20        290.81        59.16 o                         
   7  -3   1       1027.59       1104.48        62.54 o                         
   8  -3   1         78.95        147.64        33.21 o                         
 -10  -2   1        513.95        760.68       142.98 o                         
  -9  -2   1        270.31        333.15        72.58 o                         
  -8  -2   1        161.95        140.42        38.29 o                         
  -7  -2   1        347.53        443.78        43.19 o                         
  -6  -2   1        841.89        841.12        80.24 o                         
  -5  -2   1         27.61         47.36        15.90 o                         
  -4  -2   1        290.04        264.65        18.83 o                         
  -3  -2   1       2494.10       2300.85        90.51 o                         
  -2  -2   1         13.46          8.18        11.48 o                         
  -1  -2   1          3.28          4.37        10.41 o                         
   0  -2   1       2764.54       2990.47        45.98 o                         
   1  -2   1       1780.69       1908.26        58.00 o                         
   2  -2   1          5.29          3.76        11.94 o                         
   3  -2   1       1972.40       2009.22        49.08 o                         
   4  -2   1       1782.79       1653.81        43.79 o                         
   5  -2   1       1019.80       1017.69        61.28 o                         
   6  -2   1        252.81        220.38        36.87 o                         
   7  -2   1       1780.79       1759.51        92.40 o                         
   8  -2   1       1301.61       1307.86        68.05 o                         
   9  -2   1        355.12        527.24        87.22 o                         
  -9  -1   1        555.15        543.94        59.11 o                         
  -8  -1   1       1181.69       1180.04        67.57 o                         
  -7  -1   1        458.76        452.69        43.12 o                         
  -6  -1   1        797.60        822.61        46.63 o                         
  -5  -1   1       1927.34       1832.59        43.06 o                         
  -4  -1   1       1880.16       1816.42        38.28 o                         
  -3  -1   1       3688.02       3312.70        50.56 o                         
  -2  -1   1        569.70        633.85        19.99 o                         
  -1  -1   1         12.56          0.52         9.44 o                         
   0  -1   1       1435.07       1499.18        27.53 o                         
   1  -1   1       1313.26       1489.03        36.62 o                         
   2  -1   1         37.17         32.85        12.75 o                         
   3  -1   1        266.93        270.50        18.95 o                         
   4  -1   1          8.46         27.89        14.96 o                         
   5  -1   1        492.38        469.53        26.95 o                         
   6  -1   1       1975.42       2026.15       110.65 o                         
   7  -1   1        253.02        457.81        45.27 o                         
   8  -1   1        261.99        309.23        45.36 o                         
   9  -1   1        630.19        679.61        60.18 o                         
  -9   0   1         24.38         64.46        42.25 o                         
  -8   0   1        428.08        410.06        49.51 o                         
  -7   0   1        332.82        305.78        41.51 o                         
  -6   0   1       1719.48       1658.81        61.65 o                         
  -5   0   1        127.88        132.96        26.99 o                         
  -4   0   1        547.35        526.36        21.10 o                         
  -3   0   1       2911.31       2587.72        42.80 o                         
  -2   0   1       2123.41       1921.05        34.00 o                         
  -1   0   1       2951.93       3107.66        92.81 o                         
   0   0   1         12.85          3.58         3.17 o                         
   1   0   1       6447.24       6623.83        75.20 o                         
   2   0   1      11546.44      12442.37       141.35 o                         
   3   0   1       5702.64       5874.22        78.53 o                         
   4   0   1        354.94        348.71        20.72 o                         
   5   0   1        114.02        108.18        17.27 o                         
   6   0   1        296.96        302.67        33.67 o                         
   7   0   1        226.44        183.10        36.64 o                         
   8   0   1         15.53          2.99        32.11 o                         
   9   0   1        110.92         55.56        53.45 o                         
  -9   1   1         26.57        130.93        63.70 o                         
  -8   1   1         85.16         38.35        40.23 o                         
  -7   1   1        728.64        718.91        54.19 o                         
  -6   1   1        886.54        856.05        51.52 o                         
  -5   1   1        506.98        486.29        38.01 o                         
  -4   1   1       2045.06       1990.28        54.63 o                         
  -3   1   1        137.79        158.40        14.43 o                         
  -2   1   1       2105.66       1994.13        47.96 o                         
  -1   1   1       1762.76       1731.57        27.69 o                         
   0   1   1      22280.71      28301.61       967.93 o                         
   1   1   1        379.51        438.05        13.92 o                         
   2   1   1       3318.06       3457.77        48.28 o                         
   3   1   1       4592.41       4380.57        61.89 o                         
   4   1   1       2088.51       1824.10        44.13 o                         
   5   1   1        287.19        302.90        21.26 o                         
   6   1   1        112.99        166.96        28.71 o                         
   7   1   1        340.84        331.46        39.23 o                         
   8   1   1        225.72        208.77        42.47 o                         
   9   1   1        116.28         65.85        43.64 o                         
  10   1   1          0.50         -8.15        82.68 o                         
  -9   2   1        309.11        198.26        62.05 o                         
  -8   2   1        136.28        125.06        38.60 o                         
  -7   2   1         19.16         59.00        32.34 o                         
  -6   2   1        167.64        260.46        42.94 o                         
  -5   2   1          0.03        -23.02        23.02 o                         
  -4   2   1        827.44        888.48        31.58 o                         
  -3   2   1        896.71        859.87        35.20 o                         
  -2   2   1        707.57        767.34        29.64 o                         
  -1   2   1         13.52         30.29        13.07 o                         
   0   2   1        153.84        227.97        14.02 o                         
   1   2   1       6473.04       7005.33       223.02 o                         
   2   2   1      45894.35      50115.94       540.03 o                         
   3   2   1       5871.46       6027.89        78.78 o                         
   4   2   1       3725.62       3345.03        55.65 o                         
   5   2   1        365.55        311.87        21.65 o                         
   6   2   1       1236.57       1308.37        58.29 o                         
   7   2   1        499.34        611.25        45.45 o                         
   8   2   1        170.32        166.92        40.16 o                         
   9   2   1        228.39        319.06        51.26 o                         
  10   2   1        497.01        632.21        71.49 o                         
  -8   3   1        243.54        301.80        40.72 o                         
  -7   3   1        874.08        865.33        58.14 o                         
  -6   3   1        223.39        306.27        60.53 o                         
  -5   3   1         86.41        115.46        32.35 o                         
  -4   3   1         72.17        112.38        22.12 o                         
  -3   3   1         93.15         64.12        14.93 o                         
  -2   3   1        125.33        191.17        16.58 o                         
  -1   3   1        836.12        959.33        36.27 o                         
   0   3   1       2695.82       3387.50        92.29 o                         
   1   3   1        365.83        468.48        30.76 o                         
   2   3   1        133.94        104.63        13.68 o                         
   3   3   1       2852.63       2807.68        48.86 o                         
   4   3   1        714.33        697.18        27.71 o                         
   5   3   1         81.23         85.79        17.76 o                         
   6   3   1        988.56       1085.07        37.61 o                         
   7   3   1       2893.53       2872.72        80.35 o                         
   8   3   1        982.94        999.86        77.85 o                         
   9   3   1         11.91         47.90        41.22 o                         
  10   3   1         64.29         33.06        90.99 o                         
  -8   4   1        166.48        197.72        72.60 o                         
  -7   4   1        269.41        443.82        71.01 o                         
  -6   4   1        998.63       1078.18        59.86 o                         
  -5   4   1       3408.68       3308.87        85.07 o                         
  -4   4   1       1768.62       1593.97        56.70 o                         
  -3   4   1         96.13        124.83        17.60 o                         
  -2   4   1       2158.77       2311.11        45.40 o                         
  -1   4   1       1213.18       1342.72        52.15 o                         
   0   4   1        139.69        101.05        17.21 o                         
   1   4   1          0.82         -5.47        13.24 o                         
   2   4   1       1303.90       1314.30        34.85 o                         
   3   4   1         26.30         41.54        15.39 o                         
   4   4   1        563.73        619.02        26.67 o                         
   5   4   1         61.50         69.97        17.75 o                         
   6   4   1       1047.92       1254.76        50.40 o                         
   7   4   1        221.35        260.32        34.57 o                         
   8   4   1        285.55        307.77        50.26 o                         
   9   4   1        535.18        581.82        71.51 o                         
  10   4   1        221.31        221.03       109.45 o                         
  -7   5   1        548.58        176.63       240.99 o                         
  -6   5   1        311.38        375.28        39.17 o                         
  -5   5   1        801.61        916.43        51.72 o                         
  -4   5   1        758.55        797.48        45.06 o                         
  -3   5   1       1117.55       1006.65        39.84 o                         
  -2   5   1        718.66        699.04        50.72 o                         
  -1   5   1        400.66        471.66        28.80 o                         
   0   5   1        454.29        359.93        25.19 o                         
   1   5   1       6836.85       7425.69       107.76 o                         
   2   5   1        869.83        884.05        31.35 o                         
   3   5   1        607.92        625.53        25.77 o                         
   4   5   1        114.62        119.11        18.95 o                         
   5   5   1        730.65        788.97        33.34 o                         
   6   5   1        396.66        409.43        29.42 o                         
   7   5   1         34.41         43.60        30.46 o                         
   8   5   1         20.67         33.44        56.41 o                         
   9   5   1         65.84         69.67        71.75 o                         
  10   5   1          0.80        -47.00        47.00 o                         
  -7   6   1        228.64        184.58       102.43 o                         
  -6   6   1        764.35        732.08       103.99 o                         
  -5   6   1        153.97        209.70        37.54 o                         
  -4   6   1        138.01        203.49        38.07 o                         
  -3   6   1          6.52          2.18        25.74 o                         
  -2   6   1       2458.66       2563.49        52.84 o                         
  -1   6   1       2527.20       2499.53       111.07 o                         
   0   6   1        169.35        202.84        24.06 o                         
   1   6   1       1618.42       1587.03        44.22 o                         
   2   6   1       5075.24       4904.34        82.17 o                         
   3   6   1       3549.27       3360.11        64.97 o                         
   4   6   1       1543.42       1485.42        41.85 o                         
   5   6   1         20.11         20.21        19.36 o                         
   6   6   1        279.44        292.13        27.43 o                         
   7   6   1        588.23        580.47        44.46 o                         
   8   6   1        276.31        291.23        53.34 o                         
   9   6   1         40.73        -39.99        48.66 o                         
  10   6   1         56.93        121.04        59.51 o                         
  -6   7   1          0.77        -81.11        81.11 o                         
  -5   7   1          2.08          7.28        70.71 o                         
  -4   7   1         62.75         25.93        12.18 o                         
  -3   7   1        147.34        163.59        20.28 o                         
  -2   7   1        650.44        672.00        29.87 o                         
  -1   7   1       2908.91       3062.96        69.13 o                         
   0   7   1       2301.44       2288.73        57.77 o                         
   1   7   1        907.32        941.10        38.05 o                         
   2   7   1         45.38         73.96        21.47 o                         
   3   7   1       2593.99       2573.57        58.61 o                         
   4   7   1       4159.31       4054.41        70.43 o                         
   5   7   1       1710.73       1616.76        47.28 o                         
   6   7   1        160.28        221.73        42.84 o                         
   7   7   1        611.65        676.66        48.33 o                         
   8   7   1        685.72        700.43        70.09 o                         
   9   7   1        149.51        181.84        58.60 o                         
  10   7   1         16.31         17.16        90.47 o                         
  -6   8   1         34.87        150.26       108.15 o                         
  -5   8   1          2.09        -74.87        74.87 o                         
  -4   8   1       1069.48       1068.49       111.79 o                         
  -3   8   1        148.83        171.30        48.09 o                         
  -2   8   1         21.42         21.74        23.04 o                         
  -1   8   1        689.63        705.70        51.80 o                         
   0   8   1        691.26        707.67        39.95 o                         
   1   8   1        272.06        262.11        28.46 o                         
   2   8   1        346.15        333.84        36.76 o                         
   3   8   1         53.26         43.51        22.11 o                         
   4   8   1          1.55          7.71        23.33 o                         
   5   8   1        546.45        541.51        51.05 o                         
   6   8   1       2216.60       2089.36        68.78 o                         
   7   8   1         66.49        124.88        36.44 o                         
   8   8   1        195.71        232.03        55.09 o                         
   9   8   1        158.65        221.53        57.62 o                         
  -5   9   1        213.55        305.21       109.19 o                         
  -4   9   1         13.60        -31.20        69.67 o                         
  -3   9   1        604.88        574.54        86.83 o                         
  -2   9   1        852.81        904.01        63.12 o                         
  -1   9   1       1872.15       1990.87        81.02 o                         
   0   9   1          3.57          3.67        26.26 o                         
   1   9   1        288.42        306.18        32.50 o                         
   2   9   1        958.65        919.26        44.21 o                         
   3   9   1        184.56        200.22        30.25 o                         
   4   9   1         93.75         76.12        33.46 o                         
   5   9   1          3.33        -22.84        32.89 o                         
   6   9   1       1292.50       1293.18        64.03 o                         
   7   9   1         38.15         76.86        38.52 o                         
   8   9   1         13.23         10.44        92.81 o                         
   9   9   1         89.68        160.39        63.08 o                         
  -4  10   1        266.27        395.16       110.75 o                         
  -3  10   1         56.92         63.95        79.03 o                         
  -2  10   1          5.58         52.53        92.81 o                         
  -1  10   1       2115.05       2184.18       126.09 o                         
   0  10   1       2691.28       2950.91       104.77 o                         
   1  10   1        208.71        265.64        45.15 o                         
   2  10   1          0.96        -27.28        27.28 o                         
   3  10   1        816.62        819.36        64.99 o                         
   4  10   1       1874.14       1853.02        79.40 o                         
   5  10   1        420.75        386.61        50.27 o                         
   6  10   1          1.86         -1.49        30.97 o                         
   7  10   1        101.23        130.59        48.92 o                         
   8  10   1         23.47         43.11        53.84 o                         
   9  10   1        111.18        109.80        61.15 o                         
  -3  11   1        120.33        196.54        99.83 o                         
  -2  11   1         19.12         76.76        45.77 o                         
  -1  11   1          8.96         87.64        49.13 o                         
   0  11   1        435.00        463.36        72.79 o                         
   1  11   1       2083.00       1863.48       128.43 o                         
   2  11   1        336.68        336.92        81.63 o                         
   3  11   1         27.82         63.43        64.99 o                         
   4  11   1        433.33        492.06        56.70 o                         
   5  11   1       2484.47       2409.24        97.38 o                         
   6  11   1        755.16        812.93       111.27 o                         
   7  11   1        374.45        402.14        62.42 o                         
   8  11   1          0.78        -44.97        45.52 o                         
   9  11   1        239.20        324.45        95.67 o                         
  -2  12   1         55.53         48.35        93.07 o                         
  -1  12   1        123.86         49.23        51.50 o                         
   0  12   1         68.89        -11.96        54.59 o                         
   1  12   1         88.77         -2.08        87.35 o                         
   2  12   1       1081.44       1396.05       131.55 o                         
   3  12   1        898.13       1095.00       118.03 o                         
   4  12   1        557.52        545.42        98.27 o                         
   5  12   1          5.01        -61.35        69.67 o                         
   6  12   1        303.55        362.24        63.24 o                         
   7  12   1        861.97        811.26        84.24 o                         
   8  12   1        156.73        191.69        74.71 o                         
  -1  13   1         14.37         49.91        64.47 o                         
   0  13   1         82.37        289.61        80.07 o                         
   2  13   1        182.62         93.59       103.99 o                         
   3  13   1          4.71         15.08        89.43 o                         
   4  13   1         23.54         14.04        77.47 o                         
   5  13   1        272.81        356.68        98.79 o                         
   6  13   1        364.44        356.16        97.75 o                         
   7  13   1          3.32         82.15       109.71 o                         
   1  14   1        449.12        489.79        84.23 o                         
   3  14   1         61.72        161.70       107.63 o                         
   4  14   1        202.81        269.85       108.15 o                         
   5  14   1         31.25         80.07       105.55 o                         
  -6 -13   2        353.57        446.63       121.67 o                         
  -5 -13   2         69.81         30.16        93.07 o                         
  -4 -13   2         94.44         35.36        96.19 o                         
  -3 -13   2        425.75        510.59       100.35 o                         
  -2 -13   2        288.39        265.69        75.91 o                         
  -1 -13   2        462.72        268.29        73.83 o                         
   0 -13   2         13.19        125.83        62.91 o                         
   1 -13   2         42.91         88.91        60.31 o                         
  -7 -12   2         60.51         26.52       102.95 o                         
  -6 -12   2         36.47         54.07        93.07 o                         
  -5 -12   2        341.88        375.92        90.99 o                         
  -4 -12   2        327.39        205.38        82.67 o                         
  -3 -12   2        166.63        175.74        86.83 o                         
  -2 -12   2        332.54        296.89        69.67 o                         
  -1 -12   2        298.65        361.88        74.35 o                         
   0 -12   2        936.60        846.13        74.25 o                         
   1 -12   2        139.31        126.43        52.32 o                         
   2 -12   2         61.30        149.09        54.21 o                         
  -8 -11   2        373.20        441.95        99.31 o                         
  -7 -11   2        179.69        172.24        57.70 o                         
  -6 -11   2         39.48         14.04        72.79 o                         
  -5 -11   2         23.68         15.08        59.79 o                         
  -4 -11   2        263.84        276.61        78.51 o                         
  -3 -11   2         24.65        -20.28        63.43 o                         
  -2 -11   2          3.66         23.40        61.87 o                         
  -1 -11   2        126.81        142.88        47.89 o                         
   0 -11   2        458.54        482.19        58.76 o                         
   1 -11   2        420.93        351.31        79.03 o                         
   2 -11   2        896.24        932.41        75.58 o                         
   3 -11   2          4.04         67.59        95.15 o                         
  -9 -10   2          0.49        184.06        76.95 o                         
  -8 -10   2        231.78        300.28        82.67 o                         
  -7 -10   2        953.47       1046.09        81.75 o                         
  -6 -10   2        947.48        917.50        59.45 o                         
  -5 -10   2        669.99        673.19       103.21 o                         
  -4 -10   2         54.74         57.19        58.75 o                         
  -3 -10   2        225.15        233.89        46.29 o                         
  -2 -10   2        174.50        204.04        45.08 o                         
  -1 -10   2        124.42        152.62        40.44 o                         
   0 -10   2        441.51        427.94        51.65 o                         
   1 -10   2          8.76          2.36        36.64 o                         
   2 -10   2        454.77        417.23        98.27 o                         
   3 -10   2        505.55        511.04        61.06 o                         
   4 -10   2          1.63         70.19        97.75 o                         
  -9  -9   2        619.16        697.81        82.76 o                         
  -8  -9   2        291.56        343.32        67.26 o                         
  -7  -9   2        651.94        620.97        74.35 o                         
  -6  -9   2        518.70        616.14        71.23 o                         
  -5  -9   2       2528.39       2436.39        76.79 o                         
  -4  -9   2       2656.00       2545.47        75.17 o                         
  -3  -9   2         43.58         19.41        27.74 o                         
  -2  -9   2       1580.38       1587.69        70.39 o                         
  -1  -9   2       2249.89       2257.60       118.03 o                         
   0  -9   2        374.40        352.62        59.79 o                         
   1  -9   2         55.15         -1.85        49.13 o                         
   2  -9   2        157.66        168.28        44.46 o                         
   3  -9   2          0.63         28.35        36.60 o                         
   4  -9   2        229.48        222.54        89.43 o                         
   5  -9   2         32.95          3.64        86.83 o                         
  -9  -8   2        201.93        261.27        62.23 o                         
  -8  -8   2        381.08        420.17        72.53 o                         
  -7  -8   2        614.05        574.58        67.88 o                         
  -6  -8   2         88.81        135.65        34.20 o                         
  -5  -8   2        423.55        453.47        39.17 o                         
  -4  -8   2       2981.51       2834.23        63.02 o                         
  -3  -8   2       3723.25       3577.21        77.14 o                         
  -2  -8   2         50.37         62.30        24.17 o                         
  -1  -8   2        411.33        439.77        95.67 o                         
   0  -8   2        186.17        192.05        36.39 o                         
   1  -8   2        818.63        823.86        56.99 o                         
   2  -8   2       1419.26       1357.80        77.73 o                         
   3  -8   2         42.24         27.18        35.17 o                         
   4  -8   2         64.14         23.40        64.47 o                         
   5  -8   2        646.52        701.41       107.11 o                         
   6  -8   2        233.56        162.74       104.51 o                         
  -9  -7   2          1.56        -26.03        69.15 o                         
  -8  -7   2          0.33        -60.57        60.57 o                         
  -7  -7   2        112.24        104.47        46.71 o                         
  -6  -7   2        592.83        617.69        39.93 o                         
  -5  -7   2        214.07        206.88        30.63 o                         
  -4  -7   2          4.81         -1.08        19.35 o                         
  -3  -7   2        554.08        546.56        29.83 o                         
  -2  -7   2       2281.30       2364.91        57.97 o                         
  -1  -7   2       3550.87       3424.16        70.18 o                         
   0  -7   2        974.58        913.13        40.69 o                         
   1  -7   2       1245.55       1149.83        57.39 o                         
   2  -7   2       1235.09       1273.27       118.29 o                         
   3  -7   2       2724.36       2694.03        89.56 o                         
   4  -7   2        807.80        749.38        59.21 o                         
   5  -7   2         22.85        -28.08        62.39 o                         
   6  -7   2        197.16        111.79        88.91 o                         
  -9  -6   2        363.19        387.08        68.03 o                         
  -8  -6   2        199.42        160.02        53.97 o                         
  -7  -6   2         11.06         17.33        34.12 o                         
  -6  -6   2       2260.22       2220.30        59.74 o                         
  -5  -6   2        466.96        435.06        31.14 o                         
  -4  -6   2        853.25        900.00        41.10 o                         
  -3  -6   2        192.34        202.52        21.80 o                         
  -2  -6   2         29.62         35.28        16.57 o                         
  -1  -6   2         11.20        -18.11        19.10 o                         
   0  -6   2        520.89        546.65        33.53 o                         
   1  -6   2         82.44         73.24        21.23 o                         
   2  -6   2         32.36          8.14         7.51 o                         
   3  -6   2        654.59        696.80        49.88 o                         
   4  -6   2       3222.45       3349.96       100.01 o                         
   5  -6   2       1594.52       1395.53       118.55 o                         
   6  -6   2        157.28        188.74        77.47 o                         
   7  -6   2         60.66        199.66       123.23 o                         
  -9  -5   2        171.55        118.53        76.17 o                         
  -8  -5   2        794.23        836.48        62.45 o                         
  -7  -5   2       1664.91       1610.32        68.74 o                         
  -6  -5   2          1.75          0.93        33.85 o                         
  -5  -5   2         95.44        121.28        22.26 o                         
  -4  -5   2       3046.43       2862.90        64.01 o                         
  -3  -5   2       4770.93       4605.85        71.72 o                         
  -2  -5   2         16.40         11.72        15.20 o                         
  -1  -5   2       5154.08       5231.05        83.66 o                         
   0  -5   2          4.00         -5.26        16.61 o                         
   1  -5   2        514.13        506.00        20.85 o                         
   2  -5   2        533.59        472.81        22.00 o                         
   3  -5   2         34.36         17.40        13.42 o                         
   4  -5   2          7.58         14.09        17.41 o                         
   5  -5   2        129.89        106.07        55.63 o                         
   6  -5   2       1138.22       1050.29       103.99 o                         
   7  -5   2        150.71        276.09        94.63 o                         
  -9  -4   2        177.14        110.81        51.70 o                         
  -8  -4   2         99.26         76.59        41.83 o                         
  -7  -4   2       1357.37       1332.47        61.27 o                         
  -6  -4   2        618.66        672.30        44.59 o                         
  -5  -4   2       1944.72       1891.04        72.72 o                         
  -4  -4   2        726.19        838.45        32.41 o                         
  -3  -4   2       3408.48       3057.10        61.04 o                         
  -2  -4   2      12832.39      12917.85       152.89 o                         
  -1  -4   2      11699.85      11927.72       139.95 o                         
   0  -4   2       4768.72       4939.55        91.54 o                         
   1  -4   2          3.21        -12.47        12.47 o                         
   2  -4   2       3037.49       2918.95        50.84 o                         
   3  -4   2        339.04        339.37        22.47 o                         
   4  -4   2        132.13        186.23        22.23 o                         
   5  -4   2         13.48         31.14        22.73 o                         
   6  -4   2         45.14        153.89        90.99 o                         
   7  -4   2         19.56        -74.35        74.35 o                         
   8  -4   2         92.16          3.12        98.79 o                         
 -10  -3   2        155.83        419.60       150.78 o                         
  -9  -3   2         11.18         66.86        44.94 o                         
  -8  -3   2         29.73         32.37        41.64 o                         
  -7  -3   2        204.33        245.64        37.61 o                         
  -6  -3   2        285.68        264.94        34.11 o                         
  -5  -3   2        682.95        653.29        30.49 o                         
  -4  -3   2       3099.06       2991.66        54.64 o                         
  -3  -3   2        183.69        213.37        18.67 o                         
  -2  -3   2       1991.21       2213.29        47.09 o                         
  -1  -3   2      11964.95      12239.67       140.26 o                         
   0  -3   2       6089.10       5664.29        81.40 o                         
   1  -3   2       1376.93       1362.73        56.14 o                         
   2  -3   2          1.33         17.72        13.26 o                         
   3  -3   2       3083.27       2988.27        53.68 o                         
   4  -3   2       3890.16       3728.89        76.55 o                         
   5  -3   2       2694.25       2686.29        60.05 o                         
   6  -3   2        480.39        564.76        82.93 o                         
   7  -3   2          5.41         -7.08        28.29 o                         
   8  -3   2        354.60        366.56       107.63 o                         
  -9  -2   2         57.09         72.63        44.52 o                         
  -8  -2   2        532.15        539.82        51.01 o                         
  -7  -2   2          7.44         10.42        29.72 o                         
  -6  -2   2        250.55        258.13        34.11 o                         
  -5  -2   2        300.61        333.85        35.87 o                         
  -4  -2   2         69.61         61.84        15.06 o                         
  -3  -2   2       2342.58       2193.03        41.59 o                         
  -2  -2   2        636.56        713.92        26.50 o                         
  -1  -2   2       1838.11       1807.44        32.50 o                         
   0  -2   2        625.29        665.46        32.37 o                         
   1  -2   2       6693.21       6765.03       126.54 o                         
   2  -2   2         39.83         38.13        12.40 o                         
   3  -2   2       1434.86       1295.64        35.36 o                         
   4  -2   2        919.85        940.86        50.96 o                         
   5  -2   2       4013.09       4071.19        72.00 o                         
   6  -2   2        994.01       1003.64        53.74 o                         
   7  -2   2        142.43        128.54        35.82 o                         
   8  -2   2         27.08         45.15        34.46 o                         
   9  -2   2        196.43        208.50       118.55 o                         
  -9  -1   2         51.64         92.40        64.43 o                         
  -8  -1   2        133.03        121.40        39.97 o                         
  -7  -1   2        771.11        691.10        50.56 o                         
  -6  -1   2        681.53        711.81        46.13 o                         
  -5  -1   2         85.85        102.77        25.67 o                         
  -4  -1   2        272.85        297.78        17.68 o                         
  -3  -1   2        427.32        443.31        25.52 o                         
  -2  -1   2          6.09         -2.74        11.23 o                         
  -1  -1   2        593.54        578.70        25.86 o                         
   0  -1   2       1063.83        924.71        15.94 o                         
   1  -1   2       1630.05       1665.85        37.00 o                         
   2  -1   2        673.30        708.57        24.42 o                         
   3  -1   2       1470.41       1428.78        35.37 o                         
   4  -1   2       3386.19       3432.78        58.83 o                         
   5  -1   2         73.25         93.21        26.61 o                         
   6  -1   2        300.42        325.08        35.76 o                         
   7  -1   2       2091.18       2152.58        84.31 o                         
   8  -1   2        666.24        698.26        57.08 o                         
   9  -1   2        338.15        480.99        88.13 o                         
  -9   0   2        284.02        310.38        52.04 o                         
  -8   0   2         80.36         96.62        39.25 o                         
  -7   0   2          2.09         75.90        34.05 o                         
  -6   0   2        633.82        689.33        89.80 o                         
  -5   0   2       2853.68       2691.75        71.44 o                         
  -4   0   2       2738.81       2509.88        45.18 o                         
  -3   0   2        225.62        224.95        11.93 o                         
  -2   0   2       2201.53       2233.57        47.77 o                         
  -1   0   2        673.30        795.71        26.34 o                         
   0   0   2        143.44        205.05         9.97 o                         
   1   0   2        152.77        176.89        10.29 o                         
   2   0   2      49251.68      51103.82       542.20 o                         
   3   0   2        632.72        809.00        28.95 o                         
   4   0   2        220.98        282.16        20.04 o                         
   5   0   2        522.71        578.77        28.11 o                         
   6   0   2        111.87        101.63        29.20 o                         
   7   0   2          0.24        127.21        55.47 o                         
   8   0   2        857.54        864.67        59.84 o                         
   9   0   2        898.31        980.76        70.26 o                         
  -9   1   2          1.25         49.00        33.56 o                         
  -8   1   2        597.95        645.34        63.38 o                         
  -7   1   2        472.33        439.57        46.52 o                         
  -6   1   2        977.89       1019.77        55.27 o                         
  -5   1   2        307.82        336.01        33.10 o                         
  -4   1   2      13593.45      13227.66       159.40 o                         
  -3   1   2       7588.05       7940.64       108.52 o                         
  -2   1   2       1472.06       1276.77        37.10 o                         
  -1   1   2        576.70        580.43        16.49 o                         
   0   1   2       3982.48       4702.37       162.01 o                         
   1   1   2      15515.73      15805.94       170.66 o                         
   2   1   2      10537.42      11386.07       129.90 o                         
   3   1   2       7037.54       7201.65        90.76 o                         
   4   1   2       2694.61       2853.20        50.49 o                         
   5   1   2          1.66         -9.36        19.14 o                         
   6   1   2        309.85        313.49        24.86 o                         
   7   1   2        173.66        168.59        34.61 o                         
   8   1   2        322.96        377.60        47.53 o                         
   9   1   2         11.96         38.70        43.70 o                         
  10   1   2         16.36        100.47        39.63 o                         
  -9   2   2         22.81        -41.60       106.59 o                         
  -8   2   2         25.57        108.11        46.58 o                         
  -7   2   2        152.17        170.75        38.69 o                         
  -6   2   2        392.57        364.43        38.63 o                         
  -5   2   2        270.80        261.42        33.54 o                         
  -4   2   2        751.43        752.88        40.12 o                         
  -3   2   2       2751.57       2580.13        46.35 o                         
  -2   2   2       5975.05       5817.08        76.62 o                         
  -1   2   2       8447.20       8319.92       196.80 o                         
   0   2   2        246.67        253.82        15.09 o                         
   1   2   2        900.79       1064.66        33.82 o                         
   2   2   2      30192.46      32279.65       346.70 o                         
   3   2   2       8221.96       8173.53       101.55 o                         
   4   2   2        753.76        726.59        27.50 o                         
   5   2   2          8.85         22.26        25.49 o                         
   6   2   2        594.13        618.62        29.47 o                         
   7   2   2       1893.23       1971.84        69.34 o                         
   8   2   2        453.64        495.82        49.06 o                         
   9   2   2         27.19         83.98        42.57 o                         
  10   2   2          0.02         29.35        42.38 o                         
  -8   3   2         72.74        164.77        36.86 o                         
  -7   3   2         38.01        148.53        36.84 o                         
  -6   3   2         23.25         15.97        28.31 o                         
  -5   3   2         20.76         33.41        26.26 o                         
  -4   3   2        533.78        508.89        36.73 o                         
  -3   3   2        714.36        730.47        39.31 o                         
  -2   3   2        227.66        273.09        24.90 o                         
  -1   3   2       2174.66       2009.11        42.68 o                         
   0   3   2       9161.12      11325.62       147.15 o                         
   1   3   2         88.24         68.73        12.03 o                         
   2   3   2       2222.59       2096.88        37.07 o                         
   3   3   2       3345.63       3191.67       109.87 o                         
   4   3   2       2626.20       2335.59        45.75 o                         
   5   3   2       1788.58       1729.10        42.05 o                         
   6   3   2        279.60        316.53        24.93 o                         
   7   3   2        161.61        228.19        35.78 o                         
   8   3   2       1718.92       1747.83        74.31 o                         
   9   3   2        465.53        592.30        60.08 o                         
  10   3   2        312.43        423.28        67.96 o                         
  -8   4   2        677.83        615.39        52.57 o                         
  -7   4   2       1130.55       1253.60       165.69 o                         
  -6   4   2        279.66        248.57        37.19 o                         
  -5   4   2        502.13        502.73        41.33 o                         
  -4   4   2        931.56        934.13        48.05 o                         
  -3   4   2        153.51        195.14        19.28 o                         
  -2   4   2       2127.15       2173.11        44.76 o                         
  -1   4   2       5562.78       6100.30       180.35 o                         
   0   4   2        202.75        363.93        22.77 o                         
   1   4   2         35.27         36.92        14.17 o                         
   2   4   2        319.38        402.46        17.88 o                         
   3   4   2        645.53        682.36        26.42 o                         
   4   4   2        349.99        436.49        23.29 o                         
   5   4   2        409.69        342.65        41.79 o                         
   6   4   2       4160.22       3986.78        71.31 o                         
   7   4   2        987.29       1059.21        75.23 o                         
   8   4   2        215.83        224.58        52.57 o                         
   9   4   2         87.18        167.22        74.61 o                         
  10   4   2        241.64        436.01        74.09 o                         
  -7   5   2        222.79        541.97        83.38 o                         
  -6   5   2        925.79       1028.68        54.82 o                         
  -5   5   2       1724.61       1753.32        65.04 o                         
  -4   5   2        179.76        223.34        49.09 o                         
  -3   5   2       1636.59       1682.27        47.28 o                         
  -2   5   2       4022.71       4054.19        67.16 o                         
  -1   5   2       1988.93       2024.52        63.20 o                         
   0   5   2        559.80        823.09        34.90 o                         
   1   5   2       1444.62       1548.87        85.31 o                         
   2   5   2          7.70         19.14        15.91 o                         
   3   5   2       1224.47       1200.89        33.65 o                         
   4   5   2       1690.66       1650.05        43.08 o                         
   5   5   2          0.95         17.48        17.36 o                         
   6   5   2        287.40        377.83        36.25 o                         
   7   5   2        656.81        654.56        36.91 o                         
   8   5   2        109.24        171.30        46.77 o                         
   9   5   2        232.43        128.23        52.38 o                         
  10   5   2        134.67        157.18        63.86 o                         
  -7   6   2         92.69        255.29       104.51 o                         
  -6   6   2         83.84        104.79        19.85 o                         
  -5   6   2       1580.25       1584.70        67.51 o                         
  -4   6   2       1960.18       1797.90       164.82 o                         
  -3   6   2       1664.65       1681.45        45.64 o                         
  -2   6   2          7.90         14.04        16.07 o                         
  -1   6   2       4739.56       4943.85        87.94 o                         
   0   6   2       8300.04      10008.56       145.48 o                         
   1   6   2       3752.39       4234.34       116.28 o                         
   2   6   2        798.33        790.97        42.98 o                         
   3   6   2        393.98        387.41        26.36 o                         
   4   6   2        892.01        873.50        32.61 o                         
   5   6   2        170.68        135.10        21.47 o                         
   6   6   2        688.97        654.21        42.67 o                         
   7   6   2        130.58        186.50        31.93 o                         
   8   6   2          0.60         31.12        40.80 o                         
   9   6   2          2.02         -1.75        45.75 o                         
  10   6   2          0.36         10.42        48.38 o                         
  -6   7   2         87.70         76.95        91.51 o                         
  -5   7   2         11.78         59.27        74.87 o                         
  -4   7   2        128.98        144.90        28.22 o                         
  -3   7   2        228.23        263.27        29.68 o                         
  -2   7   2        420.72        475.80        29.03 o                         
  -1   7   2        530.50        573.28        34.83 o                         
   0   7   2       1520.26       1758.15        51.96 o                         
   1   7   2       3484.39       3718.10       176.97 o                         
   2   7   2      10746.54      10791.81       155.13 o                         
   3   7   2       2539.06       2375.77        54.89 o                         
   4   7   2        167.15        151.51        21.07 o                         
   5   7   2       1010.61        985.80        47.21 o                         
   6   7   2       2137.38       2062.41        66.39 o                         
   7   7   2        849.58        907.38       126.86 o                         
   8   7   2          1.30          5.29        41.29 o                         
   9   7   2         12.97        -63.43        63.43 o                         
  10   7   2        233.47        152.23        99.83 o                         
  -6   8   2        135.30        181.98       113.35 o                         
  -5   8   2         40.83         -8.84        70.71 o                         
  -3   8   2         14.51        -10.38        18.01 o                         
  -2   8   2        101.26        146.92        19.16 o                         
  -1   8   2        113.37        144.69        25.44 o                         
   0   8   2         53.31         90.41        26.11 o                         
   1   8   2        145.48        174.12        25.79 o                         
   2   8   2        435.28        476.07        47.72 o                         
   3   8   2       1508.75       1448.57        46.92 o                         
   4   8   2         62.68         46.26        28.93 o                         
   5   8   2        268.16        264.06        34.24 o                         
   6   8   2        158.98        234.96        34.62 o                         
   7   8   2       1268.05       1228.47        95.92 o                         
   8   8   2       1456.09       1462.44        95.42 o                         
   9   8   2        151.99        276.86        60.59 o                         
  -5   9   2        322.13        294.81       106.07 o                         
  -3   9   2         58.48        145.06        69.67 o                         
  -2   9   2         64.99         60.67        58.23 o                         
  -1   9   2         27.71         16.12        49.39 o                         
   0   9   2         85.13         95.08        28.87 o                         
   1   9   2         77.23         62.38        25.98 o                         
   2   9   2       1059.15       1018.96        45.64 o                         
   3   9   2        279.68        273.38        44.98 o                         
   4   9   2        446.14        380.23        45.08 o                         
   5   9   2          4.63         10.42        31.98 o                         
   6   9   2       2769.76       2458.39        76.39 o                         
   7   9   2        103.99        150.16        37.05 o                         
   8   9   2        485.32        549.01        71.23 o                         
   9   9   2        758.69        803.49        86.76 o                         
  -4  10   2         92.44         83.19       106.07 o                         
  -3  10   2        257.52        268.81        89.43 o                         
  -2  10   2        226.78        266.25        48.70 o                         
  -1  10   2         64.76         75.18        39.43 o                         
   0  10   2        360.89        431.11        54.07 o                         
   1  10   2         92.09        112.53        32.85 o                         
   2  10   2        318.49        289.43        44.47 o                         
   3  10   2        311.96        242.25        42.78 o                         
   4  10   2        358.12        377.57        46.12 o                         
   5  10   2        116.60        113.38        41.47 o                         
   6  10   2        265.20        282.53        48.91 o                         
   7  10   2         63.48         54.83        48.95 o                         
   8  10   2         20.53         54.57        40.43 o                         
   9  10   2         50.47         47.08        56.84 o                         
  -4  11   2         82.11        186.14       131.03 o                         
  -3  11   2         29.91         -2.60        93.59 o                         
  -2  11   2        169.27        142.98        90.47 o                         
  -1  11   2        652.50        680.16        63.08 o                         
   0  11   2        563.07        553.75        65.66 o                         
   1  11   2         55.58         54.59        69.67 o                         
   2  11   2        241.77        183.19        49.12 o                         
   3  11   2       1706.00       1716.54        83.94 o                         
   4  11   2       1331.77       1291.18        78.83 o                         
   5  11   2         48.96         77.81        42.77 o                         
   6  11   2          0.71         17.74        44.47 o                         
   7  11   2          2.20         17.73        45.30 o                         
   8  11   2         69.17        171.39        53.96 o                         
   9  11   2         27.48         77.99        79.55 o                         
  -2  12   2         37.70         45.24       106.59 o                         
  -1  12   2        432.61        398.80        77.47 o                         
   0  12   2        123.57        288.57        76.95 o                         
   1  12   2       1438.56       1583.23       140.39 o                         
   2  12   2        221.68        232.94        84.75 o                         
   3  12   2         95.55        119.59        80.59 o                         
   4  12   2        701.80        695.93        68.56 o                         
   5  12   2        648.65        610.43        67.43 o                         
   6  12   2        641.32        665.57        71.39 o                         
   7  12   2          0.22         39.57        55.55 o                         
   8  12   2        395.58        366.05        76.76 o                         
  -1  13   2         33.24         36.92        51.47 o                         
   0  13   2        119.29        105.55        62.39 o                         
   1  13   2        294.41        198.62       115.43 o                         
   2  13   2        749.60        766.40       114.91 o                         
   3  13   2         92.13        187.70        94.11 o                         
   4  13   2         62.68         40.56        84.23 o                         
   5  13   2        268.45        113.87        86.31 o                         
   6  13   2        167.37        236.58        95.15 o                         
   7  13   2        791.06        756.20        87.59 o                         
   0  14   2          4.97        -29.12        51.47 o                         
   1  14   2         24.68        -10.40        66.55 o                         
   2  14   2         15.83        -10.40       118.55 o                         
   3  14   2          2.54         -2.08       108.67 o                         
   4  14   2         47.03        -84.75        84.75 o                         
   5  14   2         17.97        -62.91        87.35 o                         
  -4 -13   3        529.43        784.60       113.35 o                         
  -3 -13   3         42.38        123.75        68.11 o                         
  -2 -13   3         53.44        128.43        68.11 o                         
  -1 -13   3        477.62        434.15        84.23 o                         
   0 -13   3         27.54         84.75        66.55 o                         
  -7 -12   3        105.37        261.01       124.27 o                         
  -6 -12   3          1.79         58.23        92.03 o                         
  -5 -12   3         47.20        144.54        89.43 o                         
  -3 -12   3         99.23        185.10        76.95 o                         
  -2 -12   3        192.74        209.54        69.67 o                         
  -1 -12   3        148.34        103.45        51.59 o                         
   0 -12   3        464.62        423.61        62.71 o                         
   1 -12   3        444.61        322.91        60.54 o                         
   2 -12   3        835.61        856.78        84.08 o                         
  -6 -11   3        486.92        370.20        93.59 o                         
  -5 -11   3        367.74        271.41        76.43 o                         
  -4 -11   3        212.03        199.66        77.99 o                         
  -2 -11   3        458.23        460.08        72.01 o                         
  -1 -11   3        691.52        728.51       114.65 o                         
   0 -11   3        140.61        241.39        54.59 o                         
   1 -11   3          2.55        -44.98        44.98 o                         
   2 -11   3        685.87        663.90        70.08 o                         
   3 -11   3        644.91        555.41        81.11 o                         
  -8 -10   3         40.39        150.26        83.71 o                         
  -7 -10   3          0.39        -54.59        58.23 o                         
  -6 -10   3          3.98        -37.58        37.58 o                         
  -5 -10   3        158.63        158.58        69.15 o                         
  -4 -10   3          2.77        -38.48        54.07 o                         
  -3 -10   3          3.69          2.96        39.32 o                         
  -2 -10   3          4.36         34.57        38.36 o                         
  -1 -10   3        564.18        535.54        53.95 o                         
   0 -10   3       1575.05       1497.38        83.14 o                         
   1 -10   3        240.51        238.65        45.19 o                         
   2 -10   3         69.96         76.68        42.69 o                         
   3 -10   3        280.90        417.20        58.58 o                         
   4 -10   3        347.49        296.89       108.67 o                         
  -9  -9   3        143.82        223.58        84.75 o                         
  -8  -9   3        281.37        356.27        82.67 o                         
  -7  -9   3        914.90        900.54       101.91 o                         
  -6  -9   3       1022.15        945.52        58.39 o                         
  -5  -9   3          0.07         -1.39        26.83 o                         
  -4  -9   3        564.30        618.81        44.04 o                         
  -3  -9   3       1015.02       1185.01        70.19 o                         
  -2  -9   3        942.66        842.55        59.89 o                         
  -1  -9   3         66.62         53.81        34.93 o                         
   0  -9   3          3.72         21.99        35.10 o                         
   1  -9   3        135.85        156.42        41.89 o                         
   2  -9   3         12.62          3.99        35.10 o                         
   3  -9   3        159.32        204.07        99.05 o                         
   4  -9   3         43.79         61.35        80.07 o                         
   5  -9   3         47.93         33.80        94.11 o                         
  -9  -8   3        108.67        152.63        59.03 o                         
  -8  -8   3        180.09        285.69        58.44 o                         
  -7  -8   3        633.11        707.47       110.23 o                         
  -6  -8   3       1626.77       1689.32        65.59 o                         
  -5  -8   3       1208.24       1211.45        54.03 o                         
  -4  -8   3       1341.79       1288.44        46.70 o                         
  -3  -8   3          2.63         14.94        22.06 o                         
  -2  -8   3       3376.26       3445.20        97.74 o                         
  -1  -8   3       1972.95       1901.40        73.43 o                         
   0  -8   3        323.23        283.70        40.07 o                         
   1  -8   3        984.62        921.10        59.87 o                         
   2  -8   3        268.84        206.97        39.81 o                         
   3  -8   3         73.77         30.86        35.10 o                         
   4  -8   3         19.09         47.81        62.91 o                         
   5  -8   3         96.30         53.55        79.03 o                         
  -9  -7   3         47.77         87.89        54.11 o                         
  -8  -7   3         14.25        -30.92        42.06 o                         
  -7  -7   3         59.47         21.02        36.01 o                         
  -6  -7   3        200.97        195.82        30.43 o                         
  -5  -7   3       2336.00       2108.96        80.16 o                         
  -4  -7   3        838.90        762.83        36.80 o                         
  -3  -7   3       2532.49       2501.49        55.77 o                         
  -2  -7   3        436.73        400.69        29.43 o                         
  -1  -7   3       2874.98       2801.26       122.71 o                         
   0  -7   3       3926.08       3864.69        99.63 o                         
   1  -7   3       1566.28       1591.42        68.57 o                         
   2  -7   3       2061.17       2066.80        76.47 o                         
   3  -7   3        450.98        459.79        46.91 o                         
   4  -7   3        849.36        884.58        62.39 o                         
   5  -7   3        499.87        480.95        87.35 o                         
   6  -7   3        454.40        606.26       106.59 o                         
  -9  -6   3         67.21         50.44        48.83 o                         
  -8  -6   3          3.37          5.27        37.67 o                         
  -7  -6   3         67.03        106.81        66.62 o                         
  -6  -6   3       1530.54       1411.26       100.65 o                         
  -5  -6   3        196.15        216.88        29.35 o                         
  -4  -6   3         39.03         60.20        20.40 o                         
  -3  -6   3        110.20        123.38        19.35 o                         
  -2  -6   3       1383.60       1303.44        56.36 o                         
  -1  -6   3         78.79         59.33        18.49 o                         
   0  -6   3        306.07        252.19        23.27 o                         
   1  -6   3       3293.64       3282.90        88.79 o                         
   2  -6   3       3456.41       3282.21        90.61 o                         
   3  -6   3       2067.28       2070.79        76.41 o                         
   4  -6   3         12.11        -39.34        39.78 o                         
   5  -6   3        102.84         38.48        59.27 o                         
   6  -6   3       1435.67       1246.31       125.83 o                         
  -9  -5   3        514.59        524.56        86.66 o                         
  -8  -5   3         21.10         -0.36        43.42 o                         
  -7  -5   3        176.05        191.12        38.16 o                         
  -6  -5   3        220.86        243.64        36.05 o                         
  -5  -5   3        356.84        344.47        29.11 o                         
  -4  -5   3        110.79        125.66        22.49 o                         
  -3  -5   3        745.92        741.19        30.96 o                         
  -2  -5   3        100.01         99.93        21.69 o                         
  -1  -5   3       1010.31       1174.34        37.83 o                         
   0  -5   3         69.02         67.23        20.75 o                         
   1  -5   3        910.71        950.01        28.02 o                         
   2  -5   3        498.21        450.43        66.15 o                         
   3  -5   3       1080.36       1007.26        35.67 o                         
   4  -5   3        122.12        144.11        33.90 o                         
   5  -5   3        108.09        154.94        61.35 o                         
   6  -5   3         18.75         38.48        59.27 o                         
  -9  -4   3        517.65        519.13        90.74 o                         
  -8  -4   3        811.34        789.92        79.93 o                         
  -7  -4   3        321.30        364.84        43.68 o                         
  -6  -4   3        365.16        428.37        39.43 o                         
  -5  -4   3        617.12        587.69        33.92 o                         
  -4  -4   3       4838.66       4532.30        73.74 o                         
  -3  -4   3       6622.43       6521.67       102.49 o                         
  -2  -4   3        868.19       1049.12        39.02 o                         
  -1  -4   3        779.88        854.41        27.17 o                         
   0  -4   3       1693.88       1794.14        39.40 o                         
   1  -4   3        784.19        750.57        24.09 o                         
   2  -4   3        258.54        276.86        32.05 o                         
   3  -4   3         11.60         35.85        14.74 o                         
   4  -4   3        809.32        816.82        33.04 o                         
   5  -4   3        156.60        157.42        34.65 o                         
   6  -4   3       1208.39        891.71        95.67 o                         
   7  -4   3        173.37        178.86        81.63 o                         
   8  -4   3         62.21         83.19       110.75 o                         
  -9  -3   3        281.30        220.75        49.02 o                         
  -8  -3   3       1397.57       1443.88       104.41 o                         
  -7  -3   3       1646.68       1606.53        66.32 o                         
  -6  -3   3        474.85        513.06        42.66 o                         
  -5  -3   3        165.73        173.55        23.13 o                         
  -4  -3   3        579.12        527.28        29.79 o                         
  -3  -3   3       5662.91       5309.61        85.46 o                         
  -2  -3   3       8525.25       8298.97       104.53 o                         
  -1  -3   3       1884.17       1893.94        40.20 o                         
   0  -3   3        203.78        173.72        22.90 o                         
   1  -3   3        170.11        104.52        11.81 o                         
   2  -3   3         12.70         -3.15        27.63 o                         
   3  -3   3       1585.06       1521.98        38.15 o                         
   4  -3   3        171.21        204.87        21.93 o                         
   5  -3   3       1000.36       1074.35        41.62 o                         
   6  -3   3         52.36         96.05        26.47 o                         
   7  -3   3         40.50        -12.35        61.61 o                         
   8  -3   3         21.70         51.99        97.23 o                         
  -9  -2   3        128.61        131.29        54.96 o                         
  -8  -2   3        332.74        300.63        44.78 o                         
  -7  -2   3        194.84        134.93        43.32 o                         
  -6  -2   3        366.10        387.89        38.08 o                         
  -5  -2   3       2636.75       2504.80        68.71 o                         
  -4  -2   3          2.87         15.79        15.53 o                         
  -3  -2   3          1.36         14.37        14.20 o                         
  -2  -2   3        405.40        273.38        19.50 o                         
  -1  -2   3       5084.33       4963.62        64.62 o                         
   0  -2   3       1545.42       1465.54        31.97 o                         
   1  -2   3         63.88         87.89        10.05 o                         
   2  -2   3        691.33        649.92        49.83 o                         
   3  -2   3       3184.31       3033.32        53.12 o                         
   4  -2   3       3541.13       3410.06        61.39 o                         
   5  -2   3         54.94         57.22        19.33 o                         
   6  -2   3        215.57        177.41        48.51 o                         
   7  -2   3         13.58         23.88        30.58 o                         
   8  -2   3        200.35        271.71        58.75 o                         
   9  -2   3         56.81         34.84       105.03 o                         
  -9  -1   3         28.86         60.53        43.31 o                         
  -8  -1   3        342.23        374.30        48.03 o                         
  -7  -1   3         24.68        -18.46        29.61 o                         
  -6  -1   3         16.34         18.25        25.95 o                         
  -5  -1   3        312.62        339.89        33.67 o                         
  -4  -1   3         24.18         28.42        13.65 o                         
  -3  -1   3        104.78        138.71        15.32 o                         
  -2  -1   3       2609.53       2610.16        52.94 o                         
  -1  -1   3       4003.37       3894.91       114.96 o                         
   0  -1   3         10.15         21.41         8.05 o                         
   1  -1   3       9690.45       9633.36       109.70 o                         
   2  -1   3        793.43        802.39        24.54 o                         
   3  -1   3        557.99        534.59        23.48 o                         
   4  -1   3       1552.44       1510.13        40.00 o                         
   5  -1   3       2522.03       2399.62       100.94 o                         
   6  -1   3       1919.09       1868.46       101.39 o                         
   7  -1   3        261.70        357.11        41.80 o                         
   8  -1   3         65.95        119.50        38.77 o                         
   9  -1   3        132.94        309.99       125.76 o                         
  -9   0   3        112.25        104.20        59.88 o                         
  -8   0   3        328.42        366.00        47.31 o                         
  -7   0   3        220.43        241.01        38.43 o                         
  -6   0   3        329.26        290.83        37.34 o                         
  -5   0   3        178.67        203.27        31.40 o                         
  -4   0   3        955.02        865.93        41.03 o                         
  -3   0   3         40.84         27.09        18.66 o                         
  -2   0   3          3.52         -3.21        16.07 o                         
  -1   0   3        282.39        423.64        24.77 o                         
   0   0   3        386.98        537.19        20.74 o                         
   1   0   3        880.27        928.66        21.98 o                         
   2   0   3      21846.42      23168.17       253.42 o                         
   3   0   3       2347.33       2189.74        50.21 o                         
   4   0   3        511.88        625.55        27.23 o                         
   5   0   3       1025.82       1066.06        35.96 o                         
   6   0   3        303.38        303.72        25.44 o                         
   7   0   3       2124.08       2046.95        70.69 o                         
   8   0   3         23.26          4.42        36.11 o                         
   9   0   3         65.34        127.17        67.47 o                         
  -9   1   3        466.77        417.45        51.43 o                         
  -8   1   3         54.03        133.53        39.23 o                         
  -7   1   3        322.31        369.04        49.48 o                         
  -6   1   3        638.18        680.19        48.13 o                         
  -5   1   3       5149.90       4705.52        99.52 o                         
  -4   1   3        845.29        942.97        50.81 o                         
  -3   1   3       3750.31       3981.92        77.36 o                         
  -2   1   3       1809.03       1682.88        45.79 o                         
  -1   1   3       4044.49       3926.66        71.52 o                         
   0   1   3       4009.27       4511.92       258.55 o                         
   1   1   3         88.11         95.71        11.30 o                         
   2   1   3       2556.65       2661.69        41.83 o                         
   3   1   3        531.81        575.92        22.93 o                         
   4   1   3        974.35       1066.48        46.68 o                         
   5   1   3          0.17         -3.82        19.96 o                         
   6   1   3        270.45        307.18        24.59 o                         
   7   1   3        122.97        105.39        35.58 o                         
   8   1   3        690.25        697.36        53.81 o                         
   9   1   3        150.20        163.58        47.75 o                         
  10   1   3         52.65        -18.94        68.93 o                         
  -9   2   3        255.29        348.36       123.75 o                         
  -8   2   3        528.72        532.66        54.98 o                         
  -7   2   3         62.98         79.67        35.47 o                         
  -6   2   3        535.71        518.36        44.48 o                         
  -5   2   3        440.53        403.71        37.68 o                         
  -4   2   3      11928.71      11571.11       179.27 o                         
  -3   2   3       4724.11       4455.66        64.84 o                         
  -2   2   3        696.56        806.59        62.44 o                         
  -1   2   3          9.70         29.95        13.22 o                         
   0   2   3      10312.31      11691.07       149.08 o                         
   1   2   3         90.43        162.66        14.36 o                         
   2   2   3       5594.53       6246.83        77.47 o                         
   3   2   3         15.64          5.02        15.54 o                         
   4   2   3        205.56        167.26        17.81 o                         
   5   2   3        188.53        195.51        19.91 o                         
   6   2   3          8.02         10.71        16.74 o                         
   7   2   3          3.46         23.19        28.18 o                         
   8   2   3        340.14        353.52        52.10 o                         
   9   2   3         22.58         77.50        46.01 o                         
  10   2   3        210.46        173.62        44.07 o                         
  -8   3   3          9.86         80.37        35.61 o                         
  -7   3   3          1.14         44.81        48.75 o                         
  -6   3   3        176.24        150.56        35.02 o                         
  -5   3   3          0.74        -12.21        25.59 o                         
  -4   3   3        213.57        171.09        30.56 o                         
  -3   3   3       2125.84       2101.64        47.12 o                         
  -2   3   3       9869.85       9740.91       146.37 o                         
  -1   3   3      18152.68      19627.31       248.45 o                         
   0   3   3       1693.79       1877.23        71.49 o                         
   1   3   3        138.43        133.09        12.79 o                         
   2   3   3       9947.91       9492.16       165.83 o                         
   3   3   3       9290.81       9284.91       113.25 o                         
   4   3   3        159.82        164.34        17.60 o                         
   5   3   3        261.99        221.67        20.53 o                         
   6   3   3        421.95        414.09        27.14 o                         
   7   3   3        607.20        676.93        45.43 o                         
   8   3   3         83.56        131.99        39.07 o                         
   9   3   3          0.84        -28.24        46.11 o                         
  10   3   3         27.93         -6.17        50.59 o                         
  -8   4   3        177.34        181.17        73.25 o                         
  -7   4   3         18.96         80.34        30.80 o                         
  -6   4   3         41.89         28.43        28.62 o                         
  -5   4   3          9.45          7.32        27.30 o                         
  -4   4   3          0.29         -0.27        24.64 o                         
  -3   4   3          0.80         14.56        14.26 o                         
  -2   4   3         14.34         22.66        24.35 o                         
  -1   4   3       2543.31       2474.60        51.82 o                         
   0   4   3        374.58        387.97        47.94 o                         
   1   4   3        246.49        268.63        18.17 o                         
   2   4   3         63.75        125.12        23.66 o                         
   3   4   3      13183.41      12736.04       150.13 o                         
   4   4   3      15676.50      15726.69       186.00 o                         
   5   4   3       5942.31       5725.41        99.45 o                         
   6   4   3          0.05         48.32        98.27 o                         
   7   4   3        568.94        658.32        36.08 o                         
   8   4   3       2433.62       2178.81       101.05 o                         
   9   4   3       1080.95       1029.16        86.21 o                         
  10   4   3         98.96        109.92        89.95 o                         
  -7   5   3         46.81         69.24        21.71 o                         
  -6   5   3          6.06         46.41        35.63 o                         
  -5   5   3        343.37        316.04        37.42 o                         
  -4   5   3        389.90        451.60        39.06 o                         
  -3   5   3        359.02        369.92        25.91 o                         
  -2   5   3        129.66        144.04        25.49 o                         
  -1   5   3        446.22        455.76        29.10 o                         
   0   5   3       1410.97       2004.79        48.87 o                         
   1   5   3          4.79          9.99        16.21 o                         
   2   5   3       3247.33       3571.59        60.05 o                         
   3   5   3          4.69          3.66        12.50 o                         
   4   5   3        335.46        355.19        21.82 o                         
   5   5   3       1620.05       1519.63        41.74 o                         
   6   5   3       1369.38       1334.01        42.46 o                         
   7   5   3         78.20        244.67        54.07 o                         
   8   5   3        615.19        660.53        68.70 o                         
   9   5   3       1198.82       1212.06        91.34 o                         
  10   5   3        742.48        710.50        80.33 o                         
  -7   6   3         11.14        100.35        99.83 o                         
  -6   6   3         93.08        158.65        26.59 o                         
  -5   6   3        640.98        732.97        72.39 o                         
  -4   6   3        102.42        106.55        28.73 o                         
  -3   6   3       3696.68       3416.96       100.82 o                         
  -2   6   3       4447.31       4374.19        90.37 o                         
  -1   6   3       1077.18       1184.00        81.84 o                         
   0   6   3        934.46       1190.20        40.82 o                         
   1   6   3       1353.51       1470.03        42.74 o                         
   2   6   3       1072.62        996.92        34.99 o                         
   3   6   3         13.97          1.21        15.85 o                         
   4   6   3       1732.11       1627.52        39.73 o                         
   5   6   3         24.59         32.83        34.15 o                         
   6   6   3        229.36        344.86        33.99 o                         
   7   6   3        251.85        255.49        34.05 o                         
   8   6   3        184.55        151.89        48.71 o                         
   9   6   3         30.82          9.58        67.85 o                         
  10   6   3         57.30         50.72       111.53 o                         
  -6   7   3         18.39         14.56        80.07 o                         
  -5   7   3        661.08        747.83        55.80 o                         
  -4   7   3       1342.65       1430.18        57.93 o                         
  -3   7   3         44.74         30.88        22.26 o                         
  -2   7   3        235.21        261.52        23.61 o                         
  -1   7   3       3748.95       4086.45        82.02 o                         
   0   7   3       6675.24       7693.93       123.72 o                         
   1   7   3       1051.01       1050.24        40.14 o                         
   2   7   3         72.94         82.16        20.84 o                         
   3   7   3       2550.29       2445.01        53.68 o                         
   4   7   3       1903.44       1921.76        70.03 o                         
   5   7   3       1869.55       1690.25        58.17 o                         
   6   7   3        663.12        661.69        43.46 o                         
   7   7   3          3.86          4.72        27.14 o                         
   8   7   3        123.93        158.62        48.32 o                         
   9   7   3          1.62         -4.99        47.53 o                         
  10   7   3          7.83         -0.65        53.08 o                         
  -6   8   3         14.04         70.71       112.83 o                         
  -5   8   3        260.73        210.58        92.55 o                         
  -4   8   3        432.49        389.28        37.94 o                         
  -3   8   3        931.03        917.51        45.29 o                         
  -2   8   3        254.01        291.01        25.53 o                         
  -1   8   3        158.71        199.20        26.92 o                         
   0   8   3       1992.41       2325.33        63.63 o                         
   1   8   3       2568.68       2752.24        65.44 o                         
   2   8   3       3714.99       3764.31        85.20 o                         
   3   8   3         97.65         91.24        32.28 o                         
   4   8   3       2311.47       2070.17       112.57 o                         
   5   8   3        959.78        902.06        50.37 o                         
   6   8   3        625.88        632.11        45.19 o                         
   7   8   3        204.51        162.80        34.44 o                         
   8   8   3         11.07          5.39        33.82 o                         
   9   8   3        660.43        729.65        90.99 o                         
  10   8   3        367.86        428.43       119.07 o                         
  -5   9   3        303.07        148.70        98.27 o                         
  -4   9   3        171.63        218.38        90.99 o                         
  -2   9   3         83.33         82.83        16.45 o                         
  -1   9   3         25.49         33.13        29.46 o                         
   0   9   3        222.84        249.72        34.25 o                         
   1   9   3       2167.64       2244.63        62.18 o                         
   2   9   3       1159.73       1241.65        50.68 o                         
   3   9   3        962.01       1065.92       108.93 o                         
   4   9   3        312.62        209.92        39.15 o                         
   5   9   3        518.22        430.09        70.19 o                         
   6   9   3        272.04        310.32        39.01 o                         
   7   9   3        718.55        728.65        53.54 o                         
   8   9   3       1420.90       1574.54        77.21 o                         
   9   9   3         25.97         57.47        53.41 o                         
  -4  10   3        284.40        228.26       108.67 o                         
  -2  10   3        329.21        340.56        83.19 o                         
  -1  10   3          2.27         50.95        61.35 o                         
   0  10   3          1.05        -13.49        30.27 o                         
   1  10   3        689.01        703.64        48.57 o                         
   2  10   3        716.80        760.36        57.69 o                         
   3  10   3          0.33         45.14        34.23 o                         
   4  10   3        213.90        251.58        44.85 o                         
   5  10   3         80.93        118.27        41.17 o                         
   6  10   3         62.94         73.24        48.09 o                         
   7  10   3        425.35        435.13        49.41 o                         
   8  10   3        476.39        486.41        54.29 o                         
   9  10   3        672.82        790.53        87.32 o                         
  -4  11   3        497.11        572.98       144.02 o                         
  -3  11   3        784.00        626.53       124.79 o                         
  -2  11   3        225.35        157.02        90.99 o                         
  -1  11   3         70.70        -40.62        54.33 o                         
   0  11   3        495.62        574.54        96.71 o                         
   1  11   3        899.54       1046.65       109.19 o                         
   2  11   3         97.84         94.00        64.99 o                         
   3  11   3        100.87        111.57        42.61 o                         
   4  11   3        120.00         54.96        42.04 o                         
   5  11   3        224.68        232.32        49.60 o                         
   6  11   3        325.76        317.50        51.09 o                         
   7  11   3        290.91        225.43       103.21 o                         
   8  11   3         52.99        -30.14        80.59 o                         
   9  11   3        132.12        164.56        60.66 o                         
  -1  12   3        204.51        200.18        66.03 o                         
   1  12   3        804.64        885.99       109.71 o                         
   2  12   3       1158.18       1091.36       122.19 o                         
   3  12   3        509.39        559.72        66.88 o                         
   4  12   3        379.01        323.07        54.59 o                         
   5  12   3         23.70        -24.92        44.63 o                         
   6  12   3          2.31         34.55        47.64 o                         
   7  12   3        249.27        202.51        62.05 o                         
   8  12   3         53.72         40.63        63.71 o                         
   0  13   3        215.70        169.50        74.87 o                         
   1  13   3        349.60        517.35       123.75 o                         
   2  13   3         39.92        -27.56        87.35 o                         
   3  13   3       1189.60       1464.69       147.66 o                         
   4  13   3       1729.50       2002.83       160.66 o                         
   5  13   3        255.77        230.34        90.47 o                         
   6  13   3         27.08         77.86        57.67 o                         
   7  13   3        104.23         37.84        65.77 o                         
   0  14   3         74.61        261.01        74.35 o                         
   2  14   3         44.58        105.03       115.95 o                         
   3  14   3          2.41        -84.23       106.07 o                         
   4  14   3        207.19        193.42       115.43 o                         
   5  14   3        580.55        512.67       112.83 o                         
  -5 -13   4         46.91        166.90        52.51 o                         
  -4 -13   4         15.20         31.72        71.75 o                         
  -3 -13   4        255.28        242.81        86.83 o                         
  -2 -13   4        269.40        244.89        73.83 o                         
  -1 -13   4         54.71         27.56        61.35 o                         
   0 -13   4          8.18       -135.71       135.71 o                         
  -5 -12   4        622.14        735.72       106.59 o                         
  -4 -12   4        125.19         30.68        69.67 o                         
  -3 -12   4         23.39         24.96        68.11 o                         
  -2 -12   4        206.42        177.82        66.55 o                         
  -1 -12   4       1041.23       1054.34        81.53 o                         
   0 -12   4        259.71        288.25        62.39 o                         
   1 -12   4         11.86         37.51        75.39 o                         
   2 -12   4         18.56         13.72        48.88 o                         
  -6 -11   4        426.94        479.39       104.51 o                         
  -3 -11   4        921.78       1031.30        76.10 o                         
  -2 -11   4        477.13        503.85        58.86 o                         
  -1 -11   4         29.55         55.73        88.13 o                         
   0 -11   4       1254.80       1255.16        87.09 o                         
   1 -11   4        888.16        832.94        80.59 o                         
   2 -11   4        208.99        167.05        55.64 o                         
   3 -11   4          5.01         31.41        46.69 o                         
  -8 -10   4          0.81        127.39        69.15 o                         
  -6 -10   4         35.74         54.59        77.99 o                         
  -5 -10   4         58.39         29.64        64.47 o                         
  -4 -10   4        457.15        440.49       122.45 o                         
  -3 -10   4       1166.91       1200.58        74.99 o                         
  -2 -10   4        657.03        720.37        62.32 o                         
  -1 -10   4        335.40        482.10        53.91 o                         
   0 -10   4         59.34         62.82        39.46 o                         
   1 -10   4          3.58        -33.36        34.67 o                         
   2 -10   4       1802.61       1818.61        90.31 o                         
   3 -10   4       1335.95       1514.06        85.35 o                         
   4 -10   4        123.33         82.15        97.23 o                         
  -8  -9   4        165.01        214.73        59.41 o                         
  -7  -9   4         85.39         96.71        61.35 o                         
  -6  -9   4        205.31        245.25        40.70 o                         
  -5  -9   4        248.23        261.02        33.95 o                         
  -4  -9   4         22.76         29.21        39.12 o                         
  -3  -9   4         16.67         77.47        56.67 o                         
  -2  -9   4        110.93        110.40        39.05 o                         
  -1  -9   4          3.51         10.00        34.58 o                         
   0  -9   4          8.71        -42.90        42.90 o                         
   1  -9   4         47.24         27.32        35.46 o                         
   2  -9   4          2.41         34.84        38.26 o                         
   3  -9   4        447.87        460.62        56.80 o                         
   4  -9   4        704.64        760.16       118.55 o                         
   5  -9   4        442.39        426.87       110.23 o                         
  -9  -8   4        750.68        804.95        81.70 o                         
  -8  -8   4       1265.92       1395.11        98.71 o                         
  -7  -8   4        592.39        706.53        70.92 o                         
  -6  -8   4          2.68         -8.35        32.64 o                         
  -5  -8   4        566.51        550.78        38.25 o                         
  -4  -8   4        795.45        809.30        39.57 o                         
  -3  -8   4       1080.89       1041.26        61.03 o                         
  -2  -8   4        624.08        622.42        52.19 o                         
  -1  -8   4          0.25         -7.02        28.68 o                         
   0  -8   4       2564.39       2727.97        89.71 o                         
   1  -8   4         14.27         -0.22        46.80 o                         
   2  -8   4        325.87        276.96        44.21 o                         
   3  -8   4        145.24        147.49        42.71 o                         
   4  -8   4         47.06        -30.71        64.73 o                         
   5  -8   4        413.48        406.60       109.71 o                         
  -9  -7   4          1.64         10.12        55.02 o                         
  -8  -7   4        675.58        768.23        79.04 o                         
  -7  -7   4        407.48        414.09        48.94 o                         
  -6  -7   4        893.49        939.10        66.03 o                         
  -5  -7   4         11.79         -1.19        22.13 o                         
  -4  -7   4         38.95         45.27        21.58 o                         
  -3  -7   4       1149.19       1113.47        40.27 o                         
  -2  -7   4       3721.52       3465.81        85.79 o                         
  -1  -7   4       1421.47       1250.21       100.09 o                         
   0  -7   4        166.76        174.37        35.27 o                         
   1  -7   4       1608.87       1624.05       120.89 o                         
   2  -7   4         35.85         76.85        31.43 o                         
   3  -7   4        474.75        495.69        54.07 o                         
   4  -7   4        156.27        207.38        50.17 o                         
   5  -7   4          2.62         32.24        66.03 o                         
   6  -7   4         53.10        -19.76        70.19 o                         
  -9  -6   4        121.42         45.30        83.19 o                         
  -8  -6   4         24.31         24.32        40.87 o                         
  -7  -6   4        170.98        153.74        39.73 o                         
  -6  -6   4        138.35        133.96        34.38 o                         
  -5  -6   4       2546.27       2348.52        64.67 o                         
  -4  -6   4        164.18        148.63        22.54 o                         
  -3  -6   4         22.62         26.15        17.16 o                         
  -2  -6   4       1217.74       1184.69        37.04 o                         
  -1  -6   4       2429.74       2219.91        52.50 o                         
   0  -6   4       5821.56       5789.40       123.89 o                         
   1  -6   4        812.23        706.86        49.07 o                         
   2  -6   4        236.50        228.82        38.42 o                         
   3  -6   4       1798.68       1625.23        72.79 o                         
   4  -6   4       2471.65       2268.90        95.41 o                         
   5  -6   4        531.93        595.86        90.47 o                         
   6  -6   4        192.60        134.67        70.71 o                         
   7  -6   4        119.35        101.91        86.31 o                         
  -9  -5   4        729.59        741.06        67.29 o                         
  -8  -5   4        464.38        461.81        54.19 o                         
  -7  -5   4        244.99        197.06        40.54 o                         
  -6  -5   4          1.63        -19.20        27.75 o                         
  -5  -5   4          2.18          3.03        20.86 o                         
  -4  -5   4        254.26        231.15        27.75 o                         
  -3  -5   4        316.67        333.64        23.95 o                         
  -2  -5   4        370.60        355.21        22.36 o                         
  -1  -5   4        618.00        573.53        27.17 o                         
   0  -5   4        605.93        541.09        24.27 o                         
   1  -5   4       4409.05       4244.75        83.84 o                         
   2  -5   4       3756.33       3550.03       151.82 o                         
   3  -5   4         45.53         35.44        40.82 o                         
   4  -5   4        332.73        357.64        48.09 o                         
   5  -5   4       1254.98       1154.20        72.04 o                         
   6  -5   4       1409.57       1183.40       109.19 o                         
   7  -5   4        232.26        367.08        87.87 o                         
  -9  -4   4         63.47        134.36        48.53 o                         
  -8  -4   4        537.74        570.44        55.19 o                         
  -7  -4   4        848.79        859.29        57.32 o                         
  -6  -4   4        201.67        220.54        33.97 o                         
  -5  -4   4       1027.86       1006.49        40.54 o                         
  -4  -4   4       1900.13       1954.62        52.55 o                         
  -3  -4   4       1510.66       1456.79        39.12 o                         
  -2  -4   4       1131.43       1190.81        33.49 o                         
  -1  -4   4         56.89         67.89        14.05 o                         
   0  -4   4       1296.37       1314.83        30.79 o                         
   1  -4   4         82.34         82.93        24.97 o                         
   2  -4   4       2388.19       2303.57        63.34 o                         
   3  -4   4       1385.29       1433.39        46.50 o                         
   4  -4   4         56.99         36.94        13.53 o                         
   5  -4   4         98.31        133.33        37.94 o                         
   6  -4   4        377.28        377.48        73.31 o                         
   7  -4   4        290.60        309.37        82.15 o                         
   8  -4   4        538.36        767.44       135.71 o                         
  -9  -3   4        524.10        597.11        61.57 o                         
  -8  -3   4       1138.55       1013.72        67.57 o                         
  -7  -3   4        122.97        109.39        36.17 o                         
  -6  -3   4       1619.28       1594.48        61.89 o                         
  -5  -3   4       3956.96       3789.46        87.14 o                         
  -4  -3   4       1659.71       1538.73        40.67 o                         
  -3  -3   4          9.59          4.53        17.72 o                         
  -2  -3   4          3.06          3.18        16.12 o                         
  -1  -3   4       4926.37       5000.48        88.53 o                         
   0  -3   4       4176.65       4306.71        90.81 o                         
   1  -3   4       4633.67       4818.75       274.79 o                         
   2  -3   4        373.54        405.52        24.76 o                         
   3  -3   4        116.88        149.93        16.81 o                         
   4  -3   4        206.89        226.23        22.29 o                         
   5  -3   4        127.21        144.39        25.37 o                         
   6  -3   4         20.05         54.39        99.05 o                         
   7  -3   4        105.80         59.27        65.51 o                         
   8  -3   4        223.25        284.41       108.15 o                         
  -9  -2   4        157.79        135.36        59.89 o                         
  -8  -2   4       1171.06       1303.76        73.04 o                         
  -7  -2   4       1018.16       1006.16        59.92 o                         
  -6  -2   4          4.78         12.35        25.80 o                         
  -5  -2   4        400.25        377.51        36.33 o                         
  -4  -2   4       4149.90       3995.59        64.19 o                         
  -3  -2   4       3600.79       3055.38        65.43 o                         
  -2  -2   4       2585.37       2442.22        64.98 o                         
  -1  -2   4        283.65        324.53        18.69 o                         
   0  -2   4       6146.38       5944.22        87.06 o                         
   1  -2   4       4627.56       4163.11        84.01 o                         
   2  -2   4       1097.89       1185.17        29.57 o                         
   3  -2   4       1206.24       1124.67        32.56 o                         
   4  -2   4       2143.02       2190.35        49.34 o                         
   5  -2   4        491.97        506.95        35.57 o                         
   6  -2   4        745.87        745.66        46.03 o                         
   7  -2   4        894.37        964.74        90.73 o                         
   8  -2   4          0.20        -32.76        92.55 o                         
   9  -2   4          1.11        -14.04       106.59 o                         
  -9  -1   4          7.07         11.48        41.09 o                         
  -8  -1   4         33.77         50.54        37.39 o                         
  -7  -1   4        230.58        234.97        39.46 o                         
  -6  -1   4        106.50        108.05        30.59 o                         
  -5  -1   4        462.12        475.01        39.64 o                         
  -4  -1   4         74.72         88.87        23.51 o                         
  -3  -1   4        799.17        746.19        25.37 o                         
  -2  -1   4       2263.00       1943.24        40.94 o                         
  -1  -1   4       3888.96       3824.65        53.36 o                         
   0  -1   4       2680.79       2310.09        36.04 o                         
   1  -1   4       7856.21       7949.89       109.18 o                         
   2  -1   4       2278.29       2040.49        37.77 o                         
   3  -1   4       1133.74       1127.23        33.54 o                         
   4  -1   4        481.20        391.13        24.14 o                         
   5  -1   4       1198.83       1165.53        40.41 o                         
   6  -1   4        203.28        223.15        47.20 o                         
   7  -1   4       2576.30       2575.00        81.14 o                         
   8  -1   4        206.90        321.48        46.20 o                         
   9  -1   4         21.52        134.67       106.07 o                         
  -9   0   4        365.99        506.85        69.71 o                         
  -8   0   4        154.69        170.85        40.75 o                         
  -7   0   4          6.41         10.75        31.01 o                         
  -6   0   4        360.70        386.89        40.33 o                         
  -5   0   4         17.96         25.22        26.04 o                         
  -4   0   4          0.68        -10.51        21.54 o                         
  -3   0   4          6.59         -9.90        17.60 o                         
  -2   0   4        499.00        596.40        26.34 o                         
  -1   0   4       5403.14       5395.72        77.23 o                         
   0   0   4         78.81         99.75        18.34 o                         
   1   0   4       6434.34       6371.40        88.41 o                         
   2   0   4        865.58       1019.87        27.85 o                         
   3   0   4       6253.50       6285.60        86.98 o                         
   4   0   4      14278.45      14143.17       170.50 o                         
   5   0   4       3423.99       3359.74        62.16 o                         
   6   0   4        269.91        263.05        29.31 o                         
   7   0   4        302.53        381.95        41.87 o                         
   8   0   4        252.67        301.74        45.24 o                         
   9   0   4         15.63         29.93        63.92 o                         
  -9   1   4        251.26        253.23        86.05 o                         
  -8   1   4        550.94        519.61        54.57 o                         
  -7   1   4         75.64         66.03        62.62 o                         
  -6   1   4         67.04        104.75        31.33 o                         
  -5   1   4          2.11         18.78        26.58 o                         
  -4   1   4        393.35        321.76        32.07 o                         
  -3   1   4        223.44        196.73        24.96 o                         
  -2   1   4       2476.59       2679.28        58.14 o                         
  -1   1   4         99.74         96.60        12.14 o                         
   0   1   4        933.03       1032.38        70.66 o                         
   1   1   4        143.21        175.54        15.52 o                         
   2   1   4       2156.58       2071.56        37.62 o                         
   3   1   4        287.81        321.54        21.22 o                         
   4   1   4       3224.71       3418.19        57.83 o                         
   5   1   4       4274.78       4164.12        69.71 o                         
   6   1   4        724.02        758.31        34.23 o                         
   7   1   4        401.28        462.03        42.92 o                         
   8   1   4         12.99        -12.39        32.49 o                         
   9   1   4        277.35        382.08        57.50 o                         
  10   1   4        102.41         71.15        78.51 o                         
  -8   2   4         79.89        113.65        40.62 o                         
  -7   2   4        477.62        549.03        55.51 o                         
  -6   2   4        499.26        535.39        47.28 o                         
  -5   2   4       1669.81       1668.53        60.41 o                         
  -4   2   4         14.90         35.80        24.41 o                         
  -3   2   4       3974.55       3773.16        77.98 o                         
  -2   2   4       9239.37       9389.90       114.88 o                         
  -1   2   4      12162.72      11667.77       152.30 o                         
   0   2   4        927.12       1013.26        77.73 o                         
   1   2   4       2992.77       3324.66        77.54 o                         
   2   2   4       3883.60       3681.75        52.47 o                         
   3   2   4        478.78        512.50        21.83 o                         
   4   2   4         61.84         40.16        15.94 o                         
   5   2   4        183.17        163.29        20.76 o                         
   6   2   4          0.23         10.02        17.40 o                         
   7   2   4         30.06          3.14        33.22 o                         
   8   2   4         82.49         75.38        37.02 o                         
   9   2   4         16.25         17.64        43.92 o                         
  10   2   4        142.56        260.73       153.38 o                         
  -8   3   4         59.68        117.73        35.55 o                         
  -7   3   4        102.17         39.39        34.99 o                         
  -6   3   4        571.04        506.05        46.61 o                         
  -5   3   4        570.24        579.77        44.51 o                         
  -4   3   4       2616.78       2338.15        67.93 o                         
  -3   3   4        374.77        439.80        32.78 o                         
  -2   3   4       1214.98       1274.97        33.96 o                         
  -1   3   4      18757.95      19305.10       245.23 o                         
   0   3   4       9076.82       9530.27       210.87 o                         
   1   3   4       3067.64       3380.97        83.77 o                         
   2   3   4       4422.84       4143.65        84.74 o                         
   3   3   4       6894.29       6744.85        86.95 o                         
   4   3   4        900.16        833.79        44.04 o                         
   5   3   4       1294.19       1334.16        45.78 o                         
   6   3   4         31.88         53.08        17.17 o                         
   7   3   4         21.80         14.75        19.60 o                         
   8   3   4        258.92        317.63        43.91 o                         
   9   3   4         16.19         -4.08        43.89 o                         
  10   3   4         66.32        114.34        54.69 o                         
  -8   4   4         34.91        154.42        97.23 o                         
  -7   4   4         92.06         70.42        32.29 o                         
  -6   4   4        133.97        148.34        35.47 o                         
  -5   4   4        337.58        357.53        39.48 o                         
  -4   4   4       1245.62       1050.98        54.62 o                         
  -3   4   4        672.54        643.13        39.80 o                         
  -2   4   4        751.82        734.80        30.49 o                         
  -1   4   4       2472.73       2331.33        64.00 o                         
   0   4   4       6678.77       7337.64       140.49 o                         
   1   4   4        109.82         81.13        15.44 o                         
   2   4   4       1693.49       1543.09        51.65 o                         
   3   4   4         49.75          3.91        17.33 o                         
   4   4   4      11214.01      11512.97       141.76 o                         
   5   4   4       2889.36       2843.20        65.37 o                         
   6   4   4       1965.26       1964.51        48.23 o                         
   7   4   4       1163.63       1154.67        44.07 o                         
   8   4   4        106.73         91.76        48.19 o                         
   9   4   4         91.10         21.51        45.22 o                         
  10   4   4        546.71        606.25        75.13 o                         
  -7   5   4        463.29        443.52        77.94 o                         
  -6   5   4        636.31        650.90        66.20 o                         
  -5   5   4         15.35         -5.46        24.63 o                         
  -4   5   4         64.90         76.97        28.20 o                         
  -3   5   4        145.24        169.27        28.11 o                         
  -2   5   4        115.31         85.81        20.62 o                         
  -1   5   4         37.45         40.21        25.50 o                         
   0   5   4        315.28        270.35        23.50 o                         
   1   5   4       1936.18       2474.18        51.10 o                         
   2   5   4        175.58        257.91        30.15 o                         
   3   5   4       2155.19       2064.96        72.27 o                         
   4   5   4       1287.97       1293.07        40.23 o                         
   5   5   4        201.88        225.86        21.20 o                         
   6   5   4        686.61        857.23        52.42 o                         
   7   5   4       2942.92       2654.46        73.14 o                         
   8   5   4        827.39        835.29        72.13 o                         
   9   5   4        153.71        124.44        51.70 o                         
  10   5   4         54.80         87.17        77.47 o                         
  -7   6   4         69.06         19.46        71.51 o                         
  -6   6   4        579.08        696.63        77.68 o                         
  -5   6   4        198.64        185.75        36.13 o                         
  -4   6   4         10.30        -24.22        24.22 o                         
  -3   6   4         35.46         42.97        23.56 o                         
  -2   6   4        237.73        265.87        29.25 o                         
  -1   6   4         11.86         -1.30        20.60 o                         
   0   6   4       2045.31       2153.16        53.58 o                         
   1   6   4         29.17         24.88        18.20 o                         
   2   6   4         25.71         36.86        15.56 o                         
   3   6   4        956.21        948.89        49.16 o                         
   4   6   4         30.66         21.20        18.19 o                         
   5   6   4       2010.80       2048.99        62.38 o                         
   6   6   4       2630.43       3035.62       134.52 o                         
   7   6   4        141.68        280.58        49.49 o                         
   8   6   4        317.67        299.26        52.70 o                         
   9   6   4        368.31        409.89        65.80 o                         
  10   6   4        356.63        257.50        68.51 o                         
  -6   7   4        440.42        314.44        97.46 o                         
  -5   7   4        171.20        241.52        56.76 o                         
  -4   7   4        248.10        298.42        35.56 o                         
  -3   7   4       1431.56       1393.44        56.79 o                         
  -2   7   4       1421.74       1392.54       110.75 o                         
  -1   7   4        208.61        299.78        31.18 o                         
   0   7   4        381.13        470.20        34.40 o                         
   1   7   4       3008.51       3427.02        94.26 o                         
   2   7   4       3090.06       3126.84        63.03 o                         
   3   7   4        146.85        142.22        29.41 o                         
   4   7   4        224.77        266.48        38.20 o                         
   5   7   4          0.36        -18.39        22.67 o                         
   6   7   4         53.23         -6.61        40.04 o                         
   7   7   4         46.69        124.35        40.22 o                         
   8   7   4         11.09         20.50        33.20 o                         
   9   7   4         31.16         65.51        69.93 o                         
  10   7   4        122.57        156.64        93.33 o                         
  -6   8   4        250.33        236.58       120.11 o                         
  -5   8   4         18.42         44.20        75.39 o                         
  -4   8   4          4.51        -12.58        30.66 o                         
  -3   8   4         91.57        128.27        53.52 o                         
  -2   8   4       3508.64       3449.55        79.25 o                         
  -1   8   4       5016.61       5516.02       103.80 o                         
   0   8   4       1157.09       1273.27        60.07 o                         
   1   8   4         96.96        127.46        25.43 o                         
   2   8   4       1157.80       1209.87        68.15 o                         
   3   8   4       2817.56       2771.46        86.21 o                         
   4   8   4        939.15        965.81        57.52 o                         
   5   8   4        104.75        103.70        31.16 o                         
   6   8   4        772.43        812.92        49.60 o                         
   7   8   4        102.06         90.79        31.18 o                         
   8   8   4        505.57        494.61        55.48 o                         
   9   8   4         98.63        104.30        56.39 o                         
  10   8   4          2.48         19.76        89.95 o                         
  -5   9   4         24.61        102.43       109.19 o                         
  -4   9   4          2.42        -22.36        74.87 o                         
  -3   9   4         66.69         -8.78        13.99 o                         
  -2   9   4         75.08        151.41        31.20 o                         
  -1   9   4        171.06        256.37        32.96 o                         
   0   9   4        826.83        952.38        49.25 o                         
   1   9   4        570.71        616.80        44.64 o                         
   2   9   4        324.00        337.45        50.69 o                         
   3   9   4        595.91        659.58        51.10 o                         
   4   9   4       2051.81       1897.69       136.49 o                         
   5   9   4        341.71        442.03        46.99 o                         
   6   9   4         44.81        154.05        40.82 o                         
   7   9   4         50.10         43.55        33.24 o                         
   8   9   4        216.37        238.75        44.52 o                         
   9   9   4        599.43        635.57        79.04 o                         
  -4  10   4         47.18         67.59        96.71 o                         
  -3  10   4         11.00         66.03        82.67 o                         
  -1  10   4         77.30         89.61        49.16 o                         
   0  10   4        342.58        393.18        41.87 o                         
   1  10   4         15.58        -32.70        32.70 o                         
   2  10   4        445.28        414.78        49.79 o                         
   3  10   4        254.38        261.67        44.61 o                         
   4  10   4          2.64        -32.54        32.54 o                         
   5  10   4        109.09        105.85        78.25 o                         
   6  10   4       1683.01       1594.75       117.25 o                         
   7  10   4        351.78        419.36        54.81 o                         
   8  10   4         51.38        103.83        41.61 o                         
   9  10   4          6.45         35.27        57.19 o                         
  -3  11   4          4.45        -48.87       101.91 o                         
  -1  11   4        150.86        234.50        89.43 o                         
   0  11   4          7.89          4.16        73.31 o                         
   1  11   4        310.23        299.04        66.55 o                         
   2  11   4        322.09        308.30        51.22 o                         
   3  11   4        130.64        164.06        45.00 o                         
   4  11   4         34.79         24.77        41.10 o                         
   5  11   4         33.24         36.50        42.85 o                         
   6  11   4        144.17        227.90        47.69 o                         
   7  11   4         79.49         61.05        45.15 o                         
   8  11   4        352.80        364.51        64.34 o                         
   9  11   4        262.50        380.60        98.79 o                         
   0  12   4        961.80       1127.24       131.55 o                         
   1  12   4        347.39        572.46       101.91 o                         
   2  12   4        134.92        123.01        53.37 o                         
   3  12   4        247.77        203.24        50.91 o                         
   4  12   4         39.90         97.92        48.13 o                         
   5  12   4         24.03         36.97        44.27 o                         
   6  12   4         49.98         83.32        50.54 o                         
   7  12   4          0.86        -49.21        49.21 o                         
   8  12   4         83.28         30.55        70.45 o                         
   1  13   4        815.93        786.68       128.95 o                         
   2  13   4       1381.06       1547.88       150.78 o                         
   3  13   4        650.42        752.36       120.63 o                         
   4  13   4        238.62        264.24        63.82 o                         
   5  13   4        490.10        558.02        72.62 o                         
   6  13   4        382.66        342.02        66.19 o                         
   7  13   4        198.48        116.05        71.23 o                         
   0  14   4         34.12        194.98        65.51 o                         
   1  14   4         34.94        194.46       127.91 o                         
   2  14   4        123.75        163.26       115.43 o                         
   3  14   4       1137.24       1253.59       151.82 o                         
   4  14   4        966.56        950.46       140.91 o                         
   5  14   4          1.34        -63.95        92.03 o                         
  -4 -13   5         67.30         53.55        54.07 o                         
  -3 -13   5          3.39        -54.07        58.23 o                         
  -2 -13   5          6.43        -68.11        68.11 o                         
  -6 -12   5        552.50        695.17        83.71 o                         
  -5 -12   5          2.52         19.24        62.91 o                         
  -4 -12   5        750.34        897.95       109.19 o                         
  -3 -12   5        182.66        213.70        74.35 o                         
  -2 -12   5          2.19        -11.61        55.98 o                         
  -1 -12   5          1.13        -38.11        40.47 o                         
   0 -12   5        212.36        189.53        54.30 o                         
   1 -12   5          2.62        -26.40        54.59 o                         
  -6 -11   5        120.47        145.06        64.47 o                         
  -5 -11   5        777.80        984.26       109.19 o                         
  -4 -11   5         19.22         45.76        61.35 o                         
  -3 -11   5        235.16        315.84        91.25 o                         
  -2 -11   5        169.21        202.08        56.65 o                         
  -1 -11   5        931.89       1028.80       108.93 o                         
   0 -11   5        224.18        206.28        52.72 o                         
   1 -11   5          6.57         14.53        59.27 o                         
   2 -11   5         74.06         96.52        54.59 o                         
   3 -11   5         10.81         27.04        53.03 o                         
  -5 -10   5        165.38        365.52        76.43 o                         
  -4 -10   5        345.46        332.58        54.85 o                         
  -3 -10   5        158.40        152.01        46.44 o                         
  -2 -10   5         18.81         21.05        38.18 o                         
  -1 -10   5        740.04        823.92       112.31 o                         
   0 -10   5        866.48        836.66        67.06 o                         
   1 -10   5       1235.60       1163.17        79.81 o                         
   2 -10   5        390.91        293.12        54.96 o                         
   3 -10   5        193.99        241.49        53.85 o                         
  -8  -9   5          2.74         -6.76        66.55 o                         
  -7  -9   5          1.89        -18.97        45.60 o                         
  -6  -9   5        186.63        180.94        67.07 o                         
  -5  -9   5        267.23        124.27        74.35 o                         
  -4  -9   5       2159.42       2263.00        89.82 o                         
  -3  -9   5        401.92        400.41        50.14 o                         
  -2  -9   5       1038.31        982.18        66.72 o                         
  -1  -9   5        140.80         91.51        40.44 o                         
   0  -9   5        816.79        889.28        90.99 o                         
   1  -9   5        183.39        187.97        48.35 o                         
   2  -9   5       1141.72       1172.69        74.30 o                         
   3  -9   5        342.05        369.77        52.72 o                         
   4  -9   5        223.36        245.28        54.20 o                         
  -9  -8   5        211.42        422.20        76.95 o                         
  -8  -8   5          4.76        -22.62        45.57 o                         
  -7  -8   5        287.28        362.92        72.79 o                         
  -6  -8   5        662.57        663.55        52.79 o                         
  -5  -8   5        140.68        158.42        29.71 o                         
  -4  -8   5        589.09        588.38        54.03 o                         
  -3  -8   5          0.57         33.32        35.07 o                         
  -2  -8   5        377.83        386.69        45.35 o                         
  -1  -8   5       1135.10       1202.23        66.91 o                         
   0  -8   5        267.46        212.86        40.56 o                         
   1  -8   5         95.75         34.47        38.22 o                         
   2  -8   5        100.95        106.84        38.84 o                         
   3  -8   5          6.80         47.43        34.82 o                         
   4  -8   5        221.67        176.95        44.34 o                         
   5  -8   5        198.11        200.18        84.75 o                         
  -9  -7   5        780.44        882.42        84.58 o                         
  -8  -7   5        970.03       1095.67       140.65 o                         
  -7  -7   5          0.83        -29.20        36.97 o                         
  -6  -7   5        355.54        317.72        51.32 o                         
  -5  -7   5       1520.84       1513.09        52.16 o                         
  -4  -7   5        849.98        914.88        40.97 o                         
  -3  -7   5        343.76        368.87        27.50 o                         
  -2  -7   5        257.17        203.45        37.94 o                         
  -1  -7   5         18.33         10.19        31.80 o                         
   0  -7   5        743.67        639.26        48.53 o                         
   1  -7   5          1.43          7.69        29.38 o                         
   2  -7   5         13.00         41.42        31.90 o                         
   3  -7   5         19.93          8.66        43.42 o                         
   4  -7   5        114.86        146.13        44.22 o                         
   5  -7   5        193.71        163.78        77.99 o                         
   6  -7   5        212.38        333.80        90.47 o                         
  -9  -6   5        152.94        153.06        58.57 o                         
  -8  -6   5       1060.43       1115.82        73.50 o                         
  -7  -6   5        948.05        986.41        63.26 o                         
  -6  -6   5        991.07       1040.53        58.82 o                         
  -5  -6   5         76.37         62.88        26.32 o                         
  -4  -6   5        644.03        772.85        36.60 o                         
  -3  -6   5       1968.49       1815.99        53.63 o                         
  -2  -6   5       2683.20       2591.65        51.41 o                         
  -1  -6   5         14.61        -10.05        28.82 o                         
   0  -6   5        143.29        160.07        34.54 o                         
   1  -6   5       2880.36       2701.97        81.62 o                         
   2  -6   5       1476.02       1414.80        95.93 o                         
   3  -6   5        362.36        338.16        43.00 o                         
   4  -6   5          2.47        -38.22        38.22 o                         
   5  -6   5          3.98        -21.24        41.54 o                         
   6  -6   5         14.26        -13.52        62.39 o                         
   7  -6   5        179.30        166.90        96.19 o                         
  -9  -5   5        279.96        285.41        55.00 o                         
  -8  -5   5         15.61          4.82        37.04 o                         
  -7  -5   5         22.49          0.74        46.01 o                         
  -6  -5   5        548.93        542.26        45.87 o                         
  -5  -5   5        751.25        692.33        41.26 o                         
  -4  -5   5        289.91        264.35        25.36 o                         
  -3  -5   5        448.45        458.91        32.89 o                         
  -2  -5   5       4098.62       4062.93        65.93 o                         
  -1  -5   5       2314.11       2238.49        42.69 o                         
   0  -5   5       1718.37       1519.66       128.17 o                         
   1  -5   5        110.08        143.51        32.35 o                         
   2  -5   5       2517.52       2371.26        79.20 o                         
   3  -5   5       2362.88       2073.12        76.04 o                         
   4  -5   5       1960.38       1928.42        78.25 o                         
   5  -5   5         56.56         55.24        38.72 o                         
   6  -5   5        116.90        157.54        69.15 o                         
   7  -5   5        274.54        246.97        82.15 o                         
  -9  -4   5         42.82        192.96        47.99 o                         
  -8  -4   5        296.19        313.04        48.68 o                         
  -7  -4   5         70.43         42.38        32.50 o                         
  -6  -4   5         90.98        127.14        32.51 o                         
  -5  -4   5         57.73         50.67        32.78 o                         
  -4  -4   5        187.00        213.61        34.85 o                         
  -3  -4   5       1598.30       1587.40        42.34 o                         
  -2  -4   5         89.13        112.14        16.29 o                         
  -1  -4   5       4452.70       4303.86        62.90 o                         
   0  -4   5       5818.22       5631.29       115.44 o                         
   1  -4   5       5367.96       4894.73       105.69 o                         
   2  -4   5       1801.12       1437.75       177.80 o                         
   3  -4   5        272.77        293.45        37.28 o                         
   4  -4   5       1786.08       1638.52        71.12 o                         
   5  -4   5       2069.38       2165.86        86.21 o                         
   6  -4   5         20.36         91.51        58.75 o                         
   7  -4   5         10.13         43.16        71.23 o                         
   8  -4   5         31.51         55.11       115.43 o                         
  -9  -3   5        164.61        136.66        63.62 o                         
  -8  -3   5        149.87        175.17        43.51 o                         
  -7  -3   5       4029.57       3676.96        98.79 o                         
  -6  -3   5        894.08       1023.04        56.47 o                         
  -5  -3   5        560.27        575.89        41.88 o                         
  -4  -3   5        392.94        377.08        24.30 o                         
  -3  -3   5       2445.90       2410.18        53.57 o                         
  -2  -3   5        186.16        221.31        19.00 o                         
  -1  -3   5         31.26         13.14        13.74 o                         
   0  -3   5       2918.85       3116.01        77.20 o                         
   1  -3   5        113.66        127.04        26.10 o                         
   2  -3   5       1604.66       1524.95        59.87 o                         
   3  -3   5        996.06       1016.68        42.63 o                         
   4  -3   5        226.28        258.09        22.41 o                         
   5  -3   5         50.95         39.30        14.46 o                         
   6  -3   5        785.31        805.91        86.31 o                         
   7  -3   5        108.52        127.39        68.11 o                         
   8  -3   5        428.97        579.22       123.23 o                         
  -9  -2   5        513.87        565.67        56.57 o                         
  -8  -2   5        209.63        239.22        43.09 o                         
  -7  -2   5       2710.84       2588.68        85.09 o                         
  -6  -2   5       4298.26       4139.36       116.32 o                         
  -5  -2   5       4688.51       4339.02        94.45 o                         
  -4  -2   5        693.59        731.37        35.14 o                         
  -3  -2   5          8.21        -11.16        16.01 o                         
  -2  -2   5       4904.79       4897.13        70.15 o                         
  -1  -2   5       9967.80       9991.27       119.96 o                         
   0  -2   5         10.51         17.86         8.30 o                         
   1  -2   5       1255.46       1421.02        72.01 o                         
   2  -2   5        400.98        424.65        18.84 o                         
   3  -2   5        728.24        688.41        26.89 o                         
   4  -2   5         93.38         79.72        18.72 o                         
   5  -2   5        387.13        430.76        28.92 o                         
   6  -2   5         20.61         40.35        23.81 o                         
   7  -2   5          1.79        -51.47        53.55 o                         
   8  -2   5        390.83        549.06       119.59 o                         
   9  -2   5        317.47        281.81       118.03 o                         
  -9  -1   5         45.39        109.19        44.86 o                         
  -8  -1   5        372.10        374.72        49.99 o                         
  -7  -1   5         14.17         -9.22        35.63 o                         
  -6  -1   5        255.04        296.71        37.44 o                         
  -5  -1   5       1813.07       1591.99        57.44 o                         
  -4  -1   5       7078.86       6702.05       119.53 o                         
  -3  -1   5       2295.75       2202.92        40.99 o                         
  -2  -1   5       1440.11       1371.05        36.07 o                         
  -1  -1   5       2315.80       2026.72        37.53 o                         
   0  -1   5       4288.48       4041.84        55.62 o                         
   1  -1   5       4979.83       4989.34        74.89 o                         
   2  -1   5        465.79        432.44        35.45 o                         
   3  -1   5        533.27        674.42        26.36 o                         
   4  -1   5        931.25        872.55        33.20 o                         
   5  -1   5        578.34        596.88        40.38 o                         
   6  -1   5          7.64         -2.76        20.49 o                         
   7  -1   5        137.33        130.30        41.29 o                         
   8  -1   5         21.91         58.09        53.29 o                         
   9  -1   5        104.61        -18.72       105.55 o                         
  -9   0   5          0.40         37.71        25.67 o                         
  -8   0   5         52.82         41.72        68.90 o                         
  -7   0   5        144.48        163.44        40.09 o                         
  -6   0   5         12.43         12.64        30.30 o                         
  -5   0   5         93.91         69.94        27.47 o                         
  -4   0   5         60.65         91.07        26.35 o                         
  -3   0   5       1802.21       1439.79        47.34 o                         
  -2   0   5        389.96        339.00        17.57 o                         
  -1   0   5        464.39        358.16        21.24 o                         
   0   0   5        126.91        219.03        18.61 o                         
   1   0   5       6185.71       6124.88        88.02 o                         
   2   0   5       7198.64       6853.87        86.98 o                         
   3   0   5       5211.31       4975.72       106.30 o                         
   4   0   5       6281.88       6705.74        94.01 o                         
   5   0   5        327.93        326.48        25.23 o                         
   6   0   5       2790.46       2670.33        59.57 o                         
   7   0   5       1394.63       1464.88        66.83 o                         
   8   0   5        217.39        227.38        42.44 o                         
   9   0   5        269.80        202.45        41.04 o                         
  -8   1   5         29.53         88.64        40.05 o                         
  -7   1   5         12.10          2.01        30.61 o                         
  -6   1   5        148.89         88.03        31.38 o                         
  -5   1   5         52.61         32.08        25.60 o                         
  -4   1   5        160.61        180.82        27.43 o                         
  -3   1   5        261.91        298.98        28.00 o                         
  -2   1   5       1093.88       1161.83        41.32 o                         
  -1   1   5        217.95        193.87        17.41 o                         
   0   1   5        480.82        418.26        21.61 o                         
   1   1   5        339.58        387.01        20.89 o                         
   2   1   5         33.06         41.45        14.59 o                         
   3   1   5       9263.48       9278.58       115.60 o                         
   4   1   5      11606.45      11566.50       143.45 o                         
   5   1   5        474.52        497.97        27.64 o                         
   6   1   5       1074.17       1123.93        46.26 o                         
   7   1   5       1748.28       1807.39        67.38 o                         
   8   1   5        984.26       1257.21        68.33 o                         
   9   1   5        539.31        504.10        57.48 o                         
  10   1   5        158.00         76.95       102.43 o                         
  -8   2   5        239.70        246.42        80.88 o                         
  -7   2   5        613.92        592.49        56.02 o                         
  -6   2   5         34.54         70.11        31.73 o                         
  -5   2   5        256.16        250.15        33.91 o                         
  -4   2   5       3257.65       3035.95        76.23 o                         
  -3   2   5        683.71        659.78        37.16 o                         
  -2   2   5       3447.29       3479.15        53.59 o                         
  -1   2   5        596.22        786.33        34.60 o                         
   0   2   5        395.10        427.58        21.62 o                         
   1   2   5        581.53        621.20        29.51 o                         
   2   2   5        217.56        194.50        16.26 o                         
   3   2   5        841.31        752.59        26.17 o                         
   4   2   5          3.60         -7.19        13.95 o                         
   5   2   5       1688.14       1598.40        62.21 o                         
   6   2   5       1234.46       1244.25        42.32 o                         
   7   2   5          4.15         30.76        20.68 o                         
   8   2   5          5.00        -23.39        46.69 o                         
   9   2   5        679.97        904.49        81.95 o                         
  10   2   5         77.82        211.02       140.65 o                         
  -8   3   5        280.14        284.07        41.89 o                         
  -7   3   5        855.32        834.06        61.86 o                         
  -6   3   5        581.73        602.48        51.21 o                         
  -5   3   5         68.18         96.96        31.12 o                         
  -4   3   5       1008.10        925.57        49.86 o                         
  -3   3   5       3669.67       3457.27        79.34 o                         
  -2   3   5       1539.77       1289.26        37.90 o                         
  -1   3   5       4116.63       3775.01        64.96 o                         
   0   3   5        189.69        169.09        26.20 o                         
   1   3   5        539.78        614.89        25.87 o                         
   2   3   5       1792.09       1651.07        32.66 o                         
   3   3   5        680.60        644.95        37.33 o                         
   4   3   5         84.75        119.17        21.54 o                         
   5   3   5         19.36         26.98        17.35 o                         
   6   3   5        178.83        215.48        25.15 o                         
   7   3   5         40.03         46.65        21.76 o                         
   8   3   5        283.48        308.96        56.73 o                         
   9   3   5         26.92          5.81        47.89 o                         
  10   3   5        354.69        532.00        70.96 o                         
  -8   4   5          7.08        -19.76        92.55 o                         
  -7   4   5        104.83        140.04        33.43 o                         
  -6   4   5       1277.73       1213.71        66.03 o                         
  -5   4   5       2304.23       2321.18        75.01 o                         
  -4   4   5         44.79         93.71        27.82 o                         
  -3   4   5          1.00        -22.25        23.13 o                         
  -2   4   5       2185.39       2018.33        49.33 o                         
  -1   4   5      11068.53      10611.35       147.96 o                         
   0   4   5       3281.84       3522.35        61.99 o                         
   1   4   5        996.98       1137.71        88.13 o                         
   2   4   5        858.55        908.51        54.59 o                         
   3   4   5       2571.98       2246.78        65.13 o                         
   4   4   5         21.84         -0.62        13.19 o                         
   5   4   5       2664.56       2586.04        53.04 o                         
   6   4   5         15.50        -10.08        17.42 o                         
   7   4   5        171.35        208.58        29.94 o                         
   8   4   5          6.15        -38.10        38.10 o                         
   9   4   5         13.01        -46.46       107.63 o                         
  10   4   5        123.87        169.36        74.87 o                         
  -7   5   5         63.80         79.64        71.84 o                         
  -6   5   5        286.74        273.46        38.86 o                         
  -5   5   5          1.31         28.86        29.60 o                         
  -4   5   5        753.83        710.54        47.74 o                         
  -3   5   5        342.63        387.74        42.74 o                         
  -2   5   5        285.14        282.96        24.80 o                         
  -1   5   5        542.08        538.17        30.59 o                         
   0   5   5       7620.18       8392.50       122.49 o                         
   1   5   5       6229.54       7200.05       106.54 o                         
   2   5   5         71.12         26.36        21.73 o                         
   3   5   5        167.74        131.95        27.21 o                         
   4   5   5        173.01        125.18        21.90 o                         
   5   5   5       4307.47       4154.83        87.57 o                         
   6   5   5       3776.61       3510.81        83.22 o                         
   7   5   5        194.92        241.93        32.53 o                         
   8   5   5         15.32         81.21        51.21 o                         
   9   5   5        145.27        176.70        53.86 o                         
  10   5   5        695.44        607.29        78.62 o                         
  -7   6   5        184.90        122.19       105.03 o                         
  -6   6   5        403.84        508.27        99.82 o                         
  -5   6   5        629.28        634.36        58.33 o                         
  -4   6   5       1244.82       1217.69        56.28 o                         
  -3   6   5        379.83        388.68        38.21 o                         
  -2   6   5        325.46        353.26        28.15 o                         
  -1   6   5         90.12         47.48        21.71 o                         
   0   6   5        288.68        300.41        25.15 o                         
   1   6   5        586.58        616.02        30.88 o                         
   2   6   5       3155.13       3009.36       100.51 o                         
   3   6   5       1291.93       1243.20        55.02 o                         
   4   6   5         87.22        137.16        29.35 o                         
   5   6   5       1401.95       1362.62        51.75 o                         
   6   6   5       7164.61       6500.37       121.70 o                         
   7   6   5       3638.36       3434.16        85.73 o                         
   8   6   5        140.64        123.32        34.62 o                         
   9   6   5         55.65         81.38        50.33 o                         
  10   6   5         96.71        106.09        57.86 o                         
  -6   7   5        567.10        391.74       123.48 o                         
  -5   7   5        558.95        603.30        47.45 o                         
  -4   7   5         72.34        108.93        25.09 o                         
  -3   7   5        132.20        158.16        29.98 o                         
  -2   7   5        196.24        234.85        26.65 o                         
  -1   7   5         35.33         27.07        32.96 o                         
   0   7   5        909.48       1020.85        54.21 o                         
   1   7   5        202.74        238.32        26.49 o                         
   2   7   5        326.78        461.54        60.57 o                         
   3   7   5         95.42        114.80        39.00 o                         
   4   7   5        316.25        302.52        38.79 o                         
   5   7   5        323.76        316.48        34.05 o                         
   6   7   5          3.49         89.19        26.80 o                         
   7   7   5        818.00        931.82        69.10 o                         
   8   7   5        599.28        558.27        47.24 o                         
   9   7   5        598.47        659.82       104.77 o                         
  10   7   5         13.40         -7.25        86.83 o                         
  -5   8   5        706.95        598.59        38.76 o                         
  -4   8   5       1109.09       1052.10        72.49 o                         
  -3   8   5       1573.74       1478.38        59.27 o                         
  -2   8   5         88.72        108.27        24.60 o                         
  -1   8   5        473.87        510.08        36.53 o                         
   0   8   5       2697.39       3245.64       177.18 o                         
   1   8   5       1099.49       1205.09        48.37 o                         
   2   8   5       2031.28       2070.97        76.88 o                         
   3   8   5          3.13         42.86        30.66 o                         
   4   8   5        376.26        344.54        61.87 o                         
   5   8   5         34.89         41.13        30.41 o                         
   6   8   5       1028.95        951.85        52.17 o                         
   7   8   5          1.59        135.38        57.80 o                         
   8   8   5        549.47        523.09        47.89 o                         
   9   8   5          6.91         -6.49        47.19 o                         
  10   8   5        222.07        396.20       108.67 o                         
  -5   9   5          3.03        129.47       103.47 o                         
  -4   9   5         62.15         60.83        87.87 o                         
  -3   9   5        955.08        831.25        86.31 o                         
  -2   9   5       3487.44       3305.58       166.49 o                         
  -1   9   5        819.20        855.25        83.71 o                         
   0   9   5         69.19         51.93        29.39 o                         
   1   9   5       1415.10       1634.47        66.98 o                         
   2   9   5       3082.91       3371.54       100.78 o                         
   3   9   5       3300.86       3254.36        97.59 o                         
   4   9   5         41.13         36.74        32.57 o                         
   5   9   5        324.93        410.66        46.86 o                         
   6   9   5       1295.57       1135.21        64.83 o                         
   7   9   5        200.13        244.56        39.08 o                         
   8   9   5         25.66         15.36        33.94 o                         
   9   9   5          5.05         68.46        53.88 o                         
  -4  10   5         28.48        -63.43        97.23 o                         
  -3  10   5         11.87         80.59        81.63 o                         
  -2  10   5        243.96        170.15        77.97 o                         
  -1  10   5        294.17        470.00        67.12 o                         
   0  10   5        600.42        709.20        67.16 o                         
   1  10   5       2592.93       2822.50        96.31 o                         
   2  10   5         89.00        110.07        36.69 o                         
   3  10   5       2019.84       1921.47       118.03 o                         
   4  10   5       2151.00       2056.54        84.91 o                         
   5  10   5       1015.39       1024.57        68.19 o                         
   6  10   5          8.31         61.77        39.09 o                         
   7  10   5        281.98        294.03        51.49 o                         
   8  10   5        296.93        286.97        54.89 o                         
   9  10   5        418.29        502.19        76.15 o                         
  -3  11   5         35.98         66.55       101.39 o                         
  -1  11   5          7.18        115.43        98.79 o                         
   0  11   5          4.82        -14.09        45.93 o                         
   1  11   5         18.10         -1.45        41.60 o                         
   2  11   5         70.16         37.62        40.53 o                         
   3  11   5        443.62        468.69        56.86 o                         
   4  11   5        332.96        268.66        48.93 o                         
   5  11   5       1251.00       1125.23        74.67 o                         
   6  11   5       1449.12       1456.23        86.48 o                         
   7  11   5        100.97        166.44        91.77 o                         
   8  11   5        562.20        502.95        68.18 o                         
   9  11   5        447.34        335.04        73.36 o                         
   0  12   5          3.12        -82.15        92.55 o                         
   1  12   5         74.71         -0.90        52.82 o                         
   2  12   5        235.23        270.95        56.66 o                         
   3  12   5        490.94        436.72        58.26 o                         
   4  12   5        112.40        102.80        47.72 o                         
   5  12   5         44.68         64.89        47.76 o                         
   6  12   5        217.53        253.50        60.57 o                         
   7  12   5         15.06         30.97        50.53 o                         
   8  12   5        182.56        202.35        61.97 o                         
   0  13   5        305.11        427.91       131.55 o                         
   1  13   5        140.50        181.46       108.67 o                         
   2  13   5          3.35        -57.19        90.47 o                         
   3  13   5        242.16        289.62        64.68 o                         
   4  13   5        198.22        143.38        57.72 o                         
   5  13   5         15.56         41.42        51.49 o                         
   6  13   5        259.91        280.23        66.52 o                         
   7  13   5         38.88         96.30        59.52 o                         
   1  14   5        141.30        122.71       123.75 o                         
   2  14   5        573.80        557.90       132.59 o                         
   3  14   5         61.86        -19.76       107.63 o                         
   4  14   5        506.30        472.11       123.75 o                         
   5  14   5        303.46        134.67        97.23 o                         
   6  14   5        466.49        571.94       115.43 o                         
  -6 -12   6        289.20        341.60        65.51 o                         
  -5 -12   6         34.40         51.99        63.95 o                         
  -4 -12   6         29.45         44.72        67.59 o                         
  -3 -12   6         22.62         10.92        68.63 o                         
  -2 -12   6         41.71         94.01        52.82 o                         
  -1 -12   6         63.22         93.29        54.20 o                         
   0 -12   6          5.81        -45.46        71.23 o                         
   1 -12   6          8.69         75.06        66.81 o                         
  -6 -11   6         56.63         69.67        42.12 o                         
  -5 -11   6        271.12        293.25        76.95 o                         
  -4 -11   6       1325.34       1280.62       119.59 o                         
  -3 -11   6        255.14        313.77        56.08 o                         
  -2 -11   6         26.90        -40.98        40.98 o                         
  -1 -11   6         27.36        102.73        49.60 o                         
   0 -11   6         54.90         74.54        53.55 o                         
   1 -11   6         15.08         80.29        52.70 o                         
   2 -11   6        207.09        115.89        49.52 o                         
   3 -11   6         47.29        160.14        47.83 o                         
  -6 -10   6        526.92        675.93        72.79 o                         
  -5 -10   6         72.93         83.80        49.14 o                         
  -4 -10   6        121.03         74.75        43.56 o                         
  -3 -10   6        996.22       1001.28        74.00 o                         
  -2 -10   6       1681.40       1591.41        87.13 o                         
  -1 -10   6       1119.73       1087.03        74.30 o                         
   0 -10   6         38.07         34.69        43.19 o                         
   1 -10   6         94.81        113.09        49.52 o                         
   2 -10   6        271.61        366.65        56.53 o                         
   3 -10   6         55.36        118.24        48.65 o                         
  -6  -9   6        380.44        512.67        97.75 o                         
  -5  -9   6         62.28         56.15        43.67 o                         
  -4  -9   6        125.90        128.59        44.17 o                         
  -3  -9   6          6.69         -0.36        37.89 o                         
  -2  -9   6       1321.55       1385.45        79.05 o                         
  -1  -9   6       2938.45       2742.72        95.04 o                         
   0  -9   6        918.16        806.03       154.16 o                         
   1  -9   6        162.98        150.20        42.16 o                         
   2  -9   6        130.57        109.14        44.58 o                         
   3  -9   6       1022.79        972.62        73.22 o                         
   4  -9   6        296.54        320.00        60.21 o                         
  -8  -8   6        122.10         90.99        65.51 o                         
  -7  -8   6         37.36         53.50        42.13 o                         
  -6  -8   6         48.44         -9.70        47.35 o                         
  -5  -8   6          0.13         17.70        28.67 o                         
  -4  -8   6         35.33         15.92        70.19 o                         
  -3  -8   6          5.53         -8.29        34.41 o                         
  -2  -8   6         84.56         83.22        37.32 o                         
  -1  -8   6        430.65        424.02        49.26 o                         
   0  -8   6       1154.81       1084.35       112.83 o                         
   1  -8   6        954.55       1079.08        69.48 o                         
   2  -8   6        239.32        205.39        42.37 o                         
   3  -8   6         10.34        -32.13        32.13 o                         
   4  -8   6         38.54          7.52        40.08 o                         
   5  -8   6        473.22        417.52       106.07 o                         
  -9  -7   6          6.02          7.80        34.32 o                         
  -8  -7   6        163.20        206.43        50.44 o                         
  -7  -7   6        598.58        704.81        59.80 o                         
  -6  -7   6       1972.99       1855.17        85.93 o                         
  -5  -7   6        104.76         94.95        25.88 o                         
  -4  -7   6        648.82        640.12        35.81 o                         
  -3  -7   6         73.21         79.43        62.13 o                         
  -2  -7   6        404.44        405.46        43.27 o                         
  -1  -7   6        539.24        532.60        48.38 o                         
   0  -7   6          0.23        -20.03        28.05 o                         
   1  -7   6         15.10          7.86        30.33 o                         
   2  -7   6        358.18        377.31        45.15 o                         
   3  -7   6         28.89         14.78        34.04 o                         
   4  -7   6        601.99        585.40        58.37 o                         
   5  -7   6          6.11        -33.85        44.25 o                         
   6  -7   6        825.86        731.56       116.47 o                         
  -9  -6   6        142.98        278.10        59.82 o                         
  -8  -6   6         43.24         39.33        41.48 o                         
  -7  -6   6         12.89         -2.24        35.38 o                         
  -6  -6   6        794.03        849.00        74.35 o                         
  -5  -6   6       2254.46       2305.92        59.99 o                         
  -4  -6   6         71.92         41.84        20.41 o                         
  -3  -6   6         48.81         48.96        19.03 o                         
  -2  -6   6       1440.87       1484.49        47.05 o                         
  -1  -6   6        913.02        820.51        52.19 o                         
   0  -6   6       1050.22       1137.87       111.79 o                         
   1  -6   6         37.93         35.36        31.09 o                         
   2  -6   6          2.10         32.30        30.62 o                         
   3  -6   6        341.65        307.63        47.57 o                         
   4  -6   6         15.95         82.92        37.11 o                         
   5  -6   6          1.86        -16.96        53.81 o                         
   6  -6   6         97.42         49.39        71.23 o                         
  -9  -5   6        766.79        950.67        73.44 o                         
  -8  -5   6        670.06        615.53        61.01 o                         
  -7  -5   6        333.31        338.78        44.69 o                         
  -6  -5   6         20.07         34.01        32.69 o                         
  -5  -5   6        614.32        665.09        49.28 o                         
  -4  -5   6       2633.07       2515.46        73.31 o                         
  -3  -5   6       1097.11       1132.34        38.64 o                         
  -2  -5   6       1679.52       1555.91        40.16 o                         
  -1  -5   6       1306.11       1308.29        31.97 o                         
   0  -5   6       5129.20       5061.70       115.96 o                         
   1  -5   6       2232.55       2275.86       115.95 o                         
   2  -5   6       1263.38       1105.76        90.47 o                         
   3  -5   6        102.51         58.26        31.03 o                         
   4  -5   6        211.94        279.13        57.97 o                         
   5  -5   6         50.06          9.00        36.92 o                         
   6  -5   6        235.70        228.78        75.39 o                         
   7  -5   6          8.73          8.32        66.03 o                         
  -9  -4   6          3.99        -37.10        37.10 o                         
  -8  -4   6        186.36        156.35        45.05 o                         
  -7  -4   6         90.91        122.21        37.35 o                         
  -6  -4   6        297.41        308.46        40.34 o                         
  -5  -4   6         62.74         21.25        27.69 o                         
  -4  -4   6          5.42         15.99        22.58 o                         
  -3  -4   6       2105.93       2099.93        48.41 o                         
  -2  -4   6       2401.05       2131.28        44.37 o                         
  -1  -4   6       3095.34       2842.59        48.36 o                         
   0  -4   6        530.34        604.09        41.15 o                         
   1  -4   6        408.69        388.60        36.84 o                         
   2  -4   6       6298.20       5968.23       127.94 o                         
   3  -4   6       4026.13       4015.09       104.93 o                         
   4  -4   6        361.54        403.86        44.61 o                         
   5  -4   6         33.44         15.13        31.15 o                         
   6  -4   6       1395.29       1163.12       107.11 o                         
   7  -4   6        399.91        415.44        81.63 o                         
  -9  -3   6         50.84         91.16        46.97 o                         
  -8  -3   6        191.62        139.01        42.42 o                         
  -7  -3   6       1112.12       1016.67        62.85 o                         
  -6  -3   6         20.19         43.24        29.94 o                         
  -5  -3   6        513.80        511.91        41.05 o                         
  -4  -3   6        653.94        644.74        33.47 o                         
  -3  -3   6        305.90        291.21        24.89 o                         
  -2  -3   6        412.19        389.65        22.21 o                         
  -1  -3   6        343.69        299.14        20.19 o                         
   0  -3   6       5229.40       5603.73       198.36 o                         
   1  -3   6       1092.08       1025.19        48.34 o                         
   2  -3   6        933.18       1064.80        49.96 o                         
   3  -3   6       3203.93       3167.54        62.40 o                         
   4  -3   6       2964.77       2984.96        89.60 o                         
   5  -3   6       2128.43       2144.37        90.99 o                         
   6  -3   6         72.83        116.95        40.41 o                         
   7  -3   6        290.34        276.61        74.87 o                         
  -9  -2   6        278.12        258.79        48.64 o                         
  -8  -2   6        108.39        202.67        46.81 o                         
  -7  -2   6        989.95        950.09        65.65 o                         
  -6  -2   6        812.71        814.20        53.13 o                         
  -5  -2   6        212.05        198.60        44.37 o                         
  -4  -2   6       2661.04       2807.44        86.30 o                         
  -3  -2   6        617.68        567.86        29.07 o                         
  -2  -2   6         26.03         44.12        15.29 o                         
  -1  -2   6       2000.60       2290.08        42.18 o                         
   0  -2   6        572.16        702.46        20.16 o                         
   1  -2   6        160.62        209.97        28.61 o                         
   2  -2   6         69.36         72.04        13.45 o                         
   3  -2   6          5.88         12.37        13.88 o                         
   4  -2   6        105.47        114.83        22.59 o                         
   5  -2   6        732.91        758.82        35.87 o                         
   6  -2   6        771.71        725.88       111.01 o                         
   7  -2   6        209.69        205.38        64.99 o                         
   8  -2   6        143.11         55.11        99.31 o                         
   9  -2   6        377.65        298.97       140.39 o                         
  -9  -1   6         22.73         60.43        66.33 o                         
  -8  -1   6        251.53        259.86        58.97 o                         
  -7  -1   6        333.08        358.30        45.17 o                         
  -6  -1   6       1508.59       1394.77        66.97 o                         
  -5  -1   6       2574.35       2382.37        84.81 o                         
  -4  -1   6        316.39        321.85        33.19 o                         
  -3  -1   6       1513.02       1384.36        34.69 o                         
  -2  -1   6       2432.94       2067.59        46.88 o                         
  -1  -1   6       5185.94       5324.32        73.87 o                         
   0  -1   6        117.59        158.92        14.21 o                         
   1  -1   6       3560.11       3717.99       110.02 o                         
   2  -1   6        106.17         80.04        16.17 o                         
   3  -1   6       3805.44       4213.30        64.75 o                         
   4  -1   6        256.28        251.74        22.24 o                         
   5  -1   6        988.24        984.06        38.26 o                         
   6  -1   6         37.67         39.85        22.30 o                         
   7  -1   6         84.31         53.50        33.26 o                         
   8  -1   6        109.49        177.82        95.15 o                         
   9  -1   6          8.51       -107.63       107.63 o                         
  -8   0   6        189.10        144.01        45.09 o                         
  -7   0   6          1.17         10.55        34.01 o                         
  -6   0   6         66.65         44.76        29.62 o                         
  -5   0   6       2812.83       2642.33        74.91 o                         
  -4   0   6       1761.53       1706.03        57.55 o                         
  -3   0   6         42.43         74.74        25.21 o                         
  -2   0   6         41.97         17.43        13.99 o                         
  -1   0   6       3800.49       3024.28        56.62 o                         
   0   0   6       5029.58       4972.58        78.02 o                         
   1   0   6       4866.37       4783.22       101.53 o                         
   2   0   6        318.61        324.96        28.80 o                         
   3   0   6       3241.25       3181.59        53.96 o                         
   4   0   6        780.69        747.72        30.47 o                         
   5   0   6        884.41        914.04        36.72 o                         
   6   0   6       1531.56       1519.73        46.86 o                         
   7   0   6         54.17         44.83        30.04 o                         
   8   0   6        523.43        565.61        53.21 o                         
   9   0   6         22.16        -12.48        95.15 o                         
  -8   1   6          6.41         33.77        39.98 o                         
  -7   1   6         18.19          9.75        34.63 o                         
  -6   1   6        155.12        153.15        35.50 o                         
  -5   1   6         75.67         77.59        30.62 o                         
  -4   1   6         76.38         38.90        25.10 o                         
  -3   1   6       2409.12       2318.85        61.98 o                         
  -2   1   6       3898.44       3932.74        59.19 o                         
  -1   1   6         92.57        105.10        28.44 o                         
   0   1   6       3343.71       3283.37        59.59 o                         
   1   1   6        540.49        467.38        28.65 o                         
   2   1   6       7768.01       7468.39       106.83 o                         
   3   1   6          3.93          3.91        14.96 o                         
   4   1   6         79.04         50.61        17.56 o                         
   5   1   6        223.92        231.74        22.76 o                         
   6   1   6       6381.86       6446.35       100.45 o                         
   7   1   6        734.13        789.71        41.07 o                         
   8   1   6        388.51        312.70        45.27 o                         
   9   1   6        468.33        508.50       105.27 o                         
  -8   2   6        538.54        495.99        55.32 o                         
  -7   2   6        309.03        276.67        44.31 o                         
  -6   2   6        195.70        112.95        33.95 o                         
  -5   2   6        255.39        245.36        35.06 o                         
  -4   2   6         47.89         51.52        26.05 o                         
  -3   2   6         33.25         20.72        22.54 o                         
  -2   2   6        836.63        892.19        26.29 o                         
  -1   2   6        519.51        593.83        26.54 o                         
   0   2   6         81.82        105.15        17.34 o                         
   1   2   6       7243.04       7476.24       233.08 o                         
   2   2   6         44.85         46.06        15.12 o                         
   3   2   6       6071.67       5984.93        82.03 o                         
   4   2   6        182.76        164.11        18.25 o                         
   5   2   6         27.50         50.61        17.21 o                         
   6   2   6        244.75        279.75        30.74 o                         
   7   2   6       1357.79       1451.86        48.59 o                         
   8   2   6        442.87        494.73        47.77 o                         
   9   2   6         53.04        116.02        51.29 o                         
  10   2   6          8.51        122.70        43.25 o                         
  -8   3   6         34.96         30.20        38.72 o                         
  -7   3   6          0.66        -22.23        36.86 o                         
  -6   3   6        426.32        336.93        42.22 o                         
  -5   3   6        565.44        565.33        44.60 o                         
  -4   3   6       1109.62       1179.29        56.61 o                         
  -3   3   6         17.64         14.94        22.60 o                         
  -2   3   6         14.68          8.59        14.93 o                         
  -1   3   6        491.97        451.37        28.17 o                         
   0   3   6        494.00        468.61        29.57 o                         
   1   3   6        144.01        146.11        18.11 o                         
   2   3   6       1487.87       1397.83        33.69 o                         
   3   3   6         44.83         54.97        14.17 o                         
   4   3   6       1972.44       1952.21        41.09 o                         
   5   3   6         97.15         97.45        23.61 o                         
   6   3   6        901.07        895.75        37.02 o                         
   7   3   6        379.43        427.98        32.12 o                         
   8   3   6        381.99        355.44        64.73 o                         
   9   3   6        269.99        283.60        61.77 o                         
  10   3   6        167.27        134.39       128.43 o                         
  -7   4   6        513.84        557.21        52.89 o                         
  -6   4   6        369.28        344.89        41.82 o                         
  -5   4   6         15.25         37.76        30.12 o                         
  -4   4   6        635.40        642.02        44.31 o                         
  -3   4   6       3546.79       3483.95        83.60 o                         
  -2   4   6       1303.72       1217.94        37.51 o                         
  -1   4   6         36.02         63.44        18.79 o                         
   0   4   6       2952.29       3004.24        57.14 o                         
   1   4   6        712.86        633.63        27.45 o                         
   2   4   6        828.47        811.49       143.50 o                         
   3   4   6        391.72        418.06        33.61 o                         
   4   4   6        325.28        306.17        19.49 o                         
   5   4   6        272.84        273.92        22.47 o                         
   6   4   6        234.59        246.09        25.68 o                         
   7   4   6         31.69         66.19        23.89 o                         
   8   4   6          5.03         13.51        43.10 o                         
   9   4   6         26.74         22.97        70.45 o                         
  10   4   6        313.59        405.46        69.83 o                         
  -7   5   6        259.63        147.95        27.77 o                         
  -6   5   6        723.13        740.59        56.69 o                         
  -5   5   6        884.39        870.94        56.00 o                         
  -4   5   6        614.20        620.84        52.20 o                         
  -3   5   6        414.66        420.32        38.49 o                         
  -2   5   6       4612.94       4449.83        75.52 o                         
  -1   5   6       5053.25       4754.11       116.48 o                         
   0   5   6         70.92        126.05        18.99 o                         
   1   5   6       1572.08       1984.94        51.35 o                         
   2   5   6       4956.71       4916.40       107.18 o                         
   3   5   6       1625.94       1541.05        57.92 o                         
   4   5   6        147.52        163.92        29.31 o                         
   5   5   6        115.43        145.77        26.62 o                         
   6   5   6        202.20        210.83        30.26 o                         
   7   5   6        990.57       1029.84        50.59 o                         
   8   5   6         32.35         72.23        29.00 o                         
   9   5   6        148.78         80.08        47.15 o                         
  10   5   6         35.75        117.40        59.51 o                         
  -7   6   6         76.84         21.32        99.83 o                         
  -6   6   6         12.27        112.80        59.92 o                         
  -5   6   6         19.53         14.97        26.13 o                         
  -4   6   6         12.55         66.43        27.32 o                         
  -3   6   6        654.42        644.25        45.65 o                         
  -2   6   6        364.36        407.43        30.09 o                         
  -1   6   6       3706.54       3619.46        74.06 o                         
   0   6   6        769.58        811.27        35.77 o                         
   1   6   6       4598.18       5137.18        86.92 o                         
   2   6   6          6.94         58.08        15.21 o                         
   3   6   6       2242.34       2050.15        69.59 o                         
   4   6   6        752.42        714.24        83.71 o                         
   5   6   6       1034.52       1010.99        47.73 o                         
   6   6   6          9.49         25.00        23.92 o                         
   7   6   6        193.20        244.82        33.87 o                         
   8   6   6        245.20        292.49        38.22 o                         
   9   6   6        400.62        454.77        67.30 o                         
  10   6   6         97.25        157.24        63.08 o                         
  -6   7   6          5.09         -6.29        14.66 o                         
  -5   7   6         38.81         85.89        51.98 o                         
  -4   7   6        187.85        193.80        29.03 o                         
  -3   7   6         92.79         72.00        33.28 o                         
  -2   7   6        652.74        660.26        38.22 o                         
  -1   7   6          0.16         13.56        21.02 o                         
   0   7   6         41.62         76.41        24.01 o                         
   1   7   6          2.74        -19.37        19.37 o                         
   2   7   6       3890.12       4210.77       111.01 o                         
   3   7   6        384.95        407.26        46.80 o                         
   4   7   6        485.22        483.74        46.11 o                         
   5   7   6       1543.06       1329.75        62.14 o                         
   6   7   6       2362.28       2298.12        69.53 o                         
   7   7   6       1475.82       1529.97        61.81 o                         
   8   7   6        295.33        275.26        40.07 o                         
   9   7   6         71.45         62.39        49.79 o                         
  10   7   6        411.34        395.37        88.39 o                         
  -5   8   6        312.59        382.46        34.02 o                         
  -4   8   6         63.55         14.81        29.35 o                         
  -3   8   6        618.88        630.43        46.38 o                         
  -2   8   6       1321.80       1230.33        54.12 o                         
  -1   8   6          3.81         22.20        21.22 o                         
   0   8   6        142.07        166.86        28.12 o                         
   1   8   6         98.82        135.81        26.52 o                         
   2   8   6         43.97        137.52        60.57 o                         
   3   8   6          6.95        -15.92        29.41 o                         
   4   8   6        202.21        210.48        36.50 o                         
   5   8   6          0.33        -21.65        25.98 o                         
   6   8   6         76.50         79.86        52.25 o                         
   7   8   6       1764.56       1582.43        66.36 o                         
   8   8   6        849.15        797.82        54.85 o                         
   9   8   6        560.93        536.87        71.72 o                         
  10   8   6         15.80         61.87        86.31 o                         
  -5   9   6        454.44        461.19       124.27 o                         
  -4   9   6        821.23        910.32        59.09 o                         
  -3   9   6        329.23        338.76        34.06 o                         
  -2   9   6        111.76        139.94        27.72 o                         
  -1   9   6       1309.99       1317.55        55.51 o                         
   0   9   6       3639.14       3991.12       105.19 o                         
   1   9   6        390.63        506.57       103.73 o                         
   2   9   6        140.44        164.38        43.42 o                         
   3   9   6          2.97         30.79        30.56 o                         
   4   9   6        760.00        702.55        54.15 o                         
   5   9   6        141.73        178.71        37.35 o                         
   6   9   6          2.01          8.14        34.61 o                         
   7   9   6        410.95        354.72        48.30 o                         
   8   9   6        651.41        596.66        52.67 o                         
   9   9   6          0.54         21.41        48.30 o                         
  -4  10   6        125.48        101.91       101.91 o                         
  -3  10   6        265.69        300.07        83.45 o                         
  -2  10   6        287.86        275.22        35.41 o                         
  -1  10   6         48.62        104.59        67.07 o                         
   0  10   6        618.17        604.67        61.95 o                         
   1  10   6       2251.60       2759.68       121.93 o                         
   2  10   6        822.95       1028.64        69.29 o                         
   3  10   6        550.68        557.90        54.92 o                         
   4  10   6         30.31         26.69        34.10 o                         
   5  10   6        932.46        771.86        87.09 o                         
   6  10   6        725.40        821.33        66.18 o                         
   7  10   6        112.72         93.67        41.46 o                         
   8  10   6         22.56         74.12        45.93 o                         
   9  10   6          6.69         -9.31        40.48 o                         
  -1  11   6        611.13        675.41       102.95 o                         
   0  11   6        475.21        438.11        63.07 o                         
   1  11   6        487.39        468.90        57.74 o                         
   2  11   6        120.10        164.00        48.54 o                         
   3  11   6        250.94        283.43        50.55 o                         
   4  11   6        908.79        792.44        65.17 o                         
   5  11   6        314.50        353.86        52.88 o                         
   6  11   6        813.25        815.67        83.97 o                         
   7  11   6        785.02        820.58        71.10 o                         
   8  11   6       1100.75        971.40        81.58 o                         
   9  11   6        287.78        206.42        91.51 o                         
   0  12   6         77.38         14.51        57.22 o                         
   1  12   6          0.29        -39.91        50.21 o                         
   2  12   6        113.40         77.39        47.95 o                         
   3  12   6         55.52         46.86        46.58 o                         
   4  12   6          4.52        -46.32        46.32 o                         
   5  12   6       1294.20       1043.40       171.58 o                         
   6  12   6        123.35        246.34        56.60 o                         
   7  12   6         23.40        112.47        61.87 o                         
   8  12   6        122.79         69.59        59.18 o                         
   0  13   6          0.84        -52.51       121.67 o                         
   1  13   6        123.13         14.56       100.87 o                         
   2  13   6        112.42        185.40        79.29 o                         
   3  13   6        111.05        141.30        63.43 o                         
   4  13   6        311.40        304.57       100.09 o                         
   5  13   6        495.98        503.07        69.48 o                         
   6  13   6        714.36        648.76        78.68 o                         
   7  13   6         31.59         83.28        63.72 o                         
   1  14   6         72.60        101.91       124.79 o                         
   2  14   6        109.52        114.91       121.15 o                         
   3  14   6         55.81        -51.47       107.63 o                         
   4  14   6        264.58        369.15        73.16 o                         
   5  14   6        525.32        399.95        77.39 o                         
   6  14   6        192.23        159.10       101.39 o                         
  -4 -12   7        250.63        254.77        76.95 o                         
  -3 -12   7         83.34         31.20        64.47 o                         
  -2 -12   7         27.78         84.89        56.04 o                         
  -1 -12   7          9.34         16.18        49.80 o                         
   0 -12   7         49.79         98.82        54.07 o                         
  -5 -11   7         15.73        -57.71        57.71 o                         
  -4 -11   7         44.27        106.74        66.29 o                         
  -3 -11   7          4.81         21.55        49.93 o                         
  -2 -11   7         11.02         77.49        49.22 o                         
  -1 -11   7          1.09         33.10        48.07 o                         
   0 -11   7        114.94         86.79        48.33 o                         
   1 -11   7         19.89        -14.47        46.94 o                         
   2 -11   7         20.39         61.85        82.93 o                         
  -5 -10   7        782.59        701.75        69.96 o                         
  -4 -10   7        777.80        671.07        80.85 o                         
  -3 -10   7        144.21        148.64        49.88 o                         
  -2 -10   7         71.93         54.46        48.87 o                         
  -1 -10   7        134.13        133.91        46.54 o                         
   0 -10   7         40.54          3.27        39.91 o                         
   1 -10   7        192.59        221.03        53.30 o                         
   2 -10   7          7.19        -35.08        35.08 o                         
   3 -10   7          0.32        -17.03        46.69 o                         
  -6  -9   7        204.46        138.31        89.95 o                         
  -5  -9   7         46.07         61.02        47.32 o                         
  -4  -9   7        108.98        155.23        45.72 o                         
  -3  -9   7       1548.45       1516.48        80.74 o                         
  -2  -9   7       2447.71       2287.30        92.40 o                         
  -1  -9   7          0.80        -35.73        35.73 o                         
   0  -9   7        189.64        152.66        45.37 o                         
   1  -9   7        669.93        678.53        64.29 o                         
   2  -9   7        942.89        928.63        79.03 o                         
   3  -9   7         46.14         72.46        43.73 o                         
   4  -9   7         63.02         43.87        51.64 o                         
  -8  -8   7         55.46        -27.56        54.07 o                         
  -7  -8   7        138.02        202.41        53.43 o                         
  -6  -8   7        569.64        448.71        98.27 o                         
  -5  -8   7       1225.93       1188.16       119.33 o                         
  -4  -8   7          0.27         53.00        38.22 o                         
  -3  -8   7         62.88         61.23        57.97 o                         
  -2  -8   7       1284.80       1297.23        75.65 o                         
  -1  -8   7       2412.79       2471.54        89.16 o                         
   0  -8   7        761.72        638.65        56.97 o                         
   1  -8   7        229.70        176.67        41.43 o                         
   2  -8   7       2152.27       2193.34        96.45 o                         
   3  -8   7       1511.65       1486.71       160.14 o                         
   4  -8   7         13.50        -39.62        39.62 o                         
   5  -8   7        145.76         76.43        86.83 o                         
  -8  -7   7        497.84        484.82        58.98 o                         
  -7  -7   7         52.47         12.52        77.47 o                         
  -6  -7   7        101.40         45.04        34.62 o                         
  -5  -7   7          0.23         -3.55        24.29 o                         
  -4  -7   7          5.69          1.50        33.47 o                         
  -3  -7   7        235.44        196.77        40.84 o                         
  -2  -7   7        450.80        540.69        50.19 o                         
  -1  -7   7       1051.74       1140.76        65.61 o                         
   0  -7   7        877.93        895.66        62.13 o                         
   1  -7   7       4142.68       3909.44       116.73 o                         
   2  -7   7          2.43        -32.65        32.65 o                         
   3  -7   7        347.93        327.72        91.77 o                         
   4  -7   7         65.24         37.16        38.19 o                         
   5  -7   7        640.43        457.22        65.44 o                         
   6  -7   7        146.47         96.71        90.47 o                         
  -8  -6   7        539.36        600.05        92.29 o                         
  -7  -6   7        690.43        754.96        62.17 o                         
  -6  -6   7        517.37        525.10        57.20 o                         
  -5  -6   7         27.95         -3.15        20.36 o                         
  -4  -6   7        588.89        677.12        36.37 o                         
  -3  -6   7        313.78        304.97        26.30 o                         
  -2  -6   7         30.48         46.19        32.65 o                         
  -1  -6   7         63.95         67.36        32.98 o                         
   0  -6   7          0.15         -8.15        30.29 o                         
   1  -6   7         60.28         48.87        31.56 o                         
   2  -6   7        996.71       1006.55        62.59 o                         
   3  -6   7        125.11         76.18        34.70 o                         
   4  -6   7         45.52         57.84        38.89 o                         
   5  -6   7        313.76        249.41        53.59 o                         
   6  -6   7        620.09        483.55        99.83 o                         
  -9  -5   7          3.21         -1.13        67.04 o                         
  -8  -5   7         72.86         95.40        69.18 o                         
  -7  -5   7        425.88        422.04        51.12 o                         
  -6  -5   7       2168.76       2035.07       154.17 o                         
  -5  -5   7       1138.55       1114.83        66.40 o                         
  -4  -5   7        814.77        849.74        37.72 o                         
  -3  -5   7        657.70        621.45        31.22 o                         
  -2  -5   7       2905.95       2796.88        54.00 o                         
  -1  -5   7        712.79        736.71        49.26 o                         
   0  -5   7        132.02        114.15        34.58 o                         
   1  -5   7        105.27         91.65        32.33 o                         
   2  -5   7        844.23        758.52        52.48 o                         
   3  -5   7         97.58         86.09        33.52 o                         
   4  -5   7        106.25        150.13        59.01 o                         
   5  -5   7         24.20         36.17        42.28 o                         
   6  -5   7         54.04         74.35        66.55 o                         
   7  -5   7        136.38        205.38        76.95 o                         
  -9  -4   7        229.46        208.04        71.35 o                         
  -8  -4   7        151.21        101.52        43.34 o                         
  -7  -4   7          1.64        -31.65        31.65 o                         
  -6  -4   7       1148.38       1118.68        58.68 o                         
  -5  -4   7        403.70        401.09        45.74 o                         
  -4  -4   7       1275.46       1231.99        41.13 o                         
  -3  -4   7       1406.44       1345.75        41.33 o                         
  -2  -4   7        358.66        359.05        24.55 o                         
  -1  -4   7       2371.58       2240.16        55.01 o                         
   0  -4   7       5140.21       4830.66       108.62 o                         
   1  -4   7       3804.01       3413.30        90.80 o                         
   2  -4   7       1843.48       1821.13        69.38 o                         
   3  -4   7        186.87        244.78        36.40 o                         
   4  -4   7        414.59        368.75        44.86 o                         
   5  -4   7         62.84         45.59        35.73 o                         
   6  -4   7         41.42         49.10        41.54 o                         
   7  -4   7         55.79        115.43        70.19 o                         
   8  -4   7        164.99         65.51        97.23 o                         
  -9  -3   7          2.33         21.27        65.67 o                         
  -8  -3   7         10.92          0.83        38.48 o                         
  -7  -3   7       1188.56       1276.66        70.37 o                         
  -6  -3   7       1440.79       1335.17        63.91 o                         
  -5  -3   7        302.44        277.81        35.57 o                         
  -4  -3   7        336.50        366.54        26.34 o                         
  -3  -3   7       2675.36       2605.47        52.36 o                         
  -2  -3   7       1074.12        970.71        32.62 o                         
  -1  -3   7          1.65          0.07        11.27 o                         
   0  -3   7        308.68        249.16        20.34 o                         
   1  -3   7       3292.89       3091.08       134.41 o                         
   2  -3   7      12440.72      12104.33       212.69 o                         
   3  -3   7       1860.07       1881.50        72.82 o                         
   4  -3   7         15.42         43.07        32.24 o                         
   5  -3   7        624.02        664.75        96.97 o                         
   6  -3   7       1239.81       1323.86       102.43 o                         
   7  -3   7        107.36        183.54        69.15 o                         
   8  -3   7          6.62         88.91        85.27 o                         
  -9  -2   7        198.26        271.89        78.77 o                         
  -8  -2   7          0.03        -50.89        50.89 o                         
  -7  -2   7         83.24         63.76        60.01 o                         
  -6  -2   7         51.67         -6.50        32.17 o                         
  -5  -2   7       1583.46       1668.11        79.20 o                         
  -4  -2   7       1099.35       1073.24        56.27 o                         
  -3  -2   7        577.02        681.83        48.45 o                         
  -2  -2   7       2914.60       3133.51        55.17 o                         
  -1  -2   7        836.00        842.01        27.73 o                         
   0  -2   7        794.00        729.51        28.53 o                         
   1  -2   7         55.18         68.98        24.97 o                         
   2  -2   7       1269.67       1259.53        58.39 o                         
   3  -2   7       1232.26       1310.27        34.60 o                         
   4  -2   7        933.61        903.12        37.39 o                         
   5  -2   7        864.83        901.38        58.57 o                         
   6  -2   7        647.76        677.97        55.13 o                         
   7  -2   7        787.05        766.40        89.95 o                         
   8  -2   7        627.47        440.91        96.71 o                         
   9  -2   7        309.55        444.03       158.58 o                         
  -8  -1   7        716.25        724.55        84.25 o                         
  -7  -1   7          9.28         35.11        31.40 o                         
  -6  -1   7        225.80        208.07        38.60 o                         
  -5  -1   7       4985.99       4835.55       104.97 o                         
  -4  -1   7       4562.73       4426.39       147.90 o                         
  -3  -1   7        455.40        472.62        24.09 o                         
  -2  -1   7       3869.76       4025.67        71.98 o                         
  -1  -1   7        645.30        693.12        27.20 o                         
   0  -1   7        176.34        189.00        17.94 o                         
   1  -1   7       1123.47       1096.75        34.91 o                         
   2  -1   7          0.06         17.66        16.00 o                         
   3  -1   7        162.16        208.95        18.69 o                         
   4  -1   7         46.01         51.87        17.08 o                         
   5  -1   7       1495.75       1434.95        44.76 o                         
   6  -1   7         56.21         70.63        38.87 o                         
   7  -1   7         74.42         46.28        52.51 o                         
   9  -1   7        425.29        490.83       126.35 o                         
  -8   0   7        838.49        906.00        68.81 o                         
  -7   0   7       1245.99       1223.98        70.54 o                         
  -6   0   7        341.49        395.84       111.68 o                         
  -5   0   7          0.01         -2.69        26.75 o                         
  -4   0   7       1762.65       1794.66        93.55 o                         
  -3   0   7       4370.14       3916.74        60.54 o                         
  -2   0   7       1348.20       1266.96        34.97 o                         
  -1   0   7        453.35        382.23        24.32 o                         
   0   0   7       6922.71       7973.88       115.84 o                         
   1   0   7       6071.40       6481.94        98.01 o                         
   2   0   7       1016.58        974.54        35.34 o                         
   3   0   7        633.34        600.80        25.82 o                         
   4   0   7         98.60        111.08        21.46 o                         
   5   0   7         61.00         48.45        19.99 o                         
   6   0   7        725.03        749.50        37.36 o                         
   7   0   7         52.25         39.30        23.95 o                         
   8   0   7         90.60         73.31        84.23 o                         
   9   0   7          7.63         78.51        99.83 o                         
  -8   1   7          3.28        -12.93        36.53 o                         
  -7   1   7        415.84        405.04        50.78 o                         
  -6   1   7        961.80        944.51        57.77 o                         
  -5   1   7        469.94        529.64        44.10 o                         
  -4   1   7        352.32        334.43        34.76 o                         
  -3   1   7          8.04          1.12        22.65 o                         
  -2   1   7       3072.15       2770.94        79.03 o                         
  -1   1   7       4254.12       4279.17        64.84 o                         
   0   1   7       5342.44       5164.43        82.50 o                         
   1   1   7        796.85        752.30        31.05 o                         
   2   1   7       1906.33       1800.49        44.33 o                         
   3   1   7       8685.90       8524.46       124.54 o                         
   4   1   7       1659.31       1551.70        40.06 o                         
   5   1   7       2093.30       2094.92        49.94 o                         
   6   1   7       2606.99       2461.98        57.32 o                         
   7   1   7         93.05        163.98        26.70 o                         
   8   1   7        597.68        559.01        51.67 o                         
   9   1   7          6.70         80.07        47.32 o                         
  -8   2   7          5.06          3.95        37.57 o                         
  -7   2   7         36.05        -27.68        33.83 o                         
  -6   2   7        521.19        460.40        45.39 o                         
  -5   2   7        177.29        174.91        33.45 o                         
  -4   2   7         37.41        -12.30        25.00 o                         
  -3   2   7        749.61        681.25        41.06 o                         
  -2   2   7        411.43        455.60        22.48 o                         
  -1   2   7       5247.85       5218.39        82.91 o                         
   0   2   7      11598.52      11955.01       161.43 o                         
   1   2   7       3018.25       2581.40        55.42 o                         
   2   2   7       1713.16       1773.86        43.00 o                         
   3   2   7          8.64         21.75        16.61 o                         
   4   2   7       6213.32       6043.57        87.43 o                         
   5   2   7       1434.24       1314.43        40.73 o                         
   6   2   7       2185.24       2261.11        54.99 o                         
   7   2   7          0.16         17.65        22.77 o                         
   8   2   7        185.70        258.78       111.01 o                         
   9   2   7        477.33        490.30       131.03 o                         
  10   2   7        433.95        778.88        90.99 o                         
  -8   3   7        469.06        487.19       132.07 o                         
  -7   3   7        123.56        110.95        35.28 o                         
  -6   3   7        193.34        188.40        39.17 o                         
  -5   3   7          8.49         19.28        30.21 o                         
  -4   3   7        204.67        176.53        31.38 o                         
  -3   3   7        748.58        712.82        44.00 o                         
  -2   3   7         87.90        111.64        16.34 o                         
  -1   3   7        214.04        241.01        22.14 o                         
   0   3   7          1.42         14.58        16.28 o                         
   1   3   7       5261.22       5366.11        84.50 o                         
   2   3   7       2421.25       2191.04        48.65 o                         
   3   3   7       1413.76       1359.28        43.66 o                         
   4   3   7        497.48        488.92        24.57 o                         
   5   3   7        897.53        818.53        33.43 o                         
   6   3   7       1712.22       1690.26        49.62 o                         
   7   3   7        287.24        332.91        37.34 o                         
   8   3   7         89.92        151.03        44.81 o                         
   9   3   7          4.85        -26.03        51.82 o                         
  10   3   7        690.36        802.79        83.23 o                         
  -7   4   7        399.47        509.79        80.95 o                         
  -6   4   7        993.36        869.46        73.50 o                         
  -5   4   7       2571.04       2374.64        76.94 o                         
  -4   4   7        282.09        280.74        38.18 o                         
  -3   4   7        310.85        290.81        42.07 o                         
  -2   4   7        683.08        737.67        36.62 o                         
  -1   4   7       2246.16       2203.43        66.20 o                         
   0   4   7         68.64         54.34        23.71 o                         
   1   4   7        159.42        222.99        28.11 o                         
   2   4   7        448.78        450.80        21.31 o                         
   3   4   7          7.93         25.49        24.06 o                         
   4   4   7        191.58        156.01        28.61 o                         
   5   4   7        144.81        137.87        19.68 o                         
   6   4   7         44.43         49.51        24.88 o                         
   7   4   7       1052.67       1062.17        95.61 o                         
   8   4   7        551.74        654.60        55.27 o                         
   9   4   7        229.49        250.46        59.55 o                         
  10   4   7        128.66        101.79        96.97 o                         
  -7   5   7         18.00        -30.85        87.61 o                         
  -6   5   7         11.45          6.17        26.09 o                         
  -5   5   7       1730.10       1671.71        71.45 o                         
  -4   5   7       3568.67       3482.04        91.04 o                         
  -3   5   7        746.22        827.62        48.50 o                         
  -2   5   7        776.26        832.56        37.11 o                         
  -1   5   7       1608.94       1734.61        66.07 o                         
   0   5   7        677.65        624.93        30.60 o                         
   1   5   7       2434.93       2366.32       106.61 o                         
   2   5   7        784.14        783.17        27.84 o                         
   3   5   7        852.19        848.19        47.45 o                         
   4   5   7       1610.55       1444.05       122.97 o                         
   5   5   7        377.88        366.99        58.31 o                         
   6   5   7         10.26         57.65        24.89 o                         
   7   5   7          0.23        -29.98        30.60 o                         
   8   5   7        185.19        224.21        42.62 o                         
   9   5   7        250.39        312.50        62.68 o                         
  10   5   7        253.20        228.29        67.27 o                         
  -6   6   7         19.37        -11.92        24.87 o                         
  -5   6   7         17.09        -26.47        26.47 o                         
  -4   6   7        932.80       1024.39        89.36 o                         
  -3   6   7         58.69         28.01        25.23 o                         
  -2   6   7         25.38         22.68        24.00 o                         
  -1   6   7       1850.84       1784.64        51.47 o                         
   0   6   7         48.55         50.09        19.48 o                         
   1   6   7       4548.80       4901.60       128.17 o                         
   2   6   7       8722.34       8458.42       122.20 o                         
   3   6   7       2483.59       2457.94        77.68 o                         
   4   6   7         15.48         12.70        28.20 o                         
   5   6   7         46.30         52.57        28.47 o                         
   6   6   7         70.93         92.69        27.53 o                         
   7   6   7       1566.56       1492.23        67.53 o                         
   8   6   7        267.10        276.69        38.16 o                         
   9   6   7          4.21        -11.53        49.67 o                         
  10   6   7          3.37        -13.53        52.68 o                         
  -6   7   7         37.48        120.50        65.39 o                         
  -5   7   7         36.06        121.26        32.99 o                         
  -4   7   7          1.00         11.55        36.74 o                         
  -3   7   7        296.50        330.82        37.94 o                         
  -2   7   7         14.35         -5.81        23.51 o                         
  -1   7   7        941.42       1017.29        45.92 o                         
   0   7   7        577.55        650.55        35.57 o                         
   1   7   7        387.67        493.76        31.84 o                         
   2   7   7       3108.11       3274.34        91.85 o                         
   3   7   7       7281.54       7002.28       149.89 o                         
   4   7   7       4485.97       4134.00       107.11 o                         
   5   7   7       1073.70        987.38        54.76 o                         
   6   7   7          0.16         57.59        26.81 o                         
   7   7   7       1254.71       1206.76        58.17 o                         
   8   7   7       1199.98       1105.89        68.38 o                         
   9   7   7        711.39        726.47       119.59 o                         
  10   7   7        123.93        134.30        60.31 o                         
  -5   8   7          8.80        -17.85        42.57 o                         
  -4   8   7         73.81        186.63        61.88 o                         
  -3   8   7        416.32        344.17        41.90 o                         
  -2   8   7        104.79        117.81        25.49 o                         
  -1   8   7         87.79         49.66        23.35 o                         
   0   8   7         20.77         37.88        23.39 o                         
   1   8   7        341.98        410.15        45.00 o                         
   2   8   7        103.68        131.67        36.14 o                         
   3   8   7        157.97        158.07        35.83 o                         
   4   8   7        308.88        362.83        58.75 o                         
   5   8   7       1706.84       1498.98        67.58 o                         
   6   8   7        675.11        698.09        57.44 o                         
   7   8   7         83.06         84.50        29.96 o                         
   8   8   7       1686.54       1440.41        75.65 o                         
   9   8   7       1095.97       1031.33       122.99 o                         
  10   8   7        405.67        607.82       122.71 o                         
  -5   9   7         33.36         62.84        67.51 o                         
  -4   9   7        298.85        284.06        32.32 o                         
  -3   9   7        545.02        556.75        52.18 o                         
  -2   9   7       1510.54       1545.06        61.08 o                         
  -1   9   7        468.66        446.52        40.12 o                         
   0   9   7        130.74         75.81       157.80 o                         
   1   9   7          2.54        -17.40        33.98 o                         
   2   9   7        130.51        182.66        42.64 o                         
   3   9   7        419.72        407.07        45.00 o                         
   4   9   7         57.90         98.37        43.94 o                         
   5   9   7          5.57        -31.07        31.07 o                         
   6   9   7        127.87        146.02        37.23 o                         
   7   9   7         66.01         64.82        37.78 o                         
   8   9   7          5.76         89.22        38.46 o                         
   9   9   7         22.99        -10.20        39.62 o                         
  -4  10   7        384.35        343.16       116.99 o                         
  -3  10   7         45.71         62.61        55.07 o                         
  -2  10   7        550.74        606.84        49.52 o                         
  -1  10   7       1692.39       1766.77       118.03 o                         
   0  10   7        743.23        803.64       118.55 o                         
   1  10   7         20.56         16.25        39.63 o                         
   2  10   7        853.43        764.28        69.15 o                         
   3  10   7         84.18         11.36        34.63 o                         
   4  10   7        668.94        595.15        75.39 o                         
   5  10   7        503.97        486.53        74.09 o                         
   6  10   7         19.62         18.45        33.18 o                         
   7  10   7         28.97         48.32        39.15 o                         
   8  10   7         57.33          7.37        42.23 o                         
   9  10   7         82.14         29.98        51.80 o                         
  -2  11   7          8.31        -13.70        42.90 o                         
   0  11   7        880.12        909.08        77.66 o                         
   1  11   7       1089.28       1212.84        78.75 o                         
   2  11   7        811.88        952.18       144.28 o                         
   3  11   7        235.95        235.97        47.52 o                         
   4  11   7        174.89        146.24        45.76 o                         
   5  11   7       1278.28       1340.40        82.46 o                         
   6  11   7        636.36        725.69        68.56 o                         
   7  11   7        232.84        249.61        53.41 o                         
   8  11   7          5.99        -46.42        46.42 o                         
   9  11   7        292.50        172.62        89.95 o                         
   0  12   7         80.60        107.52        61.20 o                         
   1  12   7        188.76        145.95        57.67 o                         
   2  12   7       1233.27       1289.75        87.87 o                         
   3  12   7       1502.55       1605.39        89.94 o                         
   4  12   7         11.99         71.42        48.04 o                         
   5  12   7        120.58        107.95        49.99 o                         
   6  12   7        730.72        687.09        69.30 o                         
   7  12   7        614.81        585.20        68.37 o                         
   8  12   7        428.67        445.15        71.41 o                         
   1  13   7         13.54          6.08        65.25 o                         
   2  13   7          0.78         29.13        61.34 o                         
   3  13   7          1.25        -40.11        50.67 o                         
   4  13   7         11.11         -6.30        55.82 o                         
   5  13   7         15.98         99.39        59.07 o                         
   6  13   7         29.12        116.63        55.99 o                         
   7  13   7        183.73        336.72        68.61 o                         
   1  14   7        233.69        200.70       141.43 o                         
   2  14   7         65.57        114.91       119.59 o                         
   3  14   7          5.59         14.22        71.20 o                         
   4  14   7         54.30         -7.28        67.87 o                         
   5  14   7          2.39          4.28        65.86 o                         
   6  14   7         49.26        117.51       102.95 o                         
  -4 -12   8        100.23        154.94        51.47 o                         
  -3 -12   8          2.14        -40.26       171.58 o                         
  -2 -12   8        396.84        389.01        60.77 o                         
  -1 -12   8        467.73        373.32       110.75 o                         
   0 -12   8          6.35         47.32       131.55 o                         
  -5 -11   8         47.69        114.39        40.56 o                         
  -4 -11   8         35.16        -21.43        49.53 o                         
  -3 -11   8        283.77        247.69        61.59 o                         
  -2 -11   8         10.80          6.63        49.04 o                         
  -1 -11   8         52.14         87.01        54.34 o                         
   0 -11   8         12.84          5.05        44.80 o                         
   1 -11   8         81.99         74.91        49.67 o                         
  -5 -10   8         10.81         69.41        44.61 o                         
  -4 -10   8        404.48        447.25        63.26 o                         
  -3 -10   8        157.01        163.53        52.34 o                         
  -2 -10   8         15.15         32.24        46.58 o                         
  -1 -10   8        113.35        132.09        50.97 o                         
   0 -10   8          0.38         23.71        49.91 o                         
   1 -10   8         98.10         94.90        50.34 o                         
   2 -10   8        120.33        105.86        45.86 o                         
   3 -10   8        331.36        297.02        62.28 o                         
  -6  -9   8        597.69        641.61       114.39 o                         
  -5  -9   8       1439.17       1654.15        89.32 o                         
  -4  -9   8        177.38        241.92        52.48 o                         
  -3  -9   8         73.31         40.64        44.32 o                         
  -2  -9   8        793.00        768.30        65.29 o                         
  -1  -9   8        991.82       1027.94        73.97 o                         
   0  -9   8        345.49        363.35        54.23 o                         
   1  -9   8        127.89        183.86        50.35 o                         
   2  -9   8          2.22         16.87        43.23 o                         
   3  -9   8         49.46         18.04        58.75 o                         
   4  -9   8         28.86        108.79        55.49 o                         
  -7  -8   8          9.18        -72.79        86.83 o                         
  -6  -8   8         61.95        -57.71        83.19 o                         
  -5  -8   8       1494.96       1493.51        77.48 o                         
  -4  -8   8       1780.68       1843.93        84.79 o                         
  -3  -8   8       1326.67       1401.49        79.29 o                         
  -2  -8   8       1354.56       1300.77        75.68 o                         
  -1  -8   8        698.85        713.34       141.17 o                         
   0  -8   8        729.53        694.28        60.41 o                         
   1  -8   8       1257.01       1232.35        75.93 o                         
   2  -8   8        468.73        432.58        67.59 o                         
   3  -8   8          0.29         36.40        42.68 o                         
   4  -8   8        772.79        694.00       135.71 o                         
   5  -8   8        454.90        389.55        75.39 o                         
  -8  -7   8         27.92         31.79        49.73 o                         
  -7  -7   8         13.04         16.08        44.97 o                         
  -6  -7   8         36.64         22.33        35.42 o                         
  -5  -7   8          2.49         70.19        67.59 o                         
  -4  -7   8        962.01        893.21        62.71 o                         
  -3  -7   8          6.53         -3.73        36.23 o                         
  -2  -7   8         22.20          5.74        30.44 o                         
  -1  -7   8        671.98        696.99        56.41 o                         
   0  -7   8          7.54         18.36        36.40 o                         
   1  -7   8        152.20        145.68        54.07 o                         
   2  -7   8       2061.11       2154.48        87.62 o                         
   3  -7   8        634.44        522.78        57.84 o                         
   4  -7   8          4.77         60.54        40.93 o                         
   5  -7   8        410.31        329.03       112.31 o                         
  -8  -6   8        180.90        150.17        45.15 o                         
  -7  -6   8         52.00         56.03        38.11 o                         
  -6  -6   8          5.89         16.83        37.46 o                         
  -5  -6   8         10.48        -14.16        29.56 o                         
  -4  -6   8          3.30          6.50        21.39 o                         
  -3  -6   8        312.44        335.42        43.29 o                         
  -2  -6   8        262.24        230.50        37.38 o                         
  -1  -6   8         12.86          2.79        31.76 o                         
   0  -6   8          3.94         -3.78        32.35 o                         
   1  -6   8        218.42        166.48        36.22 o                         
   2  -6   8          6.20         -7.52        46.54 o                         
   3  -6   8        709.80        763.87        60.41 o                         
   4  -6   8        547.74        426.76        53.28 o                         
   5  -6   8        931.43        939.87        75.00 o                         
   6  -6   8          3.11         68.11        66.55 o                         
  -8  -5   8        633.95        618.25        62.31 o                         
  -7  -5   8        375.23        371.10        50.07 o                         
  -6  -5   8          9.15         -8.10        37.63 o                         
  -5  -5   8          3.92         34.29        39.71 o                         
  -4  -5   8       1349.86       1307.78        44.58 o                         
  -3  -5   8         19.42         51.94        18.62 o                         
  -2  -5   8         94.52         91.11        38.22 o                         
  -1  -5   8        186.86        163.29        36.13 o                         
   0  -5   8        170.72        164.14        35.20 o                         
   1  -5   8         51.60         38.82        31.68 o                         
   2  -5   8          1.65         -7.35        28.65 o                         
   3  -5   8        146.13        141.43        38.42 o                         
   4  -5   8         67.02         69.48        39.35 o                         
   5  -5   8        183.76        202.05        47.31 o                         
   6  -5   8        319.81        325.15        55.42 o                         
   7  -5   8         25.99         20.80        81.11 o                         
  -8  -4   8        201.60        258.08        49.47 o                         
  -7  -4   8        281.81        345.12        56.71 o                         
  -6  -4   8        644.62        645.36        51.54 o                         
  -5  -4   8         97.59         92.49        34.02 o                         
  -4  -4   8        345.31        395.43        36.85 o                         
  -3  -4   8       2577.39       2516.95        54.89 o                         
  -2  -4   8       1125.48       1140.73        35.84 o                         
  -1  -4   8       1161.89       1074.62        29.17 o                         
   0  -4   8        409.58        468.71        42.20 o                         
   1  -4   8         26.24          9.39        28.98 o                         
   2  -4   8        226.78        216.27        39.42 o                         
   3  -4   8        150.94        135.43        33.67 o                         
   4  -4   8         70.00         52.47        34.72 o                         
   5  -4   8        357.41        327.72        47.69 o                         
   6  -4   8         41.63         11.94        38.15 o                         
   7  -4   8         29.26        105.03        77.47 o                         
  -8  -3   8         61.64         65.44        40.20 o                         
  -7  -3   8          1.38          7.23        35.34 o                         
  -6  -3   8        524.60        563.82        48.82 o                         
  -5  -3   8        788.59        779.79        49.61 o                         
  -4  -3   8       1307.01       1279.74        64.52 o                         
  -3  -3   8         80.62         95.86        19.63 o                         
  -2  -3   8       3076.50       3071.31        56.87 o                         
  -1  -3   8       2692.06       2657.54        48.28 o                         
   0  -3   8       5156.06       4991.88        98.80 o                         
   1  -3   8         40.74         30.77        42.12 o                         
   2  -3   8         10.59         -8.05        27.76 o                         
   3  -3   8        839.73        897.59        57.45 o                         
   4  -3   8       2347.54       2238.95       124.79 o                         
   5  -3   8        416.83        482.13        51.28 o                         
   6  -3   8          0.26        -23.62        36.57 o                         
   7  -3   8          6.46         74.35        69.15 o                         
   8  -3   8         74.91         82.15        90.47 o                         
  -8  -2   8        217.62        236.60        56.99 o                         
  -7  -2   8         67.65         21.15        33.72 o                         
  -6  -2   8        728.32        676.16        51.65 o                         
  -5  -2   8        883.26        890.40        52.40 o                         
  -4  -2   8       4034.55       3994.28        92.66 o                         
  -3  -2   8       1029.35        922.79        38.56 o                         
  -2  -2   8         50.73         61.37        17.13 o                         
  -1  -2   8        246.81        260.25        18.51 o                         
   0  -2   8       2294.81       2073.06        38.99 o                         
   1  -2   8       4762.92       4421.11        62.02 o                         
   2  -2   8       1588.32       1785.68        84.36 o                         
   3  -2   8         43.78         39.12        38.22 o                         
   4  -2   8        777.80        738.94       127.39 o                         
   5  -2   8       2361.81       2367.38       140.65 o                         
   6  -2   8        449.67        429.84        53.03 o                         
   7  -2   8         17.67         14.04        58.75 o                         
   8  -2   8         70.07         27.04        77.99 o                         
  -8  -1   8        229.84        135.88        42.67 o                         
  -7  -1   8        770.41        751.68        58.49 o                         
  -6  -1   8         20.14         37.52        32.70 o                         
  -5  -1   8        750.29        729.04        60.93 o                         
  -4  -1   8         85.02         69.75        26.96 o                         
  -3  -1   8         27.68         32.19        17.07 o                         
  -2  -1   8          3.30         28.46        16.41 o                         
  -1  -1   8        832.94        852.84        29.83 o                         
   0  -1   8         14.29          7.13        11.45 o                         
   1  -1   8        216.57        202.23        21.47 o                         
   2  -1   8       1439.79       1462.00        69.22 o                         
   3  -1   8       1218.40       1214.79        41.03 o                         
   4  -1   8        393.83        370.46        29.44 o                         
   5  -1   8         67.39         75.65        23.51 o                         
   6  -1   8       1634.31       1789.03       111.01 o                         
   7  -1   8        833.04        837.97        60.87 o                         
   8  -1   8        294.32        268.81        83.19 o                         
   9  -1   8         33.34         42.12       119.07 o                         
  -8   0   8        280.76        237.41        46.99 o                         
  -7   0   8         78.37         12.85        32.52 o                         
  -6   0   8         67.79         33.34        31.04 o                         
  -5   0   8       1515.94       1478.86        60.33 o                         
  -4   0   8        509.69        531.02        40.68 o                         
  -3   0   8          0.88        -15.66        23.64 o                         
  -2   0   8        115.45        156.96        20.26 o                         
  -1   0   8       1696.89       1557.04        38.60 o                         
   0   0   8        259.17        376.77        25.06 o                         
   1   0   8       1844.61       2159.38        65.33 o                         
   2   0   8         38.27         41.43        19.49 o                         
   3   0   8          4.05         -5.66        18.37 o                         
   4   0   8        254.43        239.88        23.26 o                         
   5   0   8        385.88        415.72        28.18 o                         
   6   0   8        203.98        194.33        26.46 o                         
   7   0   8          8.82         36.22        31.33 o                         
  -8   1   8       1213.81       1121.10        75.44 o                         
  -7   1   8        429.09        357.18        47.25 o                         
  -6   1   8        238.09        226.27        41.13 o                         
  -5   1   8         76.29        110.18        33.20 o                         
  -4   1   8       2160.36       2139.32        68.80 o                         
  -3   1   8       5202.94       5205.33       103.69 o                         
  -2   1   8        856.94        712.78        38.59 o                         
  -1   1   8         90.09         75.58        18.76 o                         
   0   1   8        525.26        342.03        25.71 o                         
   1   1   8       1966.87       1997.21        53.53 o                         
   2   1   8       3117.93       2934.15        59.08 o                         
   3   1   8        865.18        846.16        35.77 o                         
   4   1   8        674.58        727.01        35.12 o                         
   5   1   8         50.10         60.12        20.16 o                         
   6   1   8         11.73          7.61        21.39 o                         
   7   1   8        375.66        430.55        34.50 o                         
   8   1   8        813.94        934.08        63.53 o                         
  -8   2   8         78.24        165.34        96.19 o                         
  -7   2   8         77.53        128.97        40.18 o                         
  -6   2   8        328.10        344.27        44.48 o                         
  -5   2   8        397.63        358.81        82.73 o                         
  -4   2   8          2.42         -2.80        23.46 o                         
  -3   2   8       1110.90       1096.33        62.20 o                         
  -2   2   8       6967.65       7011.40       117.51 o                         
  -1   2   8       3295.81       3158.07        82.13 o                         
   0   2   8       3867.12       4350.57        93.43 o                         
   1   2   8       2686.55       2504.02        53.50 o                         
   2   2   8      10060.57      10206.46       143.06 o                         
   3   2   8      11214.61      11188.84       156.69 o                         
   4   2   8         25.48         15.23        16.97 o                         
   5   2   8         14.13         16.25        18.39 o                         
   6   2   8       1056.76       1049.07        41.21 o                         
   7   2   8        401.74        490.15        41.08 o                         
   8   2   8         34.71          6.77        46.05 o                         
   9   2   8         42.91         76.23        53.00 o                         
  -7   3   8          1.67         10.17        33.46 o                         
  -6   3   8        275.87        266.86        42.82 o                         
  -5   3   8        113.60        104.38        33.14 o                         
  -4   3   8        227.94        158.29        32.65 o                         
  -3   3   8         52.32         42.87        27.50 o                         
  -2   3   8        185.99        159.66        17.07 o                         
  -1   3   8        620.89        598.45        30.01 o                         
   0   3   8       5819.37       5633.38        90.76 o                         
   1   3   8       2789.80       2677.65        56.35 o                         
   2   3   8        234.68        260.52        25.50 o                         
   3   3   8        662.50        561.30        54.48 o                         
   4   3   8       7683.88       7537.31       115.55 o                         
   5   3   8       1355.71       1274.92        40.44 o                         
   6   3   8        573.37        547.16        50.69 o                         
   7   3   8         34.59         30.65        26.10 o                         
   8   3   8         15.02         46.13        28.03 o                         
   9   3   8        245.45        275.65        61.21 o                         
  10   3   8         21.67         16.12       108.67 o                         
  -7   4   8        395.61        428.91        53.54 o                         
  -6   4   8          0.78         43.55        35.63 o                         
  -5   4   8        351.74        322.37        42.44 o                         
  -4   4   8         88.61         56.42        28.94 o                         
  -3   4   8         75.31         85.30        26.34 o                         
  -2   4   8          0.84        -14.71        24.89 o                         
  -1   4   8         15.53         21.01        18.56 o                         
   0   4   8          2.26         27.77        19.17 o                         
   1   4   8        367.64        355.01        24.59 o                         
   2   4   8       1760.32       1709.58        63.24 o                         
   3   4   8         57.95         60.26        15.14 o                         
   4   4   8         11.56         10.36        18.39 o                         
   5   4   8       1313.83       1269.49        63.55 o                         
   6   4   8       1989.27       1985.79        64.31 o                         
   7   4   8        323.80        365.03        36.50 o                         
   8   4   8          6.14          9.98        26.27 o                         
   9   4   8        231.77        302.06        63.23 o                         
  10   4   8        503.46        703.65       106.85 o                         
  -7   5   8        534.77        499.15       109.19 o                         
  -6   5   8        817.42        916.10        63.83 o                         
  -5   5   8        799.87        781.51        55.64 o                         
  -4   5   8        104.12        149.08        42.12 o                         
  -3   5   8         13.23         47.57        26.36 o                         
  -2   5   8       2564.21       2483.22        99.77 o                         
  -1   5   8       1060.70       1028.01        41.28 o                         
   0   5   8        948.98       1021.98        39.67 o                         
   1   5   8          7.48        -14.93        25.03 o                         
   2   5   8        557.52        537.11        25.45 o                         
   3   5   8         31.05         45.35        26.87 o                         
   4   5   8        296.33        344.33        60.31 o                         
   5   5   8        273.91        281.02        37.38 o                         
   6   5   8         63.57         56.16        27.34 o                         
   7   5   8         65.73         69.81        27.85 o                         
   8   5   8        708.00        687.09        49.55 o                         
   9   5   8         15.67         19.55        51.37 o                         
  10   5   8        198.93        243.49        65.00 o                         
  -6   6   8        520.83        529.28        54.54 o                         
  -5   6   8       1546.48       1549.28        90.36 o                         
  -4   6   8       1408.05       1302.21       123.23 o                         
  -3   6   8          9.93         14.31        35.97 o                         
  -2   6   8        359.93        367.43        36.19 o                         
  -1   6   8       1621.68       1582.13        50.80 o                         
   0   6   8         15.07          7.37        30.37 o                         
   1   6   8       4384.93       4427.13        81.55 o                         
   2   6   8         19.50         42.42        31.46 o                         
   3   6   8       1197.23       1162.83        79.55 o                         
   4   6   8        113.08        109.25        30.47 o                         
   5   6   8        859.11        798.03        53.91 o                         
   6   6   8         26.62         60.75        26.80 o                         
   7   6   8        242.17        232.68        33.85 o                         
   8   6   8         54.20         51.63        35.70 o                         
   9   6   8        161.61        184.54        73.83 o                         
  10   6   8          0.60        -11.17        49.00 o                         
  -6   7   8         82.53         93.53        70.88 o                         
  -5   7   8         63.26         78.76        34.25 o                         
  -4   7   8        246.09        222.02        35.12 o                         
  -3   7   8       1097.36       1127.63        62.41 o                         
  -2   7   8        170.21        196.45        33.66 o                         
  -1   7   8         24.44         25.17        22.78 o                         
   0   7   8         25.57          6.11        20.80 o                         
   1   7   8       1929.00       2161.00        56.86 o                         
   2   7   8       2009.93       1937.34        74.17 o                         
   3   7   8         48.71         46.25        30.93 o                         
   4   7   8         14.12         57.48        28.73 o                         
   5   7   8       1686.37       1608.26        68.56 o                         
   6   7   8       1771.32       1599.69       142.72 o                         
   7   7   8        149.83        175.13        33.16 o                         
   8   7   8         67.90         43.02        34.22 o                         
   9   7   8          1.38         -2.70        33.77 o                         
  10   7   8          5.66         90.16        57.07 o                         
  -5   8   8         23.81        -37.61        39.99 o                         
  -4   8   8         16.92         35.70        21.04 o                         
  -3   8   8        245.81        231.32        33.72 o                         
  -2   8   8        954.38        962.06        51.91 o                         
  -1   8   8         83.29         76.67        26.93 o                         
   0   8   8         16.69         32.45        28.36 o                         
   1   8   8         15.03         23.16        31.53 o                         
   2   8   8       1765.10       1869.99        73.50 o                         
   3   8   8       3095.73       2903.56        89.70 o                         
   4   8   8       2341.70       2250.61       102.43 o                         
   5   8   8         42.54         74.47        32.56 o                         
   6   8   8        404.37        360.63        46.10 o                         
   7   8   8        276.03        291.38        43.60 o                         
   8   8   8        175.26        267.46        40.98 o                         
   9   8   8        534.58        572.67        56.90 o                         
  10   8   8         23.81        109.19        94.11 o                         
  -5   9   8        141.59         89.43       117.51 o                         
  -4   9   8         47.80         38.63        60.13 o                         
  -3   9   8         11.73         25.32        47.52 o                         
  -2   9   8          4.48         24.31        21.97 o                         
  -1   9   8          4.90         55.96        28.48 o                         
   0   9   8          2.28        -45.64       105.55 o                         
   1   9   8         38.88         61.52        40.03 o                         
   2   9   8        275.07        325.05        51.47 o                         
   3   9   8        384.28        443.86        48.63 o                         
   4   9   8       1470.97       1382.33        69.05 o                         
   5   9   8       2620.22       2375.97        88.61 o                         
   6   9   8        164.85        139.46        38.45 o                         
   7   9   8        154.36        178.47        43.03 o                         
   8   9   8        352.93        335.77        53.17 o                         
   9   9   8        419.36        382.74        60.95 o                         
  -4  10   8        339.19        232.02        78.05 o                         
  -3  10   8        682.74        563.59        98.65 o                         
  -2  10   8        207.30        136.50        40.56 o                         
  -1  10   8         11.88         82.67        41.08 o                         
   0  10   8        556.24        568.14       140.91 o                         
   1  10   8        170.87        203.51        45.15 o                         
   2  10   8        117.94        104.92        41.70 o                         
   3  10   8         32.98         80.59        48.35 o                         
   4  10   8        132.45        162.03        40.20 o                         
   5  10   8        106.25         92.41        40.79 o                         
   6  10   8        260.95        321.75        48.55 o                         
   7  10   8         15.97        102.16        41.40 o                         
   8  10   8         60.59         44.97        40.80 o                         
   9  10   8        288.02        184.07        55.32 o                         
  -3  11   8        715.05        732.60       116.99 o                         
  -2  11   8       1403.37       1201.83        73.94 o                         
   0  11   8        157.04        215.30        60.82 o                         
   1  11   8          2.12        -30.98        47.27 o                         
   2  11   8        634.18        787.95       190.04 o                         
   3  11   8         61.10         53.09        57.97 o                         
   4  11   8          7.39         32.10        40.42 o                         
   5  11   8         61.22         87.05        62.39 o                         
   6  11   8         61.65         81.48        41.89 o                         
   7  11   8         43.12          4.46        43.95 o                         
   8  11   8         29.71         17.82        46.71 o                         
   9  11   8          8.55        -31.72        78.51 o                         
  -1  12   8        302.03        264.13       105.55 o                         
   0  12   8        750.12        832.07        89.62 o                         
   1  12   8        744.87        878.73        79.26 o                         
   2  12   8         36.51         84.10        53.82 o                         
   3  12   8       1353.79       1364.09        89.14 o                         
   4  12   8        679.21        600.15        64.96 o                         
   5  12   8        689.26        710.97        69.78 o                         
   6  12   8         52.52         92.55        64.99 o                         
   7  12   8          3.35          3.42        57.45 o                         
   8  12   8        183.70         85.67        56.78 o                         
   1  13   8        208.35        213.37        73.44 o                         
   2  13   8        328.48        370.46        71.11 o                         
   3  13   8        496.40        399.84        69.85 o                         
   4  13   8          0.71         12.50        80.33 o                         
   5  13   8        574.24        670.13       109.45 o                         
   6  13   8        858.88        898.34        84.50 o                         
   7  13   8        566.48        532.66        77.51 o                         
   1  14   8        113.73        330.17       160.66 o                         
   2  14   8        281.95        252.17       123.23 o                         
   3  14   8         29.80         -0.05        75.65 o                         
   4  14   8        484.52        376.58        82.57 o                         
   5  14   8        456.22        405.44        81.73 o                         
   6  14   8        183.01        133.11        95.15 o                         
  -3 -12   9        963.02       1080.45       161.18 o                         
  -2 -12   9        558.05        589.62       142.46 o                         
  -4 -11   9          9.08          3.69        47.48 o                         
  -3 -11   9         94.65        122.43        54.81 o                         
  -2 -11   9       1057.63       1077.99        86.90 o                         
  -1 -11   9        859.73        886.00       113.61 o                         
   0 -11   9        125.79        115.61        58.23 o                         
   1 -11   9         12.80         21.32        98.27 o                         
  -5 -10   9         15.03         37.44        92.03 o                         
  -4 -10   9         42.25         80.54        51.55 o                         
  -3 -10   9          2.90         85.92        52.50 o                         
  -2 -10   9         11.53         26.55        46.37 o                         
  -1 -10   9         52.55        116.04        54.84 o                         
   0 -10   9        433.96        400.87       111.79 o                         
   1 -10   9        122.44        151.88        51.27 o                         
   2 -10   9          0.09        -45.98        45.98 o                         
  -6  -9   9         34.36        -30.16        94.11 o                         
  -5  -9   9          4.94          9.30        38.55 o                         
  -4  -9   9        174.60        200.14        49.44 o                         
  -3  -9   9        103.33        143.46        47.83 o                         
  -2  -9   9         22.25         17.89        63.95 o                         
  -1  -9   9          3.78         52.21        44.92 o                         
   0  -9   9         63.01        -16.14        41.07 o                         
   1  -9   9         52.05         54.84        47.08 o                         
   2  -9   9         11.92         73.77        46.03 o                         
   3  -9   9          2.64        106.01        51.09 o                         
   4  -9   9         14.43        -58.23        58.23 o                         
  -7  -8   9        464.11        493.95       116.47 o                         
  -6  -8   9        968.74        922.90       125.83 o                         
  -5  -8   9        352.12        303.65        95.15 o                         
  -4  -8   9          0.52          4.98        40.75 o                         
  -3  -8   9        118.80        162.70        70.97 o                         
  -2  -8   9       1511.31       1425.26        78.10 o                         
  -1  -8   9       1235.35       1250.44        78.72 o                         
   0  -8   9         96.39        157.75        41.85 o                         
   1  -8   9         83.96         80.46        41.72 o                         
   2  -8   9          1.11        -35.37        35.37 o                         
   3  -8   9         12.21         25.43        43.18 o                         
   4  -8   9        333.13        284.41        58.39 o                         
   5  -8   9          2.40        -61.35        62.91 o                         
  -8  -7   9         46.05        -53.75        81.11 o                         
  -7  -7   9         38.93         -6.76        96.71 o                         
  -6  -7   9        367.67        397.24        96.71 o                         
  -5  -7   9       1296.96       1188.07       116.99 o                         
  -4  -7   9       1596.46       1502.36        75.96 o                         
  -3  -7   9        820.79        802.88        62.41 o                         
  -2  -7   9         95.09         83.04        39.10 o                         
  -1  -7   9       2601.44       2598.92        93.95 o                         
   0  -7   9       1230.23       1184.57        71.30 o                         
   1  -7   9       1137.76       1129.30        93.33 o                         
   2  -7   9         76.33         68.28        42.90 o                         
   3  -7   9          8.71         -2.01        39.33 o                         
   4  -7   9        446.53        471.44        59.91 o                         
   5  -7   9        575.44        455.79        67.83 o                         
  -8  -6   9         98.72         61.33        73.31 o                         
  -7  -6   9         13.66          8.78        56.41 o                         
  -6  -6   9        104.79         46.85        33.14 o                         
  -5  -6   9        332.13        403.38        42.76 o                         
  -4  -6   9        531.82        501.13        49.08 o                         
  -3  -6   9       3324.06       3283.09        99.72 o                         
  -2  -6   9        501.20        517.18        47.64 o                         
  -1  -6   9          1.69         26.25        33.21 o                         
   0  -6   9         47.01         60.57        33.60 o                         
   1  -6   9       1723.27       1647.74        73.56 o                         
   2  -6   9       1934.52       1868.09        81.07 o                         
   3  -6   9        195.12        154.98        42.74 o                         
   4  -6   9         32.63        -37.37        37.37 o                         
   5  -6   9        794.36        798.43        73.40 o                         
   6  -6   9        454.49        442.47       100.35 o                         
  -8  -5   9          1.57         19.36        80.98 o                         
  -7  -5   9        286.51        259.04        46.61 o                         
  -6  -5   9        558.03        573.80       106.33 o                         
  -5  -5   9         69.27         64.43        29.20 o                         
  -4  -5   9        161.94        185.63        24.62 o                         
  -3  -5   9         41.91         35.41        25.47 o                         
  -2  -5   9       1051.89       1130.96       125.31 o                         
  -1  -5   9        294.92        291.13        41.53 o                         
   0  -5   9        419.07        484.17        45.85 o                         
   1  -5   9        142.02        120.93        62.39 o                         
   2  -5   9       1114.07       1077.13        64.02 o                         
   3  -5   9       1399.38       1280.33        73.71 o                         
   4  -5   9        353.18        245.49        44.20 o                         
   5  -5   9         14.10          1.40        40.61 o                         
   6  -5   9        367.59        409.04        61.68 o                         
   7  -5   9        542.01        483.55       115.95 o                         
  -8  -4   9        402.42        395.20        51.76 o                         
  -7  -4   9        194.03        233.19        43.95 o                         
  -6  -4   9        670.95        649.90        51.14 o                         
  -5  -4   9       1381.06       1400.08       147.92 o                         
  -4  -4   9       1588.55       1533.66        60.20 o                         
  -3  -4   9         42.10         81.16        18.82 o                         
  -2  -4   9        559.35        644.32        29.40 o                         
  -1  -4   9        286.65        247.50        39.46 o                         
   0  -4   9        897.41        982.08        57.28 o                         
   1  -4   9         21.69         86.35        34.88 o                         
   2  -4   9        396.86        380.69        41.89 o                         
   3  -4   9        141.66         71.83        83.19 o                         
   4  -4   9        520.65        459.88        51.74 o                         
   5  -4   9        163.42        156.73        42.20 o                         
   6  -4   9        130.27        184.37        45.95 o                         
   7  -4   9          0.55        -19.76        80.59 o                         
  -8  -3   9        332.53        434.33       117.20 o                         
  -7  -3   9        271.37        335.55        47.86 o                         
  -6  -3   9         48.42         67.27        34.24 o                         
  -5  -3   9         15.17         14.99        29.92 o                         
  -4  -3   9        538.62        607.44       100.87 o                         
  -3  -3   9       2538.00       2598.28       128.89 o                         
  -2  -3   9       1942.77       1865.48        50.41 o                         
  -1  -3   9        211.59        342.44        44.74 o                         
   0  -3   9       4376.76       4292.98       244.63 o                         
   1  -3   9        259.16        248.44        44.20 o                         
   2  -3   9          4.76          7.49        30.12 o                         
   3  -3   9        373.03        385.86        70.71 o                         
   4  -3   9         71.47         59.15        31.76 o                         
   5  -3   9         94.05        124.92        38.95 o                         
   6  -3   9         10.66          4.28        36.95 o                         
   7  -3   9          2.22         88.91        72.79 o                         
   8  -3   9         12.63         20.80        90.47 o                         
  -8  -2   9          0.49        -38.97        38.97 o                         
  -7  -2   9         97.29         34.60        35.96 o                         
  -6  -2   9        467.94        475.41        47.05 o                         
  -5  -2   9        590.11        532.44        45.16 o                         
  -4  -2   9        818.34        828.60        57.28 o                         
  -3  -2   9       1868.66       1961.90        48.12 o                         
  -2  -2   9       9168.38       9044.60       121.19 o                         
  -1  -2   9       5712.39       5649.11        82.54 o                         
   0  -2   9       1831.00       1846.73        37.91 o                         
   1  -2   9        526.36        530.82        21.83 o                         
   2  -2   9       2928.13       2869.86        83.64 o                         
   3  -2   9       2064.47       2295.20       336.40 o                         
   4  -2   9       1149.59       1147.95        62.25 o                         
   5  -2   9         71.73         81.55        53.81 o                         
   6  -2   9        410.72        391.35        48.30 o                         
   7  -2   9         29.47        -10.11        39.35 o                         
   8  -2   9          7.36         47.32        83.19 o                         
  -8  -1   9        198.68        205.26        44.23 o                         
  -7  -1   9          6.73         24.33        49.12 o                         
  -6  -1   9        602.94        581.13        51.26 o                         
  -5  -1   9        144.65        196.56        35.34 o                         
  -4  -1   9        894.77        858.83        48.76 o                         
  -3  -1   9        273.11        347.57        74.57 o                         
  -2  -1   9       1992.20       2031.97        47.27 o                         
  -1  -1   9       1495.66       1434.95        38.76 o                         
   0  -1   9       4626.87       4754.72        71.77 o                         
   1  -1   9       5937.20       5833.72       111.63 o                         
   2  -1   9         28.03         44.80        18.47 o                         
   3  -1   9        624.25        578.39        31.66 o                         
   4  -1   9       1804.84       2102.54       110.27 o                         
   5  -1   9       1947.46       1904.98        73.89 o                         
   6  -1   9        129.33        109.38        38.20 o                         
   7  -1   9         57.12         65.26        36.24 o                         
   8  -1   9        638.25        655.13       102.95 o                         
   9  -1   9        193.74        233.46       164.30 o                         
  -8   0   9        722.30        779.29        65.83 o                         
  -7   0   9        299.69        357.97        48.84 o                         
  -6   0   9       1036.58       1015.09        62.56 o                         
  -5   0   9         78.48         90.91        31.49 o                         
  -4   0   9       1222.87       1259.98        56.08 o                         
  -3   0   9          6.07          9.72        23.25 o                         
  -2   0   9         27.81         37.13        22.01 o                         
  -1   0   9        303.01        347.03        23.33 o                         
   0   0   9         95.56        170.99        27.93 o                         
   1   0   9        778.64        795.93        54.07 o                         
   2   0   9        225.75        206.11        22.72 o                         
   3   0   9        601.67        564.43        36.45 o                         
   4   0   9         90.54        111.56        23.36 o                         
   5   0   9       1442.39       1499.40        49.23 o                         
   6   0   9        671.44        810.08        65.81 o                         
   7   0   9       1211.02       1335.11        84.75 o                         
   8   0   9        359.73        439.87        92.03 o                         
  -8   1   9         59.70         69.15        95.15 o                         
  -7   1   9        374.43        443.01        67.04 o                         
  -6   1   9       1210.22       1239.59        99.26 o                         
  -5   1   9       2190.89       2145.57        75.57 o                         
  -4   1   9          3.60         14.06        27.83 o                         
  -3   1   9       2103.91       2091.31        72.82 o                         
  -2   1   9       3598.05       3541.99        61.68 o                         
  -1   1   9        491.74        484.05        29.15 o                         
   0   1   9        384.74        332.74        25.24 o                         
   1   1   9        981.24       1020.03        41.81 o                         
   2   1   9          0.75        -19.11        19.11 o                         
   3   1   9        631.67        702.71        33.55 o                         
   4   1   9        123.58        176.83        25.26 o                         
   5   1   9         36.26         53.14        19.86 o                         
   6   1   9         66.49         67.06        23.20 o                         
   7   1   9        590.95        662.51        41.22 o                         
  -7   2   9         63.14          0.63        34.32 o                         
  -6   2   9        175.00        150.13        35.26 o                         
  -5   2   9       1499.99       1475.08        80.12 o                         
  -4   2   9        383.72        445.03        41.20 o                         
  -3   2   9        781.11        684.40        43.80 o                         
  -2   2   9         64.30         38.62        21.12 o                         
  -1   2   9       2992.07       2743.69        58.59 o                         
   0   2   9       1985.25       1961.60        50.21 o                         
   1   2   9       4212.17       3950.03        73.03 o                         
   2   2   9       1383.99       1232.60        40.72 o                         
   3   2   9       1549.56       1585.32        50.74 o                         
   4   2   9       1947.91       2098.91        58.36 o                         
   5   2   9          2.00        -11.61        18.11 o                         
   6   2   9        693.98        686.88        36.72 o                         
   7   2   9         57.27         84.09        28.85 o                         
   8   2   9         61.26         66.06        31.99 o                         
  -7   3   9         13.58         73.34        30.64 o                         
  -6   3   9         53.82         29.39        33.17 o                         
  -5   3   9         27.56         67.12        29.46 o                         
  -4   3   9        438.53        411.40        41.04 o                         
  -3   3   9         53.93         39.08        26.24 o                         
  -2   3   9       2070.63       2000.91       124.06 o                         
  -1   3   9        229.81        235.60        22.71 o                         
   0   3   9       2091.14       2141.70        51.16 o                         
   1   3   9       3435.01       3353.51        65.65 o                         
   2   3   9       9007.49       8526.85       126.02 o                         
   3   3   9       4240.65       4181.79        74.73 o                         
   4   3   9         26.86         38.36        19.43 o                         
   5   3   9        370.38        385.71        32.24 o                         
   6   3   9       2100.32       2181.76        67.51 o                         
   7   3   9        962.01       1049.98        53.40 o                         
   8   3   9          8.31         10.42        24.73 o                         
   9   3   9          0.77         56.92        52.97 o                         
  -7   4   9         26.25         -3.57        21.91 o                         
  -6   4   9          1.86         10.99        28.65 o                         
  -5   4   9         18.50         42.63        31.92 o                         
  -4   4   9        467.03        372.03        40.72 o                         
  -3   4   9        168.29        144.33        30.81 o                         
  -2   4   9        161.13        112.71        28.22 o                         
  -1   4   9       1285.44       1252.22        42.07 o                         
   0   4   9       2191.14       2080.55        51.38 o                         
   1   4   9         30.21         23.70        18.88 o                         
   2   4   9        977.84        883.87        34.71 o                         
   3   4   9       2174.93       2083.18        48.90 o                         
   4   4   9       4401.08       4354.35       107.87 o                         
   5   4   9       1596.71       1589.04        64.35 o                         
   6   4   9        292.92        301.30        35.57 o                         
   7   4   9       1022.11       1018.49        83.97 o                         
   8   4   9       1236.61       1384.08        96.08 o                         
   9   4   9        356.03        487.99        70.02 o                         
  10   4   9          0.97         49.11        67.59 o                         
  -6   5   9         72.18         63.56        31.65 o                         
  -5   5   9        400.66        408.46        46.18 o                         
  -4   5   9        588.15        526.41        46.99 o                         
  -3   5   9         94.03         48.61        27.72 o                         
  -2   5   9        939.65        970.67        62.98 o                         
  -1   5   9         13.03         19.59        20.58 o                         
   0   5   9        885.29        809.38        37.16 o                         
   1   5   9          0.92         10.31        18.46 o                         
   2   5   9        709.16        637.32        67.49 o                         
   3   5   9         30.61         22.89        28.10 o                         
   4   5   9        686.86        693.07        49.65 o                         
   5   5   9        164.29        139.44        33.16 o                         
   6   5   9        127.22        168.57        30.52 o                         
   7   5   9          0.38        -24.22        24.22 o                         
   8   5   9        133.58        131.34        34.77 o                         
   9   5   9        323.65        409.79       106.33 o                         
  10   5   9        211.23        328.74        71.23 o                         
  -6   6   9         71.85         35.92        59.41 o                         
  -5   6   9          0.11         52.84        47.87 o                         
  -4   6   9        642.37        547.04        46.82 o                         
  -3   6   9       3544.03       3202.21        88.07 o                         
  -2   6   9       2889.20       2891.54        78.95 o                         
  -1   6   9         83.01         77.66        23.94 o                         
   0   6   9        791.90        894.00        40.22 o                         
   1   6   9          7.29        -58.64        58.64 o                         
   2   6   9        623.86        679.57        50.95 o                         
   3   6   9         90.91         90.90        31.02 o                         
   4   6   9        517.90        408.35        41.57 o                         
   5   6   9         12.10         11.50        27.61 o                         
   6   6   9          1.46        -26.70        41.60 o                         
   7   6   9         73.49         82.92        30.08 o                         
   8   6   9        314.70        283.98        38.69 o                         
   9   6   9        116.49        113.21        38.56 o                         
  10   6   9        411.23        343.01        69.06 o                         
  -6   7   9         88.67         79.55       104.51 o                         
  -5   7   9        633.06        559.01        49.59 o                         
  -4   7   9        128.65        136.37        32.88 o                         
  -3   7   9         36.55         42.73        31.27 o                         
  -2   7   9       1026.89        986.76        56.11 o                         
  -1   7   9        474.12        534.72        46.27 o                         
   0   7   9        111.25        108.14        24.36 o                         
   1   7   9        100.66        144.02        44.20 o                         
   2   7   9         97.41         63.67        28.86 o                         
   3   7   9       1861.48       1615.10        68.68 o                         
   4   7   9       1240.53       1298.39        64.71 o                         
   5   7   9        356.52        371.12        43.51 o                         
   6   7   9        269.76        240.36        39.09 o                         
   7   7   9         13.27         64.13        35.37 o                         
   8   7   9          0.64        -23.20        28.14 o                         
   9   7   9          0.90         -6.13        32.75 o                         
  10   7   9         15.50         26.04        62.39 o                         
  -5   8   9        225.62        218.88        68.18 o                         
  -4   8   9        279.45        269.41        36.38 o                         
  -3   8   9        488.82        555.70        45.97 o                         
  -2   8   9        245.22        218.90        48.04 o                         
  -1   8   9       1218.84       1140.81        61.32 o                         
   0   8   9        440.11        547.44        49.63 o                         
   1   8   9       1530.28       1754.41        74.15 o                         
   2   8   9        371.45        442.31        46.31 o                         
   3   8   9        337.86        373.93        43.47 o                         
   4   8   9       1089.06       1056.43        76.69 o                         
   5   8   9       2896.61       2830.50        94.09 o                         
   6   8   9        812.58        930.39        65.13 o                         
   7   8   9        106.94        135.73        40.48 o                         
   8   8   9         28.72         45.02        36.69 o                         
   9   8   9        334.13        365.17        59.51 o                         
  -4   9   9         25.42         33.69        15.60 o                         
  -3   9   9         11.38         18.36        22.71 o                         
  -2   9   9         31.05        183.60        88.13 o                         
  -1   9   9         72.53        231.38        47.32 o                         
   0   9   9        153.05        154.62        47.79 o                         
   1   9   9       1206.77       1198.44       167.42 o                         
   2   9   9       2746.50       2770.19        94.43 o                         
   3   9   9        825.58        825.49        60.27 o                         
   4   9   9          5.05         11.16        31.82 o                         
   5   9   9       1115.63       1048.41       132.85 o                         
   6   9   9       1599.79       1521.28        73.28 o                         
   7   9   9        692.54        575.36        61.18 o                         
   8   9   9        240.66        227.97        70.71 o                         
   9   9   9        170.93        105.28        49.31 o                         
  -4  10   9          2.10         29.89        74.56 o                         
  -3  10   9         18.85        -13.77        13.77 o                         
  -2  10   9          3.76        -23.07        50.95 o                         
  -1  10   9        180.64        216.82        50.95 o                         
   0  10   9         36.44         97.23        78.51 o                         
   1  10   9         74.83         41.46        42.16 o                         
   2  10   9        113.86        133.88        42.83 o                         
   3  10   9         68.91         80.67        38.04 o                         
   4  10   9        114.39        136.40        42.53 o                         
   5  10   9        347.65        315.95        49.79 o                         
   6  10   9         60.58         74.18        40.72 o                         
   7  10   9        573.31        563.52        86.31 o                         
   8  10   9        268.87        251.89        52.84 o                         
   9  10   9         16.23        -33.79        47.15 o                         
  -3  11   9        641.53        556.34       121.15 o                         
  -2  11   9         30.67        127.39        81.63 o                         
  -1  11   9         41.90        277.65       126.87 o                         
   0  11   9       1004.51       1013.76        85.11 o                         
   1  11   9         81.78         41.00        52.16 o                         
   2  11   9         21.71         55.40        43.95 o                         
   3  11   9         92.11         50.27        95.67 o                         
   4  11   9         58.44         56.33        48.35 o                         
   5  11   9        118.64        126.71        44.47 o                         
   6  11   9        334.29        189.78        48.11 o                         
   7  11   9         30.81         62.27        43.28 o                         
   8  11   9         31.90          7.58        45.24 o                         
   9  11   9        273.86        155.98        85.27 o                         
  -2  12   9        771.18        780.44       113.35 o                         
  -1  12   9        338.80        287.53       110.75 o                         
   0  12   9         22.43        -29.64        79.03 o                         
   1  12   9        544.19        519.57        70.68 o                         
   2  12   9        782.49        903.35        81.69 o                         
   3  12   9        414.30        448.96        64.52 o                         
   4  12   9          0.58          1.80        47.95 o                         
   5  12   9         33.26         47.62        46.34 o                         
   6  12   9        635.36        720.68        85.01 o                         
   7  12   9        102.64         54.87        49.74 o                         
   8  12   9         20.06        -52.48        52.48 o                         
   0  13   9         85.94        193.42       106.59 o                         
   1  13   9          1.73          2.97        61.10 o                         
   2  13   9        206.57        183.89        67.82 o                         
   3  13   9        640.15        633.62        80.15 o                         
   4  13   9       1055.85       1030.81        89.89 o                         
   5  13   9        166.77        198.37        60.84 o                         
   6  13   9         38.80         35.67        55.07 o                         
   7  13   9        140.45        107.98        63.82 o                         
   2  14   9         77.99         57.14        74.91 o                         
   3  14   9         16.31        -56.66        70.54 o                         
   4  14   9        207.26        166.48        76.43 o                         
   5  14   9       1129.34        993.75       138.05 o                         
   6  14   9        236.51        302.61       113.35 o                         
  -4 -11  10        201.65         37.96       113.87 o                         
  -3 -11  10         37.64         92.43        82.15 o                         
  -2 -11  10          7.80        -50.22        50.22 o                         
  -1 -11  10        168.82        190.23        95.15 o                         
   0 -11  10        679.68        913.54       136.23 o                         
  -5 -10  10          0.31        -94.11        94.11 o                         
  -4 -10  10         68.36        132.78        66.55 o                         
  -3 -10  10         45.09         71.59        52.35 o                         
  -2 -10  10        449.86        573.15       123.49 o                         
  -1 -10  10        216.97        265.00        65.77 o                         
   0 -10  10         24.68         84.05        56.34 o                         
   1 -10  10        279.28        331.13        60.88 o                         
   2 -10  10        183.27        250.72        95.93 o                         
  -6  -9  10         54.24        -75.91        94.11 o                         
  -5  -9  10          0.68         60.31        93.59 o                         
  -4  -9  10         64.78         66.60        48.86 o                         
  -3  -9  10          5.65        -32.02        47.32 o                         
  -2  -9  10          3.99        -68.11        68.11 o                         
  -1  -9  10         66.19         87.31        49.74 o                         
   0  -9  10        487.72        550.17        65.53 o                         
   1  -9  10          4.41         33.31        41.86 o                         
   2  -9  10         74.86        114.39        47.98 o                         
   3  -9  10        290.77        405.73        77.99 o                         
  -7  -8  10        240.23        151.82       121.67 o                         
  -6  -8  10        177.57        123.75       102.95 o                         
  -5  -8  10        667.18        775.24       115.43 o                         
  -4  -8  10        362.60        548.00       127.65 o                         
  -3  -8  10        290.72        283.21        51.32 o                         
  -2  -8  10         39.33         33.35        42.85 o                         
  -1  -8  10         24.66         49.47        55.11 o                         
   0  -8  10        187.24        182.12        47.42 o                         
   1  -8  10         76.51         58.77        43.94 o                         
   2  -8  10         41.78         23.73        43.94 o                         
   3  -8  10          0.43         33.82        44.63 o                         
   4  -8  10        314.27        238.37        58.37 o                         
  -7  -7  10        451.20        275.57       116.99 o                         
  -6  -7  10        506.67        500.19       113.35 o                         
  -5  -7  10         52.18        -13.00        78.51 o                         
  -4  -7  10        289.63        322.98        49.32 o                         
  -3  -7  10       1962.18       1972.25        85.27 o                         
  -2  -7  10       2428.64       2284.84        90.96 o                         
  -1  -7  10         51.54         84.26        41.21 o                         
   0  -7  10        282.74        226.55        45.09 o                         
   1  -7  10        192.61        180.98        43.52 o                         
   2  -7  10        276.79        250.22        68.11 o                         
   3  -7  10        116.81        134.25        50.69 o                         
   4  -7  10         82.64         28.43        47.32 o                         
   5  -7  10          0.03       -137.39       146.10 o                         
  -8  -6  10         30.27       -148.18       148.18 o                         
  -7  -6  10         58.57         82.99        76.43 o                         
  -6  -6  10        326.15        302.09       100.87 o                         
  -5  -6  10        619.75        586.50       100.87 o                         
  -4  -6  10        487.78        464.76        81.63 o                         
  -3  -6  10         42.03         11.17        36.10 o                         
  -2  -6  10       1844.40       1872.89       122.45 o                         
  -1  -6  10       1351.56       1319.34        71.66 o                         
   0  -6  10        631.79        686.73        83.71 o                         
   1  -6  10         31.96         63.33        37.07 o                         
   2  -6  10        420.18        327.36        48.34 o                         
   3  -6  10        693.13        679.80        61.95 o                         
   4  -6  10         36.30         30.78        46.02 o                         
   5  -6  10        209.03        166.19        51.15 o                         
   6  -6  10          6.17         -5.00        52.59 o                         
  -8  -5  10         14.74        124.35       152.34 o                         
  -7  -5  10          0.23        -24.01        40.56 o                         
  -6  -5  10          0.50        -14.91        52.77 o                         
  -5  -5  10        207.70        274.94        38.88 o                         
  -4  -5  10         59.88         88.50        41.23 o                         
  -3  -5  10       2162.51       1937.48        76.95 o                         
  -2  -5  10        272.56        289.99        40.96 o                         
  -1  -5  10          6.54         11.60        31.30 o                         
   0  -5  10         72.99         49.82        30.86 o                         
   1  -5  10       2679.11       2636.58       160.66 o                         
   2  -5  10        411.34        358.07        47.24 o                         
   3  -5  10         88.63        118.74        42.83 o                         
   4  -5  10        668.56        679.04        62.18 o                         
   5  -5  10        686.86        643.96       101.13 o                         
   6  -5  10        557.74        491.10       112.83 o                         
  -8  -4  10        294.30        301.72        52.41 o                         
  -7  -4  10        221.70        222.06        42.10 o                         
  -6  -4  10        101.48         48.93        34.32 o                         
  -5  -4  10          0.42          7.68        45.74 o                         
  -4  -4  10         68.02         74.13        25.82 o                         
  -3  -4  10        438.62        487.42        44.95 o                         
  -2  -4  10        131.35        100.64        32.51 o                         
  -1  -4  10        164.25        155.42        36.73 o                         
   0  -4  10        844.30        865.48       133.63 o                         
   1  -4  10        300.24        363.75        43.20 o                         
   2  -4  10        204.09        173.90        37.38 o                         
   3  -4  10        534.44        570.19        52.51 o                         
   4  -4  10        944.98        777.60        63.00 o                         
   5  -4  10        154.18        166.36        62.91 o                         
   6  -4  10        303.21        361.28        57.15 o                         
   7  -4  10        624.30        571.94       108.67 o                         
  -8  -3  10         64.98         73.50        55.96 o                         
  -7  -3  10         10.87          7.33        31.80 o                         
  -6  -3  10       1120.80        994.62        61.79 o                         
  -5  -3  10        533.81        602.35        56.53 o                         
  -4  -3  10         31.04         60.65        26.30 o                         
  -3  -3  10         37.43         58.64        17.80 o                         
  -2  -3  10        984.24        994.19        35.73 o                         
  -1  -3  10        243.38        273.35        27.65 o                         
   0  -3  10        105.88        104.99        35.11 o                         
   1  -3  10        485.23        383.48        43.00 o                         
   2  -3  10       1063.03       1050.18        88.13 o                         
   3  -3  10         43.82         55.02        35.01 o                         
   4  -3  10       1538.08       1485.73        75.21 o                         
   5  -3  10        747.31        747.19        62.05 o                         
   6  -3  10         24.16         13.80        38.78 o                         
   7  -3  10        104.79        131.79        77.21 o                         
   8  -3  10        299.62        288.57       105.55 o                         
  -8  -2  10        383.40        466.30        52.05 o                         
  -7  -2  10        329.54        406.80        52.22 o                         
  -6  -2  10         40.88         16.67        30.03 o                         
  -5  -2  10         16.51         -8.53        26.41 o                         
  -4  -2  10        478.29        491.38        49.18 o                         
  -3  -2  10       4001.28       3874.72        69.86 o                         
  -2  -2  10       3291.66       3424.14        64.60 o                         
  -1  -2  10        130.33        171.65        17.83 o                         
   0  -2  10       2947.90       2999.25        52.81 o                         
   1  -2  10       2540.06       2551.77        82.72 o                         
   2  -2  10        196.54        183.39        36.18 o                         
   3  -2  10         32.57         42.91        32.04 o                         
   4  -2  10          8.42         44.85        32.33 o                         
   5  -2  10         35.84         22.83        35.09 o                         
   6  -2  10         15.90         56.33        35.85 o                         
   7  -2  10         80.35         14.00        39.21 o                         
   8  -2  10         17.73         54.59        90.99 o                         
  -8  -1  10         15.27         50.95        92.03 o                         
  -7  -1  10        182.27        231.72        77.78 o                         
  -6  -1  10         20.84         53.35        36.06 o                         
  -5  -1  10         98.85         98.10        33.13 o                         
  -4  -1  10        240.41        322.24        53.65 o                         
  -3  -1  10       2036.84       1962.71        74.57 o                         
  -2  -1  10       5099.31       4821.49        78.65 o                         
  -1  -1  10       2991.69       3090.56        58.80 o                         
   0  -1  10         34.63         12.99        12.46 o                         
   1  -1  10        336.69        293.75        26.23 o                         
   2  -1  10       6818.05       7112.03       130.84 o                         
   3  -1  10        726.79        771.86        51.37 o                         
   4  -1  10         61.52         54.66        30.33 o                         
   5  -1  10         58.78         61.97        35.48 o                         
   6  -1  10        783.47        798.86        62.12 o                         
   7  -1  10        327.77        402.59        52.20 o                         
   8  -1  10         63.28        115.43        87.35 o                         
  -8   0  10          1.24        -54.07        78.51 o                         
  -7   0  10         12.50         11.12        37.05 o                         
  -6   0  10         44.41         18.57        32.12 o                         
  -5   0  10          7.99          5.19        28.79 o                         
  -4   0  10        582.34        561.38        44.82 o                         
  -3   0  10          8.45        -23.89        23.89 o                         
  -2   0  10        578.78        623.97        33.14 o                         
  -1   0  10       1253.38       1194.15        37.77 o                         
   0   0  10       1180.47       1046.01        37.36 o                         
   1   0  10        767.85        879.08       100.87 o                         
   2   0  10        277.72        246.45        24.88 o                         
   3   0  10       2181.52       2239.34        56.43 o                         
   4   0  10       2187.83       2205.05        59.29 o                         
   5   0  10       1352.77       1427.41        74.92 o                         
   6   0  10          0.59         28.56        32.42 o                         
   7   0  10        430.64        362.95        49.69 o                         
  -7   1  10        177.80         72.42        62.66 o                         
  -6   1  10        375.80        371.25        46.12 o                         
  -5   1  10         13.60        -22.29        45.36 o                         
  -4   1  10        102.72        107.78        32.09 o                         
  -3   1  10       1142.89       1034.54        52.14 o                         
  -2   1  10         36.30         50.24        15.48 o                         
  -1   1  10        204.36        231.82        24.69 o                         
   0   1  10        110.42        166.09        33.14 o                         
   1   1  10       1382.64       1410.66        50.26 o                         
   2   1  10         71.63         69.70        21.09 o                         
   3   1  10        291.00        286.09        26.04 o                         
   4   1  10        130.46        157.10        24.84 o                         
   5   1  10       2466.77       2383.11        63.10 o                         
   6   1  10        227.58        282.01        30.51 o                         
   7   1  10        499.06        461.34        52.63 o                         
   8   1  10         40.00        -39.52        39.52 o                         
  -7   2  10       1226.04       1251.89        89.43 o                         
  -6   2  10       1603.42       1431.71        70.53 o                         
  -5   2  10         25.69         48.71        32.27 o                         
  -4   2  10         34.50         31.85        28.49 o                         
  -3   2  10        496.53        487.49        40.21 o                         
  -2   2  10       3513.56       3623.26        83.81 o                         
  -1   2  10        211.58        187.48        23.57 o                         
   0   2  10         80.71         60.71        19.81 o                         
   1   2  10        340.62        369.20        27.40 o                         
   2   2  10       1601.07       1811.04        48.25 o                         
   3   2  10         90.86         76.60        26.02 o                         
   4   2  10          9.46         42.52        21.61 o                         
   5   2  10        180.39        184.33        27.12 o                         
   6   2  10         16.32          9.72        23.18 o                         
   7   2  10        257.22        240.72        41.54 o                         
   8   2  10        368.83        415.86        51.73 o                         
  -7   3  10         15.63         95.41        51.04 o                         
  -6   3  10        837.49        845.57        61.41 o                         
  -5   3  10        750.18        738.91        54.82 o                         
  -4   3  10        158.44        113.21        51.99 o                         
  -3   3  10        376.07        377.72        37.93 o                         
  -2   3  10       1294.44       1272.36        54.64 o                         
  -1   3  10       9668.33       9797.98       145.74 o                         
   0   3  10       4301.26       4154.36        76.99 o                         
   1   3  10       1227.57       1223.85        41.32 o                         
   2   3  10         88.42        115.10        24.19 o                         
   3   3  10        254.75        272.86        25.36 o                         
   4   3  10       1818.05       1882.71        52.49 o                         
   5   3  10        125.35        101.25        32.87 o                         
   6   3  10         22.63          2.06        26.04 o                         
   7   3  10        137.28        145.53        40.18 o                         
   8   3  10          0.93         50.55        30.73 o                         
   9   3  10         45.50         65.10        48.55 o                         
  -6   4  10         24.93         48.78        32.61 o                         
  -5   4  10        268.79        234.30        39.87 o                         
  -4   4  10       1250.18       1200.02        72.06 o                         
  -3   4  10       1102.07       1016.78        55.14 o                         
  -2   4  10        600.56        594.90        53.66 o                         
  -1   4  10         16.32         14.30        23.59 o                         
   0   4  10       2950.78       2751.84        61.44 o                         
   1   4  10       3022.85       2860.10        61.81 o                         
   2   4  10       4407.57       4455.95        80.63 o                         
   3   4  10          5.11         34.99        19.16 o                         
   4   4  10        416.63        457.94        43.57 o                         
   5   4  10       2689.16       2589.14        84.41 o                         
   6   4  10       1305.32       1421.95        67.80 o                         
   7   4  10         35.75        -24.62        24.62 o                         
   8   4  10          0.13         10.69        29.59 o                         
   9   4  10         14.15         28.02        55.33 o                         
  10   4  10        119.00        481.91       267.51 o                         
  -6   5  10         30.28        131.72        50.04 o                         
  -5   5  10        232.03        241.47        39.56 o                         
  -4   5  10         49.13         13.41        28.13 o                         
  -3   5  10        521.69        529.37        45.85 o                         
  -2   5  10       1565.24       1597.50        61.09 o                         
  -1   5  10        459.56        546.53        33.50 o                         
   0   5  10          3.24         16.88        20.14 o                         
   1   5  10        284.64        281.69        26.85 o                         
   2   5  10       4613.60       4420.80        79.95 o                         
   3   5  10       3469.41       3433.50        96.02 o                         
   4   5  10        170.31        174.99        33.98 o                         
   5   5  10        325.87        332.31        40.63 o                         
   6   5  10       2987.78       3091.33        97.22 o                         
   7   5  10        481.21        523.13        42.75 o                         
   8   5  10        363.92        371.28        41.82 o                         
   9   5  10        232.92        189.26        39.02 o                         
  10   5  10          9.22         69.94        55.34 o                         
  -6   6  10         56.05         95.62        67.29 o                         
  -5   6  10        551.05        568.47        50.32 o                         
  -4   6  10        287.92        232.73        52.99 o                         
  -3   6  10          0.18         75.14        31.68 o                         
  -2   6  10         22.14          4.53        25.86 o                         
  -1   6  10       1093.39       1087.17        44.36 o                         
   0   6  10         75.55        105.84        28.38 o                         
   1   6  10         18.16         -4.03        50.34 o                         
   2   6  10        854.71        892.83        55.59 o                         
   3   6  10        873.27        902.15        57.27 o                         
   4   6  10       1246.50       1168.18        62.92 o                         
   5   6  10         96.78        152.91        43.94 o                         
   6   6  10         91.42        140.25        35.27 o                         
   7   6  10         81.68        134.69        37.73 o                         
   8   6  10        120.52        139.94        34.30 o                         
   9   6  10        612.45        625.61        65.54 o                         
  10   6  10        247.25        323.86       122.45 o                         
  -5   7  10         22.64         44.16        25.36 o                         
  -4   7  10        736.11        662.34        53.85 o                         
  -3   7  10       1299.43       1179.61        60.04 o                         
  -2   7  10        656.75        607.92        47.69 o                         
  -1   7  10        218.43        240.93        36.68 o                         
   0   7  10       1418.99       1331.75        49.69 o                         
   1   7  10        190.77        216.30        46.28 o                         
   2   7  10         22.48         13.87        28.34 o                         
   3   7  10         23.84          2.23        29.39 o                         
   4   7  10         12.10         25.59        31.04 o                         
   5   7  10          0.19        -26.48        26.48 o                         
   6   7  10         78.04         69.84        40.30 o                         
   7   7  10         10.47         57.76        34.64 o                         
   8   7  10         40.75         28.81        36.61 o                         
   9   7  10         86.15         59.39        42.47 o                         
  10   7  10        366.32        361.36       119.59 o                         
  -5   8  10        111.14        195.29        74.89 o                         
  -4   8  10         14.88         50.41        31.75 o                         
  -3   8  10        513.21        591.13        49.15 o                         
  -2   8  10       2028.33       2034.27        82.66 o                         
  -1   8  10       2585.54       2411.48        89.13 o                         
   0   8  10       1070.53       1213.94        98.01 o                         
   1   8  10       1028.98       1114.37       191.60 o                         
   2   8  10        744.20        855.17        63.43 o                         
   3   8  10        667.42        709.12        54.76 o                         
   4   8  10        769.26        945.84       103.73 o                         
   5   8  10          0.01          2.92        30.56 o                         
   6   8  10         16.45          8.99        32.41 o                         
   7   8  10         87.70         80.74        38.91 o                         
   8   8  10         62.73         76.55        38.10 o                         
   9   8  10         15.68         49.32        40.62 o                         
  -4   9  10         46.62        136.13        67.09 o                         
  -3   9  10         10.82        -21.67        21.67 o                         
  -2   9  10        112.19        131.27        29.26 o                         
  -1   9  10       1014.04       1294.66        93.59 o                         
   0   9  10       1144.10       1255.23        77.07 o                         
   1   9  10        742.49        902.47       102.17 o                         
   2   9  10        157.82        218.52        43.60 o                         
   3   9  10        443.76        428.87       121.15 o                         
   4   9  10       1510.70       1394.79       100.09 o                         
   5   9  10       1630.22       1378.80        71.57 o                         
   6   9  10        290.71        241.42        46.11 o                         
   7   9  10         23.51         24.66        38.50 o                         
   8   9  10        112.94         69.75        51.21 o                         
   9   9  10        149.66        122.69        50.15 o                         
  -3  10  10          0.03        -10.92        74.35 o                         
  -2  10  10         44.78         30.95        25.21 o                         
  -1  10  10        150.21        285.97        57.71 o                         
   0  10  10         47.80          9.36        80.07 o                         
   1  10  10        595.42        718.01        98.79 o                         
   2  10  10        328.81        342.61        51.65 o                         
   3  10  10          0.97          3.67        65.25 o                         
   4  10  10        262.94        220.91        43.22 o                         
   5  10  10       1048.94       1043.55        74.54 o                         
   6  10  10       1522.86       1445.92       165.08 o                         
   7  10  10        604.91        593.08        62.92 o                         
   8  10  10        121.34        170.72        51.64 o                         
   9  10  10        135.51        225.70        92.03 o                         
  -2  11  10         22.11        -10.40        68.63 o                         
  -1  11  10        504.13        870.91       151.30 o                         
   0  11  10         81.19        145.06        77.47 o                         
   1  11  10         28.87         89.25        56.49 o                         
   2  11  10          0.30          5.36        44.84 o                         
   3  11  10        117.14        220.09        54.33 o                         
   4  11  10        268.10        249.65        53.41 o                         
   5  11  10         21.93         -2.65        38.59 o                         
   6  11  10         76.55         70.97        40.04 o                         
   7  11  10        784.39        722.04       100.09 o                         
   8  11  10        552.04        642.37        70.14 o                         
  -1  12  10        122.55        140.24        68.98 o                         
   0  12  10        602.60        540.22       113.35 o                         
   1  12  10        223.29        194.72        66.08 o                         
   2  12  10          6.70         -0.33        54.16 o                         
   3  12  10         13.54         29.69        49.43 o                         
   4  12  10          7.05         11.73        46.82 o                         
   5  12  10        101.49        126.30        51.65 o                         
   6  12  10          0.41        -15.06        48.63 o                         
   7  12  10          3.61        -47.08        47.08 o                         
   8  12  10          2.86        -68.63        68.63 o                         
   0  13  10        524.80        460.67       120.11 o                         
   1  13  10        629.73        817.49        95.61 o                         
   2  13  10        276.82        256.96        73.99 o                         
   3  13  10        105.88        129.33        67.00 o                         
   4  13  10        107.22        101.81        62.65 o                         
   5  13  10        134.90         95.48        58.56 o                         
   6  13  10        251.37        297.86        65.44 o                         
   7  13  10        343.80        196.02       102.95 o                         
   2  14  10         90.45        136.44        80.95 o                         
   3  14  10        540.25        553.44        89.82 o                         
   4  14  10        566.57        579.03        88.44 o                         
   5  14  10        159.23        271.93       115.43 o                         
  -3 -11  11        309.21        153.38       138.31 o                         
  -2 -11  11        307.36        354.60       132.59 o                         
  -5 -10  11        355.95        423.24       135.19 o                         
  -4 -10  11          5.53        -15.08        89.43 o                         
  -3 -10  11         31.60        104.68        54.92 o                         
  -2 -10  11        273.61        238.33        59.21 o                         
  -1 -10  11        962.21        898.84        81.10 o                         
   0 -10  11        541.20        620.45        73.96 o                         
   1 -10  11        211.22        224.60        60.27 o                         
  -6  -9  11         85.56        152.86       131.03 o                         
  -5  -9  11        105.33        133.11       103.47 o                         
  -4  -9  11        180.21        326.41       140.13 o                         
  -3  -9  11        518.11        487.96        96.45 o                         
  -2  -9  11        140.45        183.56        55.34 o                         
  -1  -9  11         81.37        106.22        52.34 o                         
   0  -9  11        742.25        779.01        72.15 o                         
   1  -9  11       1021.35       1139.77        84.66 o                         
   2  -9  11       1076.76       1037.93        85.21 o                         
   3  -9  11        127.46        132.07        65.51 o                         
  -6  -8  11         42.42         -2.60       104.51 o                         
  -5  -8  11         63.81        -70.19        87.35 o                         
  -4  -8  11          3.71          4.49        36.24 o                         
  -3  -8  11          1.57         23.25        43.84 o                         
  -2  -8  11         74.33         20.28        74.35 o                         
  -1  -8  11          1.68         59.93        43.47 o                         
   0  -8  11        111.09        100.31        44.60 o                         
   1  -8  11         20.50        -23.19        43.46 o                         
   2  -8  11        731.95        754.37        72.69 o                         
   3  -8  11        399.57        380.73        62.39 o                         
   4  -8  11         95.50        148.63        61.84 o                         
  -7  -7  11          3.90        -36.92       108.15 o                         
  -6  -7  11        526.33        543.34       122.71 o                         
  -5  -7  11       1125.05       1042.49       128.43 o                         
  -4  -7  11        506.58        422.67        49.71 o                         
  -3  -7  11        159.80        190.68        46.26 o                         
  -2  -7  11          8.38          2.14        34.56 o                         
  -1  -7  11        147.20        163.61        57.45 o                         
   0  -7  11        220.93        242.68        50.02 o                         
   1  -7  11         46.82         78.97        70.19 o                         
   2  -7  11         64.42        -29.21        40.30 o                         
   3  -7  11          8.30        -15.45        42.26 o                         
   4  -7  11        141.91        144.02        56.05 o                         
   5  -7  11        193.94        124.27        75.39 o                         
  -7  -6  11        780.69        845.43       141.43 o                         
  -6  -6  11        879.03        948.38       128.43 o                         
  -5  -6  11        123.83        139.87        85.27 o                         
  -4  -6  11        887.15       1034.17       115.43 o                         
  -3  -6  11       2080.43       2078.63       168.20 o                         
  -2  -6  11       1058.92       1048.74        68.83 o                         
  -1  -6  11          2.20         -4.85        36.35 o                         
   0  -6  11        806.53        669.94        58.91 o                         
   1  -6  11       1360.37       1353.51        78.64 o                         
   2  -6  11         83.26        113.74        98.79 o                         
   3  -6  11          6.61        -16.45        37.24 o                         
   4  -6  11          0.68         -9.25        40.18 o                         
   5  -6  11         16.60         34.94        47.23 o                         
   6  -6  11          2.89         66.03        62.91 o                         
  -7  -5  11        563.97        567.61       108.93 o                         
  -6  -5  11        569.26        548.27        50.25 o                         
  -5  -5  11        167.10        219.94        78.51 o                         
  -4  -5  11          0.42        -48.87        60.83 o                         
  -3  -5  11        154.22        183.54        42.42 o                         
  -2  -5  11       3314.51       3364.60       102.09 o                         
  -1  -5  11       2530.92       2450.81        88.42 o                         
   0  -5  11       1402.76       1249.17        70.56 o                         
   1  -5  11        825.02        810.04        60.09 o                         
   2  -5  11       1528.88       1575.58        75.89 o                         
   3  -5  11       1251.69       1174.49        74.74 o                         
   4  -5  11        700.35        546.40        61.22 o                         
   5  -5  11         21.52         27.63        44.66 o                         
   6  -5  11         95.22        110.34        51.22 o                         
  -7  -4  11          0.49          6.13        34.90 o                         
  -6  -4  11          7.43         19.83        32.60 o                         
  -5  -4  11         35.17         41.86        28.99 o                         
  -4  -4  11        173.43        108.31        25.63 o                         
  -3  -4  11         76.62         85.89        36.93 o                         
  -2  -4  11        333.91        385.95        45.59 o                         
  -1  -4  11       1891.77       2043.13        79.78 o                         
   0  -4  11        854.27        927.51        61.35 o                         
   1  -4  11       1245.03       1186.88        67.80 o                         
   2  -4  11          2.19          1.47        32.90 o                         
   3  -4  11        306.24        325.88        48.49 o                         
   4  -4  11       2274.44       2091.58       192.38 o                         
   5  -4  11       1113.30        952.02        97.23 o                         
   6  -4  11        107.27        154.92        48.48 o                         
   7  -4  11         54.01         47.32        92.03 o                         
  -7  -3  11        170.45        247.06        43.18 o                         
  -6  -3  11         28.09         15.17        72.20 o                         
  -5  -3  11        154.54        176.68        40.85 o                         
  -4  -3  11        940.61       1037.45        52.80 o                         
  -3  -3  11        167.85        210.82        30.84 o                         
  -2  -3  11         14.55         63.18        34.75 o                         
  -1  -3  11          1.30         27.66        32.85 o                         
   0  -3  11        105.14        197.46        93.33 o                         
   1  -3  11          4.51         -3.04        30.70 o                         
   2  -3  11        477.98        413.54        45.22 o                         
   3  -3  11          3.74         23.46        35.23 o                         
   4  -3  11        133.71         92.11        52.25 o                         
   5  -3  11       1495.63       1330.30        79.32 o                         
   6  -3  11       1412.63       1457.48        87.47 o                         
   7  -3  11        504.11        405.05       151.04 o                         
  -7  -2  11        567.66        550.89        55.37 o                         
  -6  -2  11       1148.74       1173.56       114.48 o                         
  -5  -2  11        881.13        899.49        58.00 o                         
  -4  -2  11        372.57        336.68        41.83 o                         
  -3  -2  11         50.24         27.35        21.45 o                         
  -2  -2  11        104.54        118.99        19.42 o                         
  -1  -2  11       2661.60       2663.48        54.04 o                         
   0  -2  11        710.77        838.89        41.09 o                         
   1  -2  11          6.52         52.13        33.89 o                         
   2  -2  11        130.80        101.46        33.42 o                         
   3  -2  11        358.83        394.05        46.11 o                         
   4  -2  11          4.25        -17.18        45.24 o                         
   5  -2  11          2.00        -40.04        48.35 o                         
   6  -2  11        107.37         80.03        43.00 o                         
   7  -2  11         51.25         40.25        42.97 o                         
   8  -2  11        164.11        116.99       102.43 o                         
  -7  -1  11          4.40         38.51        30.73 o                         
  -6  -1  11        599.74        614.10        71.46 o                         
  -5  -1  11        671.15        785.63        53.97 o                         
  -4  -1  11       1837.59       1741.68        64.93 o                         
  -3  -1  11        212.44        327.76        40.88 o                         
  -2  -1  11         31.49         35.90        16.66 o                         
  -1  -1  11       1549.37       1575.65        41.57 o                         
   0  -1  11       6306.52       5998.25       170.69 o                         
   1  -1  11       2492.40       2516.12        61.01 o                         
   2  -1  11         44.05         91.90        32.56 o                         
   3  -1  11        105.58        123.04        34.42 o                         
   4  -1  11          3.60         -4.97        32.35 o                         
   5  -1  11        223.47        259.41        43.36 o                         
   6  -1  11         48.71         68.17        39.52 o                         
   7  -1  11         58.07        108.49        71.23 o                         
   8  -1  11         30.56         99.31        87.87 o                         
  -7   0  11        116.60         77.93        35.00 o                         
  -6   0  11          1.37        -18.22        43.50 o                         
  -5   0  11          4.78        -38.14        38.14 o                         
  -4   0  11       1079.62       1054.61        57.68 o                         
  -3   0  11        627.84        628.17        42.76 o                         
  -2   0  11        147.44        197.95        23.54 o                         
  -1   0  11        148.11        129.20        19.34 o                         
   0   0  11       1108.00       1207.55        40.53 o                         
   1   0  11       3985.39       4082.78       101.07 o                         
   2   0  11       2757.30       2836.99        82.93 o                         
   3   0  11        153.32        154.59        24.69 o                         
   4   0  11        409.60        389.89        43.36 o                         
   5   0  11        910.84        938.21        61.48 o                         
   6   0  11        348.66        386.27        50.43 o                         
   7   0  11        383.58        498.42        57.50 o                         
   8   0  11          7.63         58.75        50.95 o                         
  -7   1  11         22.73         -3.55        24.04 o                         
  -6   1  11         49.16        -26.60        29.59 o                         
  -5   1  11          0.06        -26.90        26.90 o                         
  -4   1  11        221.37        218.67        36.12 o                         
  -3   1  11       1756.66       1675.59        63.38 o                         
  -2   1  11        280.24        255.61        20.20 o                         
  -1   1  11       2024.59       1847.13        84.98 o                         
   0   1  11        100.06         90.56        18.37 o                         
   1   1  11         30.77         10.19        20.39 o                         
   2   1  11        335.95        337.15        28.09 o                         
   3   1  11       1248.97       1236.28        56.04 o                         
   4   1  11       1930.10       2061.31        57.86 o                         
   5   1  11        122.08        151.27        28.84 o                         
   6   1  11        744.68        829.56        59.74 o                         
   7   1  11        864.18        944.74        92.55 o                         
   8   1  11        398.72        327.05        59.79 o                         
  -7   2  11         47.88        124.03        34.87 o                         
  -6   2  11         67.22         69.17        43.76 o                         
  -5   2  11       1369.51       1253.56        68.17 o                         
  -4   2  11        769.54        690.22        79.23 o                         
  -3   2  11          5.27         27.64        27.19 o                         
  -2   2  11        542.43        627.72        51.19 o                         
  -1   2  11        428.93        431.68        27.27 o                         
   0   2  11        321.56        285.31        26.69 o                         
   1   2  11         27.88         33.22        19.57 o                         
   2   2  11          0.54          3.57        19.18 o                         
   3   2  11        336.67        389.19        30.29 o                         
   4   2  11       1657.07       1732.12        98.21 o                         
   5   2  11       1671.50       1800.71        57.51 o                         
   6   2  11         16.24        -25.06        33.53 o                         
   7   2  11         16.29        -14.79        54.85 o                         
   8   2  11        565.50        501.23        70.71 o                         
  -7   3  11        336.48        446.63       120.63 o                         
  -6   3  11        309.97        291.78        44.23 o                         
  -5   3  11        133.99        107.82        33.67 o                         
  -4   3  11       1522.54       1296.08        63.04 o                         
  -3   3  11        600.16        647.43        47.28 o                         
  -2   3  11        108.19        151.68        29.43 o                         
  -1   3  11       1940.35       1997.79        53.07 o                         
   0   3  11       2230.90       2168.03        55.92 o                         
   1   3  11        759.35        815.64        38.14 o                         
   2   3  11       2483.96       2293.49        56.18 o                         
   3   3  11         32.59         34.45        21.16 o                         
   4   3  11        302.52        326.11        40.42 o                         
   5   3  11        389.85        395.37        43.80 o                         
   6   3  11          4.02        -12.25        32.62 o                         
   7   3  11        581.65        641.91        47.59 o                         
   8   3  11          5.23         70.92        35.25 o                         
  -6   4  11        498.08        458.54        51.75 o                         
  -5   4  11        608.10        493.13        49.46 o                         
  -4   4  11        227.52        292.10        41.45 o                         
  -3   4  11        667.28        669.47        49.73 o                         
  -2   4  11        674.64        663.52        44.86 o                         
  -1   4  11       2284.72       2208.33        55.91 o                         
   0   4  11       1209.20       1194.76        43.85 o                         
   1   4  11         11.76          9.59        19.70 o                         
   2   4  11       1651.80       1716.86        54.54 o                         
   3   4  11       1210.44       1059.36        57.27 o                         
   4   4  11         19.64         35.77        28.86 o                         
   5   4  11        177.72        142.37        35.89 o                         
   6   4  11        150.90        164.57        39.71 o                         
   7   4  11          4.43        -10.36        40.82 o                         
   8   4  11          0.35         24.46        30.43 o                         
   9   4  11         20.30         18.70        43.87 o                         
  -6   5  11         47.06         61.74        46.05 o                         
  -5   5  11        137.52        191.91        37.95 o                         
  -4   5  11        413.11        444.67        45.54 o                         
  -3   5  11        386.77        381.89        40.75 o                         
  -2   5  11        123.01        124.19        30.77 o                         
  -1   5  11         10.44          9.13        19.06 o                         
   0   5  11       6275.42       6288.26       107.40 o                         
   1   5  11       6292.08       6191.70       105.88 o                         
   2   5  11       1686.43       1553.98        67.02 o                         
   3   5  11        632.74        571.67        48.63 o                         
   4   5  11       1264.08       1324.00        63.81 o                         
   5   5  11       1567.59       1408.41        65.08 o                         
   6   5  11        642.23        688.91        68.11 o                         
   7   5  11        138.95        147.12        37.17 o                         
   8   5  11        707.94        600.09        59.20 o                         
   9   5  11        756.43        747.09        58.67 o                         
  -5   6  11          0.27          2.27        34.88 o                         
  -4   6  11         12.54         54.57        59.57 o                         
  -3   6  11          0.34        -22.88        22.88 o                         
  -2   6  11        474.67        498.14        43.80 o                         
  -1   6  11         59.70         81.30        29.81 o                         
   0   6  11        844.84        945.99        43.61 o                         
   1   6  11        103.60         92.56        87.09 o                         
   2   6  11        737.03        600.97        48.72 o                         
   3   6  11       2185.84       2019.52       118.29 o                         
   4   6  11          0.48         25.96        27.47 o                         
   5   6  11        566.66        559.09        51.49 o                         
   6   6  11       3175.98       3051.16       100.29 o                         
   7   6  11        851.06        864.30        65.21 o                         
   8   6  11          2.19         27.54        33.44 o                         
   9   6  11        190.60        272.41        49.96 o                         
  -5   7  11        149.02         95.62        81.36 o                         
  -4   7  11         90.55        134.87        31.09 o                         
  -3   7  11         22.35         75.24        31.46 o                         
  -2   7  11        849.17        870.08        83.88 o                         
  -1   7  11         46.22        111.69        32.56 o                         
   0   7  11         26.35         59.70        33.80 o                         
   1   7  11        228.78        307.81        51.47 o                         
   2   7  11       1326.01       1121.79        61.44 o                         
   3   7  11         62.06         46.37        32.50 o                         
   4   7  11       1049.24       1028.88       127.13 o                         
   5   7  11         39.19         61.84        33.34 o                         
   6   7  11        162.61         97.97        36.19 o                         
   7   7  11        309.45        299.79        48.93 o                         
   8   7  11       1017.40       1049.46        74.82 o                         
   9   7  11        354.72        413.47        88.13 o                         
  -4   8  11         37.64         47.12        19.53 o                         
  -3   8  11        546.36        589.40        48.47 o                         
  -2   8  11         16.52          6.98        16.97 o                         
  -1   8  11        808.87        811.11        84.75 o                         
   0   8  11        300.09        367.90        44.64 o                         
   1   8  11       1272.34       1189.30        65.96 o                         
   2   8  11          5.23         -6.79        32.11 o                         
   3   8  11        245.09        281.36        43.15 o                         
   4   8  11        113.57        134.26        56.15 o                         
   5   8  11         26.24         25.07        35.47 o                         
   6   8  11         13.51         27.81        33.84 o                         
   7   8  11         11.67          4.03        34.48 o                         
   8   8  11        174.53        145.69        41.71 o                         
   9   8  11        123.17         96.99        47.32 o                         
  -4   9  11          6.69        120.75        73.43 o                         
  -3   9  11        281.73        324.81        35.03 o                         
  -2   9  11        706.83        758.52        65.06 o                         
  -1   9  11         25.70         72.79        35.36 o                         
   0   9  11         13.12        -43.92        69.15 o                         
   1   9  11       1240.35       1304.55        76.84 o                         
   2   9  11       1974.36       1963.12        91.51 o                         
   3   9  11        605.65        575.21        82.67 o                         
   4   9  11        832.46        840.10        64.98 o                         
   5   9  11         52.32         12.69        35.46 o                         
   6   9  11        612.83        573.15        57.71 o                         
   7   9  11         62.30         51.70        64.73 o                         
   8   9  11        142.18        180.69        46.61 o                         
   9   9  11         13.17        -41.48        45.73 o                         
  -3  10  11          4.77        -44.72        44.72 o                         
  -2  10  11        253.10        239.90        40.07 o                         
  -1  10  11        256.55        329.13        63.43 o                         
   1  10  11         62.84         28.49        46.88 o                         
   2  10  11        236.57        179.91        47.74 o                         
   3  10  11       1346.01       1369.49        82.46 o                         
   4  10  11       1462.19       1403.42        77.90 o                         
   5  10  11        110.65        112.87        68.63 o                         
   6  10  11        153.10        182.11        42.92 o                         
   7  10  11        302.29        285.61        55.18 o                         
   8  10  11        190.90        153.58        48.01 o                         
   9  10  11        475.05        452.35        89.95 o                         
  -2  11  11         63.06         27.04        77.99 o                         
  -1  11  11        429.22        772.64       137.79 o                         
   0  11  11        192.32        288.05        86.31 o                         
   1  11  11        395.04        424.98        69.24 o                         
   2  11  11          2.41        -27.75        46.87 o                         
   3  11  11          5.31         53.35        45.68 o                         
   4  11  11        443.46        383.92        57.10 o                         
   5  11  11        181.83        201.23        51.42 o                         
   6  11  11         17.00          5.89        42.83 o                         
   7  11  11          5.70        -31.83        42.48 o                         
   8  11  11          7.86         22.89        48.47 o                         
  -1  12  11        171.15        205.91        73.03 o                         
   0  12  11         79.65        140.91        98.27 o                         
   1  12  11         20.20        -58.16        58.16 o                         
   2  12  11         32.64         38.92        56.85 o                         
   3  12  11          1.93        -31.13        51.54 o                         
   4  12  11         33.76         84.71        52.60 o                         
   5  12  11        159.37        159.43        63.95 o                         
   6  12  11        155.49         46.83        86.83 o                         
   7  12  11        107.17         47.41        71.23 o                         
   0  13  11         29.07         14.04       103.47 o                         
   1  13  11         41.80         39.00        96.71 o                         
   2  13  11        323.92        286.62        78.59 o                         
   3  13  11        386.14        340.01        78.22 o                         
   4  13  11        166.84        199.86        63.86 o                         
   5  13  11          3.39        -25.51        60.29 o                         
   6  13  11         10.90         38.94        56.33 o                         
   2  14  11          5.57        -86.83       158.06 o                         
   3  14  11         21.40          3.98        82.49 o                         
   4  14  11         47.80        -59.51        80.69 o                         
  -4 -10  12        348.85        272.97       143.50 o                         
  -3 -10  12        388.82        483.73       117.51 o                         
  -2 -10  12         61.23        179.39        50.17 o                         
  -1 -10  12        148.57         77.00        48.96 o                         
   0 -10  12         21.07        -97.23        97.23 o                         
  -5  -9  12        508.32        559.98       123.23 o                         
  -4  -9  12          1.67        -36.14        36.14 o                         
  -3  -9  12         13.78         36.12        48.18 o                         
  -2  -9  12        173.49        212.55        75.91 o                         
  -1  -9  12        424.43        384.56        61.59 o                         
   0  -9  12        104.87        185.28        55.84 o                         
   1  -9  12         39.82          7.41        47.24 o                         
   2  -9  12        213.41        251.00       112.83 o                         
  -6  -8  12          5.68        -61.35       116.47 o                         
  -5  -8  12         75.10          3.12        96.19 o                         
  -4  -8  12        256.55        242.81       103.99 o                         
  -3  -8  12         75.32        100.32        49.10 o                         
  -2  -8  12          0.03        -28.19        43.56 o                         
  -1  -8  12         21.64         16.10        42.79 o                         
   0  -8  12       1136.34       1104.07        81.79 o                         
   1  -8  12       1339.28       1370.70        94.11 o                         
   2  -8  12        428.97        348.97        99.05 o                         
   3  -8  12         11.41          2.64        44.11 o                         
  -6  -7  12         26.59        -99.83        99.83 o                         
  -5  -7  12         37.06        -63.95        92.03 o                         
  -4  -7  12         78.40         99.83        79.55 o                         
  -3  -7  12         31.92         40.38        41.40 o                         
  -2  -7  12         37.97         71.28        71.23 o                         
  -1  -7  12          2.20         25.32        40.62 o                         
   0  -7  12        180.99        190.91        52.25 o                         
   1  -7  12        228.79        194.86        51.99 o                         
   2  -7  12        568.96        552.79        65.61 o                         
   3  -7  12        478.29        424.39        65.08 o                         
   4  -7  12        117.10         91.28        64.99 o                         
  -6  -6  12        416.10        435.71       114.39 o                         
  -5  -6  12        727.79        754.44       116.99 o                         
  -4  -6  12        235.49        306.77        85.27 o                         
  -3  -6  12          0.39        -24.38        37.87 o                         
  -2  -6  12        325.87        331.27        52.30 o                         
  -1  -6  12        162.67        155.26        44.00 o                         
   0  -6  12        362.66        364.38       144.02 o                         
   1  -6  12          1.02         55.89        43.00 o                         
   2  -6  12        200.46        190.29        44.58 o                         
   3  -6  12        106.91        117.73        47.15 o                         
   4  -6  12        137.50         85.63        49.57 o                         
   5  -6  12         63.97        -25.69        50.27 o                         
  -7  -5  12        102.73        111.27       112.31 o                         
  -6  -5  12         13.70         56.67        92.03 o                         
  -5  -5  12       1084.40       1118.40       125.83 o                         
  -4  -5  12       1434.53       1476.12       129.47 o                         
  -3  -5  12       2075.36       1980.72        83.63 o                         
  -2  -5  12        106.78        127.97        43.09 o                         
  -1  -5  12        133.04         37.12        40.98 o                         
   0  -5  12        184.83        142.81        50.95 o                         
   1  -5  12        799.19        664.13        92.55 o                         
   2  -5  12          7.04          0.09        37.94 o                         
   3  -5  12         12.20         25.64        40.32 o                         
   4  -5  12        255.01        243.76        54.97 o                         
   5  -5  12         32.80         24.20        44.32 o                         
   6  -5  12         58.11         71.18        51.59 o                         
  -7  -4  12        221.69        419.83       114.65 o                         
  -6  -4  12        101.51        185.26        76.95 o                         
  -5  -4  12         36.68         74.17        28.48 o                         
  -4  -4  12          2.72         -4.16        67.07 o                         
  -3  -4  12        686.46        727.56        56.32 o                         
  -2  -4  12       2381.41       2635.92        97.23 o                         
  -1  -4  12         21.88         29.87        35.94 o                         
   0  -4  12          8.47         33.76        39.00 o                         
   1  -4  12       1412.15       1523.96        76.84 o                         
   2  -4  12       1681.35       1629.34        76.92 o                         
   3  -4  12        453.78        475.62        56.33 o                         
   4  -4  12        222.20        232.44        48.63 o                         
   5  -4  12        249.63        171.76        47.36 o                         
   6  -4  12         82.94         90.94        94.37 o                         
   7  -4  12        154.39        107.92        68.11 o                         
  -7  -3  12         51.65        144.08        51.70 o                         
  -6  -3  12          4.61        -23.06        23.06 o                         
  -5  -3  12        206.93        209.62        42.36 o                         
  -4  -3  12        157.39        199.51        31.21 o                         
  -3  -3  12          8.06         65.47        33.22 o                         
  -2  -3  12          5.49          2.20        32.04 o                         
  -1  -3  12        334.90        336.53        44.79 o                         
   0  -3  12        768.35        803.39        57.76 o                         
   1  -3  12        958.30        975.68        81.63 o                         
   2  -3  12         57.13         70.56        39.31 o                         
   3  -3  12       1277.91       1353.23        71.72 o                         
   4  -3  12       1528.16       1425.05        77.45 o                         
   5  -3  12        531.20        495.48        58.43 o                         
   6  -3  12        137.28        167.24        56.15 o                         
   7  -3  12         36.30         46.84        54.94 o                         
  -7  -2  12         92.76         35.36        55.52 o                         
  -6  -2  12         34.95         89.47        30.98 o                         
  -5  -2  12        192.03        293.86       100.61 o                         
  -4  -2  12        399.12        414.12        42.34 o                         
  -3  -2  12        107.88        108.79        25.46 o                         
  -2  -2  12          6.04         21.10        16.37 o                         
  -1  -2  12        274.57        260.03        49.50 o                         
   0  -2  12       2479.65       2508.20        86.57 o                         
   1  -2  12       1263.44       1330.98        70.20 o                         
   2  -2  12        188.80        146.07        38.23 o                         
   3  -2  12         15.09          8.57        33.08 o                         
   4  -2  12        100.69         82.30        37.62 o                         
   5  -2  12        575.23        608.62        59.87 o                         
   6  -2  12       1460.66       1568.77       137.79 o                         
   7  -2  12        187.50        119.64        48.00 o                         
   8  -2  12         92.68        251.13       113.35 o                         
  -7  -1  12        819.61        794.98        71.73 o                         
  -6  -1  12        366.25        462.03        50.84 o                         
  -5  -1  12        327.47        358.49        42.64 o                         
  -4  -1  12        978.90        980.26        92.03 o                         
  -3  -1  12       2603.58       2531.35        73.11 o                         
  -2  -1  12        660.83        681.79        31.74 o                         
  -1  -1  12       2245.50       2424.69        53.81 o                         
   0  -1  12        435.41        429.63        25.19 o                         
   1  -1  12        166.53        173.77        38.47 o                         
   2  -1  12        201.72        163.33        35.78 o                         
   3  -1  12        207.16        188.32        36.58 o                         
   4  -1  12        804.77        785.21        65.25 o                         
   5  -1  12        104.73         71.45        40.80 o                         
   6  -1  12         23.99         87.73        40.05 o                         
   7  -1  12        292.80        346.78        54.82 o                         
   8  -1  12        139.90        109.19        54.07 o                         
  -7   0  12        104.82         56.85        34.27 o                         
  -6   0  12       1190.41       1113.88       133.37 o                         
  -5   0  12        794.83        818.38        60.42 o                         
  -4   0  12       1517.34       1464.94        90.38 o                         
  -3   0  12          1.73         29.72        26.78 o                         
  -2   0  12       1703.75       1741.57        59.89 o                         
  -1   0  12       2536.54       2544.69        91.63 o                         
   0   0  12       1029.49       1105.57        40.85 o                         
   1   0  12        865.63        921.46        55.34 o                         
   2   0  12        268.27        258.10        27.82 o                         
   3   0  12       1462.68       1434.28        65.35 o                         
   4   0  12        353.50        361.52        44.45 o                         
   5   0  12        331.70        357.03        71.49 o                         
   6   0  12          1.62        -34.73        34.73 o                         
   7   0  12         17.04        -40.56        40.56 o                         
   8   0  12          0.35        -45.76        45.76 o                         
  -7   1  12        132.16        231.32        78.42 o                         
  -6   1  12         79.69         55.95        57.04 o                         
  -5   1  12        168.39        164.03        36.40 o                         
  -4   1  12        667.55        697.72        51.31 o                         
  -3   1  12       1404.83       1331.61        59.12 o                         
  -2   1  12        395.38        379.69       101.65 o                         
  -1   1  12         47.33         47.24        20.07 o                         
   0   1  12       1993.30       2204.37        55.65 o                         
   1   1  12       2812.12       2880.26        69.44 o                         
   2   1  12        529.82        528.58        57.89 o                         
   3   1  12          0.94          9.17        22.31 o                         
   4   1  12       1445.54       1585.56        55.03 o                         
   5   1  12        960.17       1029.49        63.56 o                         
   6   1  12          9.81         20.12        38.04 o                         
   7   1  12        139.53        170.54        55.11 o                         
   8   1  12        135.40        122.71        47.32 o                         
  -6   2  12         15.25        -11.63        26.56 o                         
  -5   2  12         13.51         48.20        40.60 o                         
  -4   2  12         56.91         63.38        32.79 o                         
  -3   2  12        152.49        212.27        56.34 o                         
  -2   2  12        145.09        180.81        31.78 o                         
  -1   2  12        540.46        526.55        30.59 o                         
   0   2  12          6.01         25.70        18.07 o                         
   1   2  12        768.69        807.29        39.02 o                         
   2   2  12       1220.38       1075.74        52.57 o                         
   3   2  12       2711.93       2749.41        66.26 o                         
   4   2  12       2217.73       2285.75        61.98 o                         
   5   2  12       1232.74       1357.68        54.11 o                         
   6   2  12       2008.32       2048.29        83.59 o                         
   7   2  12       1151.84       1309.74        96.19 o                         
   8   2  12        379.68        428.43        70.19 o                         
  -6   3  12        362.51        430.47        48.37 o                         
  -5   3  12        713.26        594.86        52.63 o                         
  -4   3  12        391.22        401.68        46.50 o                         
  -3   3  12          2.52         28.24        33.00 o                         
  -2   3  12         85.59         95.86        28.85 o                         
  -1   3  12        186.51        222.37        25.75 o                         
   0   3  12         63.86        100.65        22.30 o                         
   1   3  12        106.97         96.59        23.21 o                         
   2   3  12         32.12         52.39        22.56 o                         
   3   3  12       1127.97       1135.55        96.20 o                         
   4   3  12       1273.60       1208.03        63.08 o                         
   5   3  12        797.42        814.16        58.08 o                         
   6   3  12          0.26         11.40        33.52 o                         
   7   3  12        601.30        640.61       115.95 o                         
   8   3  12        801.26        722.72        85.27 o                         
   9   3  12        374.45        352.52        62.91 o                         
  -6   4  12         37.05         10.18        25.18 o                         
  -5   4  12        678.34        648.45        53.82 o                         
  -4   4  12       1273.45       1338.69        66.03 o                         
  -3   4  12       1384.00       1280.46        87.71 o                         
  -2   4  12        617.68        622.69        46.48 o                         
  -1   4  12        164.09        129.56        19.71 o                         
   0   4  12       2458.44       2498.38        61.66 o                         
   1   4  12        825.68        830.52        40.26 o                         
   2   4  12       1007.44        996.75        44.37 o                         
   3   4  12         15.35         52.53        33.54 o                         
   4   4  12        615.62        603.79        49.86 o                         
   5   4  12         11.00         -9.70        31.58 o                         
   6   4  12         55.11         72.35        36.48 o                         
   7   4  12        175.12        132.35        42.21 o                         
   8   4  12          3.59        -38.57        38.57 o                         
   9   4  12         91.29         90.99        48.87 o                         
  -6   5  12        293.48        176.26       115.95 o                         
  -5   5  12         34.73         66.37        68.43 o                         
  -4   5  12         81.82         93.45        29.75 o                         
  -3   5  12       1793.74       1741.07       101.91 o                         
  -2   5  12       2257.82       2209.66       100.47 o                         
  -1   5  12       2390.55       2443.80        84.33 o                         
   0   5  12        154.77        163.94        24.22 o                         
   1   5  12       1389.27       1407.99        49.06 o                         
   2   5  12       3630.53       3472.12       187.70 o                         
   3   5  12       2814.78       2745.00        86.85 o                         
   4   5  12        314.61        339.66        44.46 o                         
   5   5  12        110.03        108.48        36.22 o                         
   6   5  12       1006.16       1050.59        69.66 o                         
   7   5  12          1.81         -4.14        34.34 o                         
   8   5  12        128.98        126.39        40.52 o                         
   9   5  12         36.50         30.44        72.27 o                         
  -5   6  12        101.20        103.31        41.95 o                         
  -4   6  12         31.07         86.72        31.57 o                         
  -3   6  12          6.00         78.04        45.21 o                         
  -2   6  12       1057.61        989.72        65.38 o                         
  -1   6  12       1512.21       1517.05        67.04 o                         
   0   6  12       2857.32       3000.37        71.25 o                         
   1   6  12        116.14         23.63        92.29 o                         
   2   6  12        493.85        431.84        45.09 o                         
   3   6  12        845.30        805.29        55.96 o                         
   4   6  12       1836.38       1824.46       112.57 o                         
   5   6  12       1333.47       1283.23        68.14 o                         
   6   6  12         27.58          0.82        42.12 o                         
   7   6  12        648.31        653.10        59.50 o                         
   8   6  12        576.24        563.18        60.01 o                         
   9   6  12        382.81        385.32        55.17 o                         
  -5   7  12         52.85        155.16        71.30 o                         
  -4   7  12          5.30         35.06        40.88 o                         
  -3   7  12          5.68         60.27        28.19 o                         
  -2   7  12         36.80         23.67        40.26 o                         
  -1   7  12         75.01         67.35        41.08 o                         
   0   7  12        378.17        336.55        57.97 o                         
   1   7  12         30.45         12.48        37.44 o                         
   2   7  12         66.66        120.41        35.84 o                         
   3   7  12        834.51        920.70        62.41 o                         
   4   7  12          3.48          9.54        29.10 o                         
   5   7  12       1982.20       1970.11        82.29 o                         
   6   7  12       1118.59       1196.17        75.20 o                         
   7   7  12        399.15        443.74        55.84 o                         
   8   7  12          6.15        -17.07       103.99 o                         
   9   7  12        379.09        329.69        56.41 o                         
  -4   8  12          2.09        -16.91        16.91 o                         
  -3   8  12         21.85         72.94        24.97 o                         
  -2   8  12        220.19        260.08        46.47 o                         
  -1   8  12          9.79         42.64        31.20 o                         
   0   8  12          9.27         27.10        59.53 o                         
   1   8  12          0.74         15.73        34.78 o                         
   2   8  12         80.87         95.09        37.32 o                         
   3   8  12         54.52         81.98        36.35 o                         
   4   8  12        191.41        187.13        42.08 o                         
   5   8  12         64.44         17.69        35.58 o                         
   6   8  12        421.57        403.50        52.71 o                         
   7   8  12        401.67        421.31        56.91 o                         
   8   8  12        843.60        912.05        74.33 o                         
   9   8  12         65.66         41.85        45.10 o                         
  -3   9  12          4.97        -18.94        18.94 o                         
  -2   9  12        343.82        448.94       118.81 o                         
  -1   9  12        822.39        891.71        93.07 o                         
   0   9  12       1449.89       1512.00       137.27 o                         
   1   9  12        515.84        504.11        58.45 o                         
   2   9  12          3.34         19.22        42.38 o                         
   3   9  12          2.33         67.18        36.78 o                         
   4   9  12        500.08        526.19        54.81 o                         
   5   9  12          4.56         11.80        36.35 o                         
   6   9  12         18.84        -16.16        39.00 o                         
   7   9  12         85.60         76.69        43.28 o                         
   8   9  12         90.46         39.26        42.33 o                         
   9   9  12         74.23         34.31        96.71 o                         
  -3  10  12         53.72         60.31        82.15 o                         
  -2  10  12          4.87         22.22        34.06 o                         
  -1  10  12        112.15        365.00        64.99 o                         
   1  10  12       2655.86       2661.48       103.49 o                         
   2  10  12        983.84        958.07       114.91 o                         
   3  10  12         56.84         77.71        41.94 o                         
   4  10  12          9.61        -18.71        39.98 o                         
   5  10  12        611.23        656.03        66.41 o                         
   6  10  12        935.39        956.36        76.56 o                         
   7  10  12         55.64         98.86        53.55 o                         
   8  10  12         53.75         87.59        47.60 o                         
  -2  11  12         65.91         27.56        90.47 o                         
  -1  11  12        274.85        497.59       127.91 o                         
   0  11  12        272.84        226.18        97.75 o                         
   1  11  12        600.36        699.11        77.01 o                         
   2  11  12        841.16        774.23       113.35 o                         
   3  11  12        397.29        450.30        65.77 o                         
   4  11  12        205.67        214.05        51.74 o                         
   5  11  12          9.71        -12.20        43.19 o                         
   6  11  12         82.02        105.20        47.69 o                         
   7  11  12        234.45        215.02        54.53 o                         
   8  11  12        161.36        192.34       116.73 o                         
  -1  12  12          1.68         99.13        73.99 o                         
   0  12  12        166.83        256.85       105.55 o                         
   1  12  12          9.94         19.24        81.11 o                         
   2  12  12        123.73        154.52        64.52 o                         
   3  12  12         25.72         63.28        53.00 o                         
   4  12  12        502.52        527.65        70.78 o                         
   5  12  12        363.88        374.09        64.42 o                         
   6  12  12         30.37        -29.13        53.37 o                         
   7  12  12        112.25        125.45        64.73 o                         
   1  13  12          8.22        -44.20       101.39 o                         
   2  13  12         61.93         65.28        71.83 o                         
   3  13  12         14.62         -1.14        63.03 o                         
   4  13  12          1.29        -15.34        55.52 o                         
   5  13  12         62.06         61.67        61.21 o                         
   6  13  12        161.12        148.31        70.46 o                         
   3  14  12         32.35       -100.35       166.38 o                         
  -4  -9  13        110.45        194.98       111.27 o                         
  -3  -9  13        362.25        506.02       104.77 o                         
  -2  -9  13        130.10        175.30        54.70 o                         
  -1  -9  13          0.93        -50.03        50.03 o                         
   0  -9  13        200.14        170.74        70.71 o                         
   1  -9  13        327.24        378.46        94.89 o                         
  -5  -8  13         37.53        -34.84        93.07 o                         
  -4  -8  13          6.84         -8.84        93.07 o                         
  -3  -8  13        534.33        616.45        66.85 o                         
  -2  -8  13        717.92        708.03       107.89 o                         
  -1  -8  13        331.16        412.96        63.44 o                         
   0  -8  13         16.38         48.70        48.57 o                         
   1  -8  13        475.57        508.48        72.83 o                         
   2  -8  13        548.74        540.70        70.60 o                         
  -5  -7  13         25.29         -2.60       104.51 o                         
  -4  -7  13         39.85         71.75        88.39 o                         
  -3  -7  13          6.03        -37.66        37.66 o                         
  -2  -7  13        423.93        399.74        57.27 o                         
  -1  -7  13        558.04        599.35        67.66 o                         
   0  -7  13        655.89        688.55        69.67 o                         
   1  -7  13        150.58        142.11        78.77 o                         
   2  -7  13        324.68        273.01        67.59 o                         
   3  -7  13        646.43        611.99       109.71 o                         
   4  -7  13        615.65        469.88        74.59 o                         
  -6  -6  13         12.59        -95.15        95.15 o                         
  -5  -6  13         29.53         11.96        97.75 o                         
  -4  -6  13         62.45        102.95        85.27 o                         
  -3  -6  13         25.75         28.67        40.39 o                         
  -2  -6  13          7.21         18.42        41.51 o                         
  -1  -6  13          1.57          6.15        49.91 o                         
   0  -6  13        383.11        384.90        56.97 o                         
   1  -6  13          1.80        -43.35        68.63 o                         
   2  -6  13         38.73         64.14        51.70 o                         
   3  -6  13        136.02        131.82        52.56 o                         
   4  -6  13          4.06        -34.99        50.59 o                         
   5  -6  13        125.54        204.63       108.41 o                         
  -6  -5  13        301.13        204.86       109.71 o                         
  -5  -5  13        453.78        386.32       103.47 o                         
  -4  -5  13         15.79         49.39        79.03 o                         
  -3  -5  13        514.98        553.57        52.99 o                         
  -2  -5  13       1290.90       1446.71       121.93 o                         
  -1  -5  13          4.80        -19.22        40.05 o                         
   0  -5  13        127.65         76.39        40.20 o                         
   1  -5  13          1.73          8.32        43.68 o                         
   2  -5  13         34.33         32.97        42.57 o                         
   3  -5  13         15.44        -43.23        43.75 o                         
   4  -5  13         68.95        124.94        52.51 o                         
   5  -5  13          2.19        -39.83        39.83 o                         
   6  -5  13         25.86        165.86        71.75 o                         
  -6  -4  13        607.00        693.61       129.99 o                         
  -5  -4  13        935.22        986.86       128.95 o                         
  -3  -4  13        112.07         20.80        66.55 o                         
  -2  -4  13        521.76        552.76        55.00 o                         
  -1  -4  13       1796.23       1909.27        82.89 o                         
   0  -4  13       1881.15       2003.57        85.99 o                         
   1  -4  13        523.88        520.79        55.63 o                         
   2  -4  13        171.58        169.80        46.51 o                         
   3  -4  13        117.40         61.61        51.21 o
[truncated: 121,908 more chars]
