# Supplementary material for: Crystal structures of bis- and hexakis[(6,6′-di­hydroxy­bipyridine)copper(II)] nitrate coordination complexes
Source: Acta Crystallogr E Crystallogr Commun. 2015 Nov 4;71(Pt 12):1447–53. doi: 10.1107/S205698901502037X (PMC4719811; doi:10.1107/S205698901502037X)
Supplement: Supplementary file 3 [file e-71-01447-IIsup3.hkl]

data_II                                                                         
_shelx_title ' GMF12038_0m in P-1'                                              
_shelx_refln_list_code          4                                               
_shelx_F_calc_maximum      355.66                                               
_exptl_crystal_F_000       954.00                                               
_reflns_d_resolution_high  0.6706                                               
                                                                                
loop_                                                                           
 _space_group_symop_operation_xyz                                               
 'x, y, z'                                                                      
 '-x, -y, -z'                                                                   
                                                                                
_cell_length_a    10.2135                                                       
_cell_length_b    13.3707                                                       
_cell_length_c    14.0565                                                       
_cell_angle_alpha  64.591                                                       
_cell_angle_beta   75.659                                                       
_cell_angle_gamma  82.262                                                       
                                                                                
_shelx_F_squared_multiplier     1.000                                           
                                                                                
loop_                                                                           
 _refln_index_h                                                                 
 _refln_index_k                                                                 
 _refln_index_l                                                                 
 _refln_F_squared_calc                                                          
 _refln_F_squared_meas                                                          
 _refln_F_squared_sigma                                                         
 _refln_observed_status                                                         
   1   0   0      10004.76      10853.83        96.44 o                         
   2   0   0        621.74        601.53         9.59 o                         
   3   0   0      15923.54      15774.21       139.22 o                         
   4   0   0      12774.74      13331.35       119.43 o                         
   5   0   0         29.53         44.73        12.85 o                         
   6   0   0        504.10        528.54        17.83 o                         
   7   0   0       5857.72       6167.14        73.32 o                         
   8   0   0       1457.28       1451.13        34.82 o                         
   9   0   0        774.60        819.48        37.69 o                         
  10   0   0       2664.79       2749.56        61.30 o                         
  11   0   0       1254.69       1196.83        62.01 o                         
  12   0   0        201.02        150.32        72.58 o                         
  13   0   0        387.20        401.09        83.04 o                         
  14   0   0        265.64        117.45       113.06 o                         
 -14   1   0        268.48        267.09       105.94 o                         
 -13   1   0       1740.51       1746.12       120.66 o                         
 -12   1   0        463.63        578.68        73.18 o                         
 -11   1   0          0.39        -42.80        42.80 o                         
 -10   1   0       1308.99       1420.92        42.20 o                         
  -9   1   0        151.53        159.02        30.14 o                         
  -8   1   0       2165.51       2325.85        41.38 o                         
  -7   1   0        301.75        338.21        23.51 o                         
  -6   1   0       1954.47       1944.48        29.13 o                         
  -5   1   0       3582.83       3998.98        44.09 o                         
  -4   1   0       2067.77       2315.86        25.97 o                         
  -3   1   0       1809.41       1692.40        17.58 o                         
  -2   1   0         22.55         68.91         5.38 o                         
  -1   1   0        323.70        334.39         5.40 o                         
   0   1   0        318.49        445.69         7.83 o                         
   1   1   0        516.98        669.75        11.72 o                         
   2   1   0       2750.05       2983.72        36.80 o                         
   3   1   0      12764.76      12951.74       122.48 o                         
   4   1   0          0.31         -5.54        12.39 o                         
   5   1   0         54.05         29.13        14.72 o                         
   6   1   0        754.50        767.68        21.82 o                         
   7   1   0       3123.24       3290.83        46.63 o                         
   8   1   0        933.22       1030.96        35.68 o                         
   9   1   0       1005.59       1101.31        40.54 o                         
  10   1   0         25.78         92.85        45.36 o                         
  11   1   0        110.87        164.03        57.85 o                         
  12   1   0       1031.76       1024.71        85.61 o                         
  13   1   0       1674.16       1628.97       131.66 o                         
 -14   2   0       1006.00        892.23       106.17 o                         
 -13   2   0         36.84        100.75        93.72 o                         
 -12   2   0        107.35        124.27        58.66 o                         
 -11   2   0        913.56        862.34        56.93 o                         
 -10   2   0        442.83        414.85        37.08 o                         
  -9   2   0        955.10        933.44        34.88 o                         
  -8   2   0       1112.40       1126.35        31.72 o                         
  -7   2   0        795.36        831.92        26.02 o                         
  -6   2   0       1775.35       1982.56        29.08 o                         
  -5   2   0       9200.32       9283.34        90.61 o                         
  -4   2   0        647.14        637.22        10.76 o                         
  -3   2   0        332.86        259.10         8.47 o                         
  -2   2   0       1543.52       1401.51        16.99 o                         
  -1   2   0       4867.23       4986.24        49.36 o                         
   0   2   0      33076.29      34379.97       388.51 o                         
   1   2   0         63.09        110.24        11.35 o                         
   2   2   0        331.17        380.38        14.09 o                         
   3   2   0        330.31        412.23        19.07 o                         
   4   2   0       2241.95       2346.70        35.18 o                         
   5   2   0        218.15        276.69        17.04 o                         
   6   2   0        297.89        282.57        20.34 o                         
   7   2   0       1200.93       1220.10        28.62 o                         
   8   2   0       1235.02       1320.78        39.26 o                         
   9   2   0       4476.94       4657.26        72.59 o                         
  10   2   0       3758.77       3998.95        94.08 o                         
  11   2   0       1226.91       1143.00        82.70 o                         
  12   2   0        182.65         86.64       112.58 o                         
  14   2   0         55.57         49.85        46.25 o                         
 -13   3   0        192.22        144.32        71.80 o                         
 -12   3   0        412.82        387.96        67.59 o                         
 -11   3   0        195.40         76.71        48.51 o                         
 -10   3   0       1034.40       1057.54        52.07 o                         
  -9   3   0        641.42        590.09        34.76 o                         
  -8   3   0        998.68        934.25        29.83 o                         
  -7   3   0       1897.44       1857.01        32.82 o                         
  -6   3   0      10094.26      10188.67       101.66 o                         
  -5   3   0       1477.21       1298.86        16.70 o                         
  -4   3   0       5516.27       5334.80        50.75 o                         
  -3   3   0      16066.48      15869.94       148.56 o                         
  -2   3   0       3518.32       3492.23        40.25 o                         
  -1   3   0       4579.33       4766.47        54.83 o                         
   0   3   0       4577.08       4814.12        59.31 o                         
   1   3   0       1768.80       1935.56        32.58 o                         
   2   3   0       2695.43       2807.92        42.26 o                         
   3   3   0        198.23        209.00        17.45 o                         
   4   3   0       4018.38       4510.30        65.39 o                         
   5   3   0          1.42          1.61        22.97 o                         
   6   3   0        317.13        305.88        28.45 o                         
   7   3   0       5905.00       6000.88        73.81 o                         
   8   3   0        551.92        494.58        39.95 o                         
   9   3   0        113.48        226.82        46.46 o                         
  10   3   0         36.49         65.68        93.62 o                         
  13   3   0       1219.24       1067.81       120.49 o                         
 -13   4   0         41.33        -48.82        93.49 o                         
 -12   4   0         45.21        -43.60        57.67 o                         
 -11   4   0        161.10        239.98        49.14 o                         
 -10   4   0          2.04         46.38        40.17 o                         
  -9   4   0       2175.15       2191.86        51.54 o                         
  -8   4   0         37.91          1.03        30.35 o                         
  -7   4   0         18.45         16.03        21.39 o                         
  -6   4   0       3803.15       3730.46        37.81 o                         
  -5   4   0        100.41         69.59        12.44 o                         
  -4   4   0        307.43        237.08        11.50 o                         
  -3   4   0          5.23         31.01        13.13 o                         
  -2   4   0       2790.53       2750.72        35.62 o                         
  -1   4   0       5466.91       4921.14        58.07 o                         
   0   4   0        208.90        173.51        16.25 o                         
   1   4   0         16.29         22.48        16.44 o                         
   2   4   0        242.42        354.86        20.01 o                         
   3   4   0       5858.09       6249.24        84.73 o                         
   4   4   0         84.86        175.03        21.27 o                         
   5   4   0        601.80        641.86        28.92 o                         
   6   4   0         76.39         59.23        28.62 o                         
   7   4   0       1775.30       1925.03        48.26 o                         
   8   4   0        621.97        580.90        46.76 o                         
   9   4   0       6775.35       6908.90       114.73 o                         
  11   4   0       1050.23       1102.62        96.39 o                         
  12   4   0        182.09         39.78       106.71 o                         
  13   4   0       1181.51       1027.42       121.90 o                         
  14   4   0        760.46        644.42       186.40 o                         
 -13   5   0        464.76        454.99       129.98 o                         
 -12   5   0         87.81         87.10        79.94 o                         
 -11   5   0         30.15         12.36        46.71 o                         
 -10   5   0       2805.93       2703.89        58.46 o                         
  -9   5   0          0.38         -3.41        33.89 o                         
  -8   5   0        274.84        246.29        30.64 o                         
  -7   5   0       2497.80       2420.59        44.72 o                         
  -6   5   0       4151.91       3728.27        40.24 o                         
  -5   5   0       1031.46        850.42        17.74 o                         
  -4   5   0       1334.07       1071.75        23.12 o                         
  -3   5   0      14139.86      14129.44       137.94 o                         
  -2   5   0         27.14         19.80        13.65 o                         
  -1   5   0       1723.26       1640.51        27.73 o                         
   0   5   0      11656.67      12094.40       156.68 o                         
   1   5   0        597.01        522.99        22.04 o                         
   2   5   0       1018.28        971.94        28.94 o                         
   3   5   0       1051.37        994.70        29.33 o                         
   4   5   0       4797.24       4957.62        67.56 o                         
   5   5   0       2091.09       2306.79        41.20 o                         
   6   5   0       5071.64       5542.07        85.84 o                         
   7   5   0       4864.81       5180.86        84.77 o                         
   8   5   0       1242.30       1319.21        62.22 o                         
   9   5   0        290.37        436.20        94.20 o                         
   9   5   0        187.02        242.76        94.28 o                         
  10   5   0        658.73        728.01        83.75 o                         
  11   5   0        859.99        945.85        93.80 o                         
  12   5   0        575.25        430.85        94.05 o                         
  13   5   0        226.84        342.72        82.90 o                         
 -12   6   0         21.55         57.91        68.61 o                         
 -11   6   0         97.67         86.70        63.89 o                         
 -10   6   0        703.09        662.49        41.62 o                         
  -9   6   0       2444.33       2381.09        51.75 o                         
  -8   6   0        789.69        674.33        34.77 o                         
  -7   6   0        383.29        349.52        37.13 o                         
  -6   6   0       3328.27       3331.17        61.52 o                         
  -5   6   0        220.98        225.52        21.37 o                         
  -4   6   0       1447.54       1300.48        28.40 o                         
  -3   6   0       1376.95       1306.13        28.27 o                         
  -2   6   0        145.49        111.94        18.48 o                         
  -1   6   0       9978.12       9983.03       121.06 o                         
   0   6   0       1250.25       1159.92        34.85 o                         
   1   6   0        338.07        311.76        23.35 o                         
   2   6   0       1638.91       1731.24        35.73 o                         
   3   6   0       1323.17       1439.23        36.16 o                         
   4   6   0       1677.86       1723.30        41.18 o                         
   5   6   0       1433.15       1390.83        52.34 o                         
   6   6   0        930.18       1034.24        42.48 o                         
   7   6   0       2021.74       2026.26        54.84 o                         
   8   6   0         44.55        -14.19       110.18 o                         
   8   6   0        116.31        205.73        87.79 o                         
   9   6   0       1334.33       1372.54        69.02 o                         
  10   6   0       2500.90       2519.01       109.59 o                         
  11   6   0        749.00        680.44        74.48 o                         
  12   6   0        610.34        544.22        97.48 o                         
  13   6   0        864.91        857.50        92.05 o                         
 -12   7   0        154.83        149.85        72.90 o                         
 -11   7   0         24.81        -31.61        66.26 o                         
 -10   7   0        137.47        120.22        38.32 o                         
  -9   7   0          7.98        -46.79        46.79 o                         
  -8   7   0         29.97        -26.49        43.21 o                         
  -7   7   0       1180.68       1265.21        48.56 o                         
  -6   7   0       2218.85       2206.88        58.11 o                         
  -5   7   0        335.61        283.35        29.29 o                         
  -4   7   0       1161.33       1105.66        29.90 o                         
  -3   7   0       9849.71       9947.84       120.55 o                         
  -2   7   0       2060.47       2169.68        37.97 o                         
  -1   7   0        336.33        302.66        23.48 o                         
   0   7   0          7.10         -1.65        25.93 o                         
   1   7   0          4.03         28.61        25.36 o                         
   2   7   0       1495.63       1579.83        37.92 o                         
   3   7   0         63.15         66.92        30.53 o                         
   4   7   0       5080.87       5156.69        98.93 o                         
   5   7   0        358.45        326.04        46.63 o                         
   6   7   0       6339.97       6435.12       111.46 o                         
   7   7   0       3373.35       3420.74        91.08 o                         
   7   7   0       3129.29       3270.35       139.57 o                         
   8   7   0         62.60         35.27        98.38 o                         
   8   7   0       1201.85       1281.55        64.38 o                         
   9   7   0        712.43        683.33        65.93 o                         
  10   7   0        665.01        729.49        71.43 o                         
  11   7   0       1014.13        945.10        80.70 o                         
  12   7   0        462.81        354.97        72.09 o                         
  13   7   0         75.71         10.88       143.33 o                         
 -12   8   0        130.29         21.15        75.10 o                         
 -11   8   0        190.87        149.99        60.83 o                         
 -10   8   0        763.41        763.63        61.16 o                         
  -9   8   0       2246.94       2237.53        68.14 o                         
  -8   8   0        380.12        324.48        48.96 o                         
  -7   8   0        317.02        333.47        46.32 o                         
  -6   8   0       6442.53       6412.86       112.99 o                         
  -5   8   0        100.38          7.73        32.47 o                         
  -4   8   0       1394.63       1295.31        41.65 o                         
  -3   8   0        348.03        327.53        34.36 o                         
  -2   8   0        196.90        222.35        33.94 o                         
  -1   8   0       3734.85       3734.11        72.41 o                         
   0   8   0        811.01        809.25        31.80 o                         
   1   8   0       4067.59       4313.54        66.22 o                         
   2   8   0        555.75        609.16        38.48 o                         
   3   8   0        475.28        493.70        39.27 o                         
   4   8   0       5562.01       5708.03       109.76 o                         
   5   8   0          2.95          8.32        48.57 o                         
   6   8   0       1019.98       1082.05        78.53 o                         
   6   8   0        638.93        550.46        83.69 o                         
   7   8   0         75.25         67.18       107.80 o                         
   7   8   0        356.44        363.57        89.34 o                         
   8   8   0        300.98        432.01        60.95 o                         
   8   8   0        111.24         -5.19       108.25 o                         
   9   8   0        220.86        273.49        66.56 o                         
  10   8   0       1061.92       1129.07        78.75 o                         
  11   8   0        298.10        246.46        68.39 o                         
  12   8   0        111.81         78.06        74.71 o                         
 -11   9   0        195.93        171.78        75.29 o                         
 -10   9   0          5.96         24.72        64.75 o                         
  -9   9   0         78.88         23.82        56.54 o                         
  -8   9   0        129.67        130.65        52.67 o                         
  -7   9   0       3565.57       3493.87        85.51 o                         
  -6   9   0        579.40        583.29        54.50 o                         
  -5   9   0       2745.35       2706.80        59.76 o                         
  -4   9   0       3514.04       3508.19        66.84 o                         
  -3   9   0        523.70        438.15        39.85 o                         
  -2   9   0        295.84        284.58        46.03 o                         
  -1   9   0        489.17        473.36        70.77 o                         
   0   9   0       2320.19       2341.05        47.82 o                         
   1   9   0        507.93        504.14        43.30 o                         
   2   9   0        617.68        698.25        43.54 o                         
   3   9   0       2127.71       2153.57        57.92 o                         
   4   9   0        321.56        287.24        66.05 o                         
   5   9   0        777.29        813.94        77.05 o                         
   6   9   0       7824.80       7821.10       185.56 o                         
   6   9   0       4293.34       4017.45       130.19 o                         
   7   9   0       2801.25       2827.71        80.00 o                         
   8   9   0        211.14        139.67        66.24 o                         
   9   9   0        304.97        407.95        79.36 o                         
  10   9   0       1688.21       1778.06        79.30 o                         
  11   9   0        294.09        244.74        72.89 o                         
  12   9   0        295.11        278.47        78.98 o                         
 -11  10   0          0.63         77.66        83.86 o                         
 -10  10   0       2407.95       2448.68        94.66 o                         
  -9  10   0       1146.64       1180.78        69.42 o                         
  -8  10   0         38.29         38.51        57.57 o                         
  -7  10   0        736.00        668.33        64.23 o                         
  -6  10   0       1355.69       1210.96        54.02 o                         
  -5  10   0        462.60        401.64        45.86 o                         
  -4  10   0        875.95        814.20        48.90 o                         
  -3  10   0          6.78        -27.61        52.61 o                         
  -2  10   0        545.39        563.16        84.52 o                         
  -1  10   0         49.41         42.11        21.76 o                         
   0  10   0       1613.25       1527.84        75.68 o                         
   1  10   0        838.30        757.68        94.70 o                         
   2  10   0        327.86        339.71        88.06 o                         
   3  10   0        488.18        531.45        97.12 o                         
   4  10   0       1806.97       1736.17       126.79 o                         
   5  10   0        288.26        307.10       110.33 o                         
   6  10   0        351.07        315.90        73.90 o                         
   7  10   0         11.89          8.56        52.36 o                         
   8  10   0        355.03        361.98        73.43 o                         
   9  10   0        816.93        880.11        86.60 o                         
  10  10   0        887.62        914.50        76.54 o                         
  11  10   0         25.79        -25.42        76.69 o                         
 -10  11   0         86.46         98.51        99.44 o                         
  -9  11   0        290.92        294.47        68.96 o                         
  -8  11   0        145.11        123.10        64.76 o                         
  -7  11   0       2478.96       2561.91        87.71 o                         
  -6  11   0         86.96         27.80        47.58 o                         
  -5  11   0         84.30        -20.82        54.81 o                         
  -4  11   0       2085.94       2176.22        79.83 o                         
  -3  11   0         15.97         -1.03        72.21 o                         
  -2  11   0        937.09        910.22        46.07 o                         
  -1  11   0         40.18        -68.26        92.57 o                         
   0  11   0        812.21        831.86       106.62 o                         
   1  11   0       1537.05       1509.78       119.75 o                         
   2  11   0         69.70        155.21       101.01 o                         
   3  11   0       3401.86       3285.29       161.94 o                         
   4  11   0        545.74        285.03       116.90 o                         
   4  11   0        879.95        826.12       125.45 o                         
   5  11   0        285.21        220.60        74.81 o                         
   6  11   0       1555.07       1568.20        63.21 o                         
   7  11   0       1765.87       1724.96        86.93 o                         
   8  11   0        231.60        214.60        70.76 o                         
   9  11   0         50.83        -28.36       101.08 o                         
  10  11   0       1009.10       1099.19        82.94 o                         
  11  11   0        313.18        250.36        91.79 o                         
  -9  12   0        941.30        889.64        87.08 o                         
  -8  12   0         12.66        -16.29        68.32 o                         
  -7  12   0       1404.88       1356.56        82.42 o                         
  -6  12   0        639.04        774.08       120.99 o                         
  -5  12   0        250.44        119.05        79.48 o                         
  -4  12   0         44.33        -72.15        80.48 o                         
  -3  12   0         21.65          2.35        28.01 o                         
  -2  12   0        537.26        589.02        38.60 o                         
  -1  12   0        305.45        149.01       109.05 o                         
   0  12   0       4015.01       3765.76       179.93 o                         
   1  12   0        887.19        814.16       124.25 o                         
   2  12   0       1142.68       1087.37       130.17 o                         
   3  12   0        424.60        308.35       122.14 o                         
   3  12   0        768.10        759.63       125.47 o                         
   4  12   0       1242.89       1337.72       148.15 o                         
   4  12   0       1448.14       1771.76       145.69 o                         
   5  12   0       1286.29       1304.18        65.94 o                         
   6  12   0         32.42         18.82        60.00 o                         
   7  12   0        352.07        245.02        56.84 o                         
   8  12   0        207.73        182.97        89.22 o                         
   9  12   0        822.85        881.53       113.13 o                         
  10  12   0        328.11        252.65        79.84 o                         
  -8  13   0        138.28         71.66        85.07 o                         
  -7  13   0        568.37        443.67       130.39 o                         
  -6  13   0        140.67         89.21        76.51 o                         
  -5  13   0         81.78          1.71        82.84 o                         
  -4  13   0         32.50         22.91        30.99 o                         
  -3  13   0        471.74        605.46        42.86 o                         
  -2  13   0        481.16        303.74       126.99 o                         
  -1  13   0        263.62        160.39       126.05 o                         
   0  13   0        107.88        212.93       127.27 o                         
   1  13   0        348.99        380.65       132.02 o                         
   2  13   0       1480.63       1459.04       152.96 o                         
   3  13   0       1034.71       1020.30        39.13 o                         
   4  13   0       1166.01       1362.28       147.70 o                         
   5  13   0       1038.75        920.73        88.39 o                         
   6  13   0       1622.65       1600.88       102.35 o                         
   7  13   0        193.28        114.06        77.10 o                         
   8  13   0        235.31        123.77        77.92 o                         
   9  13   0        588.80        609.89       112.42 o                         
  -8  14   0          0.43         -7.86        51.96 o                         
  -7  14   0        717.64        634.02       175.94 o                         
  -6  14   0         10.62       -152.96       152.96 o                         
  -5  14   0        200.59        263.87        38.56 o                         
  -4  14   0         40.93         24.22        32.84 o                         
  -3  14   0         51.01         51.23        32.49 o                         
  -2  14   0          5.77        -41.75       138.18 o                         
  -1  14   0         34.34        -50.65       143.31 o                         
   0  14   0       2669.17       2857.18       191.23 o                         
   1  14   0        220.88        316.99       151.56 o                         
   2  14   0         46.61        -13.85        31.70 o                         
   3  14   0        124.45        192.44        36.29 o                         
   4  14   0       1348.07       1413.95       156.49 o                         
   5  14   0        319.65        329.20        80.63 o                         
   6  14   0        201.67        144.23        79.23 o                         
   7  14   0         97.93        -56.61        79.82 o                         
   8  14   0        234.75        157.29       100.78 o                         
   9  14   0          0.34        -42.48        42.48 o                         
  -7  15   0         38.81         16.01        52.46 o                         
  -6  15   0          6.61         28.01        34.99 o                         
  -5  15   0         21.41         67.79        34.43 o                         
  -4  15   0         89.92        112.54        35.82 o                         
  -3  15   0        683.26        611.92       163.40 o                         
  -2  15   0        133.34          8.27       156.56 o                         
  -1  15   0         14.93         14.62        30.25 o                         
   0  15   0        373.03        398.26       165.22 o                         
   1  15   0        145.97        136.93        36.87 o                         
   2  15   0        390.65        317.68        81.21 o                         
   3  15   0        277.30        156.16       147.48 o                         
   4  15   0         83.11         49.96        83.47 o                         
   5  15   0        163.91        265.13       159.23 o                         
   6  15   0        873.63        952.54       121.97 o                         
   7  15   0         32.47       -164.68       182.58 o                         
   7  15   0        561.43        317.88       130.80 o                         
   8  15   0         62.63         58.63       136.49 o                         
  -5  16   0        185.22       -157.48       166.82 o                         
  -4  16   0         10.15        -68.50       163.49 o                         
  -3  16   0        927.20        889.15       176.82 o                         
  -2  16   0         17.43         -3.17        33.38 o                         
  -1  16   0        374.47        190.00       137.37 o                         
   0  16   0       1038.79       1075.60       157.81 o                         
   1  16   0          2.32        -31.05        32.69 o                         
   2  16   0        389.52        274.50       153.29 o                         
   3  16   0        985.36        937.23       168.57 o                         
   4  16   0        827.56        953.43       174.58 o                         
   5  16   0        195.04        215.64       172.37 o                         
   6  16   0        236.22        379.06       193.80 o                         
  -4  17   0         37.42         83.07        50.51 o                         
  -3  17   0        554.29        579.14        52.13 o                         
  -2  17   0          6.93         -9.36        38.16 o                         
  -1  17   0        353.72        357.55       157.83 o                         
   0  17   0        579.43        518.24       149.10 o                         
   0  17   0        200.69        191.50       151.50 o                         
   1  17   0       1002.59        786.22       171.15 o                         
   2  17   0         75.37        111.37        80.00 o                         
  -4 -16   1        124.91        146.86       162.68 o                         
  -3 -16   1        611.18        409.40       167.92 o                         
  -2 -16   1        167.60         44.79       149.90 o                         
  -1 -16   1        261.78        311.00       149.69 o                         
   0 -16   1        840.11        789.84        70.53 o                         
   1 -16   1        326.99        418.94        61.03 o                         
   2 -16   1        138.66        138.78        55.80 o                         
   3 -16   1         18.89        -46.72        50.57 o                         
   4 -16   1        698.62        823.09        54.86 o                         
   5 -16   1         13.67         37.62        35.82 o                         
  -7 -15   1        775.05        783.39       202.44 o                         
  -6 -15   1        514.07        615.02       192.92 o                         
  -5 -15   1        272.31        255.48       176.16 o                         
  -4 -15   1        148.55          1.36       153.90 o                         
  -3 -15   1        307.87        461.02       154.32 o                         
  -2 -15   1        766.68        821.59       157.71 o                         
  -1 -15   1          1.43         30.62        49.37 o                         
   0 -15   1         66.92         55.75        32.38 o                         
   1 -15   1        122.39        167.94        34.01 o                         
   2 -15   1         73.94         67.50        32.30 o                         
   3 -15   1       1110.20        993.09       165.23 o                         
   4 -15   1         19.62         61.11       152.90 o                         
   5 -15   1          8.21       -152.90       152.90 o                         
   5 -15   1          9.15         94.68       116.82 o                         
   6 -15   1         99.59        133.33        51.86 o                         
   7 -15   1         56.04         78.33        53.42 o                         
  -8 -14   1        234.75        313.12       191.88 o                         
  -7 -14   1         68.30        -66.98       175.82 o                         
  -6 -14   1         21.18         16.71       165.54 o                         
  -6 -14   1          9.13         26.38       167.09 o                         
  -5 -14   1         40.35        -19.45       156.43 o                         
  -5 -14   1         45.98         29.11       151.41 o                         
  -4 -14   1         86.46         67.78        43.05 o                         
  -3 -14   1         97.62        116.14        35.96 o                         
  -2 -14   1         45.22         35.57        33.35 o                         
  -1 -14   1        221.41        221.27        33.20 o                         
   0 -14   1       1152.75       1212.23        53.31 o                         
   1 -14   1        738.55        775.03       153.85 o                         
   2 -14   1        218.41         35.40       143.07 o                         
   3 -14   1        359.83        445.77       146.25 o                         
   4 -14   1        825.09        660.00       149.65 o                         
   5 -14   1         24.25         45.49        32.31 o                         
   6 -14   1         18.92         10.68        32.00 o                         
   7 -14   1          8.45        -43.88        43.88 o                         
   8 -14   1         16.63         -1.97        51.06 o                         
  -9 -13   1        170.13        134.34       143.21 o                         
  -8 -13   1        200.20        120.08        85.31 o                         
  -7 -13   1        247.02        239.66        40.40 o                         
  -6 -13   1         47.39         11.42        33.78 o                         
  -5 -13   1       1007.56       1083.81       143.16 o                         
  -4 -13   1        597.36        737.96       142.56 o                         
  -3 -13   1        269.82        335.57       151.06 o                         
  -2 -13   1        289.22        312.79       140.84 o                         
  -1 -13   1         78.92        169.68       134.80 o                         
   0 -13   1          3.38          6.19       131.82 o                         
   1 -13   1       1234.03       1231.40       144.63 o                         
   2 -13   1         15.64          9.68       122.45 o                         
   3 -13   1        892.20        744.91       133.63 o                         
   4 -13   1         55.65         54.35        31.26 o                         
   5 -13   1          6.67         19.18        98.80 o                         
   6 -13   1        106.07         45.96       143.84 o                         
   7 -13   1        218.83        140.94       157.64 o                         
   8 -13   1        313.33        348.21        47.56 o                         
   9 -13   1         37.41         42.78        79.73 o                         
 -10 -12   1        159.79        109.44        47.70 o                         
  -9 -12   1        411.82        318.60       137.68 o                         
  -8 -12   1        198.33        152.58        93.06 o                         
  -7 -12   1        128.99         54.30       116.98 o                         
  -6 -12   1         98.06        132.84       135.70 o                         
  -5 -12   1        280.97        118.18       135.31 o                         
  -4 -12   1         45.63         68.93        22.69 o                         
  -3 -12   1        561.59        727.77       129.54 o                         
  -3 -12   1        366.19        262.84       131.14 o                         
  -2 -12   1         25.03         11.46       118.72 o                         
  -1 -12   1         89.41        175.12       116.73 o                         
   0 -12   1       1916.86       1893.82       145.14 o                         
   1 -12   1       1428.95       1361.88       131.21 o                         
   2 -12   1         54.44        -61.24       106.70 o                         
   3 -12   1        870.72        902.25        49.82 o                         
   4 -12   1        417.54        486.18        39.17 o                         
   5 -12   1        167.17        108.81        75.45 o                         
   6 -12   1        817.14        703.29       150.80 o                         
   7 -12   1        120.52         64.59        87.81 o                         
   8 -12   1         21.39        124.06        89.47 o                         
   9 -12   1          0.28         55.03        81.44 o                         
 -10 -11   1        269.07        199.77       100.93 o                         
  -9 -11   1         18.71         38.09       130.33 o                         
  -8 -11   1        214.04          0.02       118.29 o                         
  -7 -11   1        726.58        704.72       119.06 o                         
  -6 -11   1       1622.01       1654.49        90.09 o                         
  -5 -11   1        407.75        334.12       118.13 o                         
  -4 -11   1          0.71         -8.59       111.40 o                         
  -3 -11   1       1867.58       1839.22       138.62 o                         
  -2 -11   1       2477.79       2496.86       145.62 o                         
  -1 -11   1        707.29        745.59       111.70 o                         
   0 -11   1        111.28        121.90       101.74 o                         
   1 -11   1       1934.24       1744.27       124.30 o                         
   2 -11   1        301.23        339.32        31.11 o                         
   3 -11   1        920.86        939.07        48.49 o                         
   4 -11   1         48.09         86.60        73.20 o                         
   5 -11   1         20.88          9.85        62.46 o                         
   6 -11   1       1371.61       1345.72       117.58 o                         
   7 -11   1          5.12         -9.16        65.96 o                         
   8 -11   1       1035.05       1124.84        70.46 o                         
   9 -11   1         15.24        -76.53        76.53 o                         
  10 -11   1         33.58        121.42        82.40 o                         
 -11 -10   1         39.55         70.23       100.91 o                         
 -10 -10   1        278.66        367.00       110.60 o                         
  -9 -10   1        731.21        715.10        88.84 o                         
  -8 -10   1        268.55        281.92        85.16 o                         
  -7 -10   1          3.57        -66.96        79.05 o                         
  -6 -10   1        390.02        423.53        66.25 o                         
  -5 -10   1        877.49        965.03       129.97 o                         
  -5 -10   1        591.02        493.76       102.65 o                         
  -4 -10   1        387.65        316.82       107.18 o                         
  -3 -10   1         41.97        -17.65        67.95 o                         
  -2 -10   1        479.68        464.27        95.49 o                         
  -1 -10   1        203.62        152.24        90.78 o                         
   0 -10   1       4746.18       4618.35       179.18 o                         
   1 -10   1       4980.87       4903.12       184.09 o                         
   2 -10   1        513.69        636.34        34.83 o                         
   3 -10   1        960.34       1019.63        72.82 o                         
   4 -10   1         34.30        -13.82        52.57 o                         
   5 -10   1         10.18        -38.96        47.96 o                         
   6 -10   1        698.55        681.35        75.02 o                         
   7 -10   1        959.28        917.93        67.37 o                         
   8 -10   1        247.20        192.34        59.40 o                         
   9 -10   1         27.31        -49.99        71.12 o                         
  10 -10   1       3601.56       3654.90       108.09 o                         
  11 -10   1        655.45        513.58       101.77 o                         
 -11  -9   1        104.79         49.19        74.77 o                         
 -10  -9   1        637.13        723.35        79.71 o                         
  -9  -9   1        283.30        266.03        96.04 o                         
  -8  -9   1        146.11        229.46       141.75 o                         
  -8  -9   1        267.54        191.87        71.39 o                         
  -7  -9   1         38.03         22.13       125.85 o                         
  -7  -9   1       1371.26       1459.39       119.08 o                         
  -6  -9   1       3991.17       4239.83       163.23 o                         
  -6  -9   1        363.78        394.05       123.42 o                         
  -5  -9   1       2148.22       2130.59       141.92 o                         
  -4  -9   1        155.76         62.93        66.18 o                         
  -3  -9   1       6010.43       6147.62       145.99 o                         
  -2  -9   1       3325.22       3360.42        97.53 o                         
  -1  -9   1        571.73        489.72        83.82 o                         
   0  -9   1        735.30        669.66        83.92 o                         
   1  -9   1       2135.43       2080.59        73.02 o                         
   2  -9   1        843.88        911.64        79.60 o                         
   3  -9   1       1374.26       1470.62        59.86 o                         
   4  -9   1        220.62        196.27        43.89 o                         
   5  -9   1       2438.94       2469.91        69.62 o                         
   6  -9   1          0.58        -51.06        51.06 o                         
   7  -9   1         51.14         37.20        53.51 o                         
   8  -9   1       2535.00       2389.33        70.80 o                         
   9  -9   1          1.37        -55.94        55.94 o                         
  10  -9   1         11.05         13.89        71.00 o                         
  11  -9   1        196.69         89.73        76.21 o                         
 -12  -8   1         90.22        123.00        74.69 o                         
 -11  -8   1         94.37         -1.25        91.01 o                         
 -10  -8   1        618.32        537.89        77.71 o                         
  -9  -8   1        313.95        265.48       117.07 o                         
  -8  -8   1        804.27        734.97       154.39 o                         
  -8  -8   1        750.19        730.24       131.12 o                         
  -8  -8   1        439.55        358.62       109.26 o                         
  -7  -8   1        160.12         22.10       117.58 o                         
  -7  -8   1        118.86        107.98        94.32 o                         
  -6  -8   1        713.32        713.18        80.57 o                         
  -5  -8   1       3185.02       3299.81       107.46 o                         
  -5  -8   1       1637.96       1517.09       141.94 o                         
  -4  -8   1        126.08         60.00        59.71 o                         
  -3  -8   1         29.89         -3.80        42.74 o                         
  -2  -8   1         88.93         86.98        35.33 o                         
  -1  -8   1       3933.94       4037.07        71.65 o                         
   0  -8   1       7781.61       7697.04       162.93 o                         
   1  -8   1        144.46        203.31        45.82 o                         
   2  -8   1         92.04        120.69        39.08 o                         
   3  -8   1       1993.94       2091.55        54.83 o                         
   4  -8   1        363.40        335.38        29.14 o                         
   5  -8   1       2809.22       2714.11        54.35 o                         
   6  -8   1        305.34        266.21        36.17 o                         
   7  -8   1        194.33        148.55        49.05 o                         
   8  -8   1        720.28        649.45        52.43 o                         
   9  -8   1        146.01         58.62        52.57 o                         
  10  -8   1       1892.19       1858.92        82.20 o                         
  11  -8   1       1403.27       1356.62        83.42 o                         
  12  -8   1         53.66        -10.57        79.43 o                         
 -12  -7   1        424.32        326.73        74.05 o                         
 -11  -7   1        118.58        124.81        95.55 o                         
 -10  -7   1        350.72        210.00        93.33 o                         
  -9  -7   1        493.35        492.52       111.44 o                         
  -8  -7   1       1441.14       1461.57        93.91 o                         
  -8  -7   1        770.92        640.35        98.34 o                         
  -7  -7   1        297.88        222.32        63.88 o                         
  -6  -7   1       3709.27       3770.35        81.57 o                         
  -5  -7   1       1063.57       1021.87        56.34 o                         
  -4  -7   1       1117.36       1098.34        52.27 o                         
  -3  -7   1       4139.81       3915.87        70.16 o                         
  -2  -7   1        257.68        310.64        28.83 o                         
  -1  -7   1        200.83        201.76        27.11 o                         
   0  -7   1       1444.84       1403.44        38.23 o                         
   1  -7   1        664.99        666.58        33.08 o                         
   2  -7   1       3281.46       3288.59        56.52 o                         
   3  -7   1         60.39         55.50        25.58 o                         
   4  -7   1       2052.02       1845.49        36.01 o                         
   5  -7   1        284.24        261.03        29.95 o                         
   6  -7   1       1993.51       1946.60        44.95 o                         
   7  -7   1       4498.40       4356.17        78.39 o                         
   8  -7   1       2318.89       2152.15        59.78 o                         
   9  -7   1         10.61         61.50        71.04 o                         
  10  -7   1       1228.32       1280.06        60.25 o                         
  11  -7   1         78.62        118.86        68.46 o                         
  12  -7   1        485.62        413.42        83.16 o                         
 -13  -6   1        416.74        316.62       193.77 o                         
 -12  -6   1        164.59         66.95        84.00 o                         
 -11  -6   1        343.80        245.57       100.46 o                         
 -10  -6   1       1700.10       1848.54       169.89 o                         
  -9  -6   1       1696.63       1566.71       121.49 o                         
  -8  -6   1         10.26         52.64        60.65 o                         
  -7  -6   1       1089.12       1068.55        49.08 o                         
  -6  -6   1       7035.99       6807.93       103.98 o                         
  -5  -6   1       8458.20       8598.57       121.98 o                         
  -4  -6   1       1837.48       1903.50        44.25 o                         
  -3  -6   1          8.98         44.22        28.74 o                         
  -2  -6   1       2953.38       2975.45        48.02 o                         
  -1  -6   1       2309.23       2278.03        40.40 o                         
   0  -6   1       3117.20       2873.79        50.21 o                         
   1  -6   1       4292.24       4413.12        75.47 o                         
   2  -6   1       1900.87       1940.71        36.03 o                         
   3  -6   1        273.33        274.00        23.20 o                         
   4  -6   1       1503.94       1439.84        29.34 o                         
   5  -6   1        760.00        674.51        28.39 o                         
   6  -6   1         75.06         53.60        29.95 o                         
   7  -6   1        300.28        222.32        45.68 o                         
   8  -6   1         87.79        151.53        49.16 o                         
   9  -6   1       2468.86       2354.92        62.51 o                         
  10  -6   1       4051.27       3958.46        83.34 o                         
  11  -6   1        187.20        130.34        55.10 o                         
  12  -6   1         22.76        -30.83        70.11 o                         
 -13  -5   1        352.59        243.33       103.65 o                         
 -12  -5   1        553.40        481.28       123.19 o                         
 -11  -5   1        275.66         84.36        94.27 o                         
 -10  -5   1        182.44        241.85        86.00 o                         
  -9  -5   1        340.10        297.19        31.42 o                         
  -8  -5   1         39.47        -11.03        56.13 o                         
  -7  -5   1        537.42        564.46        42.35 o                         
  -6  -5   1       4302.31       4434.44        75.30 o                         
  -5  -5   1       1969.36       2199.37        46.48 o                         
  -4  -5   1      13756.06      14514.49       162.74 o                         
  -3  -5   1      12172.64      11938.41       153.93 o                         
  -2  -5   1       4348.85       4581.86        70.00 o                         
  -1  -5   1         55.39         62.31        19.63 o                         
   0  -5   1       8643.88       8990.95       108.67 o                         
   1  -5   1       2837.98       2871.82        46.50 o                         
   2  -5   1       5565.68       5294.50        70.04 o                         
   3  -5   1        268.62        301.03        19.14 o                         
   4  -5   1       4678.70       4568.66        53.99 o                         
   5  -5   1       3460.74       3385.10        40.43 o                         
   6  -5   1       5654.52       5368.17        56.62 o                         
   7  -5   1       5418.21       5278.22        96.38 o                         
   8  -5   1       1615.50       1616.61        59.67 o                         
   9  -5   1        419.38        406.02        33.37 o                         
  10  -5   1       1384.56       1406.29        46.38 o                         
  11  -5   1        113.09        153.87        63.54 o                         
  12  -5   1          5.11         48.58       100.70 o                         
  13  -5   1          5.85        -92.21       128.21 o                         
 -13  -4   1        512.20        387.16       122.62 o                         
 -12  -4   1        269.98        331.98       126.42 o                         
 -11  -4   1        207.43         -5.93       113.13 o                         
 -10  -4   1        770.19        676.06       111.16 o                         
  -9  -4   1       3961.43       4505.53       106.74 o                         
  -8  -4   1       1746.53       1821.21        55.97 o                         
  -7  -4   1        957.03       1003.86        42.46 o                         
  -6  -4   1       4739.89       4904.75        78.08 o                         
  -5  -4   1      10590.42      11431.22       145.15 o                         
  -4  -4   1       2724.77       2943.87        43.84 o                         
  -3  -4   1        617.08        722.26        25.72 o                         
  -2  -4   1        587.62        586.98        22.12 o                         
  -1  -4   1       3279.52       3501.07        48.07 o                         
   0  -4   1        366.85        380.29        17.42 o                         
   1  -4   1       4717.65       4569.94        64.72 o                         
   2  -4   1       1497.73       1229.83        28.54 o                         
   3  -4   1        128.18        183.94        14.29 o                         
   4  -4   1       7484.16       7641.43        76.21 o                         
   5  -4   1       1403.05       1234.51        21.78 o                         
   6  -4   1         39.34         52.69        15.65 o                         
   7  -4   1          4.48          7.06        20.96 o                         
   8  -4   1         33.05         -1.36        25.28 o                         
   9  -4   1       4669.25       4743.14        71.88 o                         
  10  -4   1       1022.41        991.73        46.48 o                         
  11  -4   1        557.72        527.71        48.03 o                         
  12  -4   1        539.08        512.86       100.61 o                         
  13  -4   1        253.58        217.66       129.64 o                         
 -13  -3   1         12.84         21.56        54.71 o                         
 -10  -3   1         62.75        -73.17        74.92 o                         
  -9  -3   1       3722.46       3787.80        79.65 o                         
  -8  -3   1        483.28        510.55        41.17 o                         
  -7  -3   1       1638.09       1688.85        37.59 o                         
  -6  -3   1       4025.23       4110.44        67.55 o                         
  -5  -3   1        466.98        461.87        28.39 o                         
  -4  -3   1        790.29        758.60        27.29 o                         
  -3  -3   1       1446.97       1301.81        24.84 o                         
  -2  -3   1       1698.08       1702.60        30.77 o                         
  -1  -3   1       1835.32       1874.91        33.14 o                         
   0  -3   1        367.15        399.61        17.17 o                         
   1  -3   1        278.44        276.28        14.12 o                         
   2  -3   1        397.56        456.85        16.27 o                         
   3  -3   1       1957.34       1981.63        23.99 o                         
   4  -3   1       5202.20       5262.60        56.97 o                         
   5  -3   1       1262.98       1233.59        20.68 o                         
   6  -3   1       3479.71       3125.09        36.66 o                         
   7  -3   1       7213.68       7154.02        76.29 o                         
   8  -3   1       1486.07       1391.15        31.38 o                         
   9  -3   1        370.43        390.63        29.34 o                         
  10  -3   1       2436.20       2365.67        61.97 o                         
  11  -3   1        126.80        112.51        47.29 o                         
  12  -3   1        197.16        151.08       114.50 o                         
 -12  -2   1         57.40        -74.08       121.18 o                         
 -11  -2   1         70.13        -70.11       105.53 o                         
 -10  -2   1       1074.86       1093.25        66.22 o                         
  -9  -2   1       2760.53       2924.99        60.64 o                         
  -8  -2   1       3760.55       3824.30        61.63 o                         
  -7  -2   1       3672.50       3893.85        50.41 o                         
  -6  -2   1      10869.21      11043.37       111.04 o                         
  -5  -2   1        469.78        464.97        19.18 o                         
  -4  -2   1        238.18        202.80        12.81 o                         
  -3  -2   1        509.60        547.04        21.67 o                         
  -2  -2   1       3880.40       3711.71        46.90 o                         
  -1  -2   1        410.44        441.59        14.72 o                         
   0  -2   1        434.50        374.69        13.29 o                         
   1  -2   1         66.38         86.23        12.27 o                         
   2  -2   1        836.49        850.76        15.95 o                         
   3  -2   1         57.57         46.87        10.40 o                         
   4  -2   1      10974.29      10181.15        91.64 o                         
   5  -2   1       1122.62        919.57        15.14 o                         
   6  -2   1         32.93         25.39        12.27 o                         
   7  -2   1       1549.42       1494.72        30.74 o                         
   8  -2   1         63.28         21.57        25.76 o                         
   9  -2   1        419.26        448.14        31.64 o                         
  10  -2   1        300.18        270.32        37.33 o                         
  11  -2   1       1155.89       1050.77        62.18 o                         
  12  -2   1         17.80         45.55        65.33 o                         
  13  -2   1          0.29         32.51        86.85 o                         
 -13  -1   1        281.97        196.68       128.05 o                         
 -12  -1   1       1726.58       1756.84       132.80 o                         
 -11  -1   1       1872.19       1872.71        72.85 o                         
 -10  -1   1        823.91        910.84        47.52 o                         
  -9  -1   1       2460.08       2612.03        53.41 o                         
  -8  -1   1       4976.57       5117.40        72.92 o                         
  -7  -1   1       1593.12       1716.30        31.94 o                         
  -6  -1   1        133.64        240.00        19.49 o                         
  -5  -1   1       2738.40       2992.82        37.05 o                         
  -4  -1   1        917.31       1149.32        20.12 o                         
  -3  -1   1        212.46        238.33         8.98 o                         
  -2  -1   1       3515.57       3177.88        31.72 o                         
  -1  -1   1       6169.05       6894.26        90.38 o                         
   0  -1   1        155.18        165.88         9.62 o                         
   1  -1   1       4093.15       3346.12        82.77 o                         
   2  -1   1      10030.03      10076.48       105.35 o                         
   3  -1   1       1267.64       1056.96        16.79 o                         
   4  -1   1       3318.60       3141.84        33.76 o                         
   5  -1   1       7277.21       7973.76        99.84 o                         
   5  -1   1      10815.24      13119.83       249.36 o                         
   5  -1   1       3739.18      13119.83       249.36 o                         
   6  -1   1       3902.11       3694.71        43.07 o                         
   7  -1   1       4673.23       4800.35        59.97 o                         
   8  -1   1       2023.21       2014.86        38.65 o                         
   9  -1   1         46.62         60.44        29.92 o                         
  10  -1   1       2644.91       2725.96        55.42 o                         
  11  -1   1          5.26          9.12        51.62 o                         
  12  -1   1        601.35        511.86        71.23 o                         
  13  -1   1        114.21         82.54        92.28 o                         
  14  -1   1        103.77        205.24       103.69 o                         
 -14   0   1        270.42        247.98        78.99 o                         
 -13   0   1        288.52        306.45        82.82 o                         
 -12   0   1          0.08         -9.73        74.57 o                         
 -11   0   1        326.04        289.01        50.12 o                         
 -10   0   1       4834.66       4646.52        78.03 o                         
  -9   0   1       5435.88       5521.50        79.23 o                         
  -8   0   1        151.63        197.68        30.11 o                         
  -7   0   1       4527.01       4499.26        56.86 o                         
  -6   0   1       9244.52       9385.43        89.40 o                         
  -5   0   1       2842.67       3230.49        36.21 o                         
  -4   0   1       6052.28       7075.17        66.67 o                         
  -3   0   1       3647.40       3393.67        34.55 o                         
  -2   0   1       7752.03       7755.02        65.03 o                         
  -1   0   1       3349.21       3436.95        30.47 o                         
   0   0   1      14547.76      13662.71       392.56 o                         
   1   0   1      17957.55      17743.53       446.57 o                         
   2   0   1       1040.04       1151.60        13.78 o                         
   3   0   1       1871.04       2028.13        21.51 o                         
   4   0   1      20207.36      19598.51       168.06 o                         
   5   0   1      12578.56      13557.88       129.05 o                         
   6   0   1         66.12        101.30        17.14 o                         
   7   0   1         93.05         65.48        22.08 o                         
   8   0   1        269.24        191.10        26.62 o                         
   9   0   1        689.82        687.59        33.24 o                         
  10   0   1        366.11        403.68        41.21 o                         
  11   0   1       2133.71       2158.14        69.97 o                         
  12   0   1         20.89         57.66        58.27 o                         
  13   0   1         43.87         38.90        70.21 o                         
 -14   1   1          5.93       -110.46       110.46 o                         
 -13   1   1         10.57         40.30        67.01 o                         
 -12   1   1       1875.75       1875.28        91.08 o                         
 -11   1   1       1439.40       1181.66        51.92 o                         
 -10   1   1       1366.90       1283.74        47.91 o                         
  -9   1   1        180.12        276.72        34.01 o                         
  -8   1   1       2200.47       2161.68        40.42 o                         
  -7   1   1       6986.13       6876.30        79.64 o                         
  -6   1   1         47.95         86.76        15.35 o                         
  -5   1   1       1337.92       1468.81        19.16 o                         
  -4   1   1       4230.55       4017.56        37.20 o                         
  -3   1   1       1712.53       1629.96        17.88 o                         
  -2   1   1       2272.03       2215.53        20.84 o                         
  -1   1   1      12356.79      12496.47        99.86 o                         
   0   1   1       1209.77       1327.97        15.45 o                         
   1   1   1      23654.10      25563.09       311.61 o                         
   2   1   1       2696.73       3343.37        44.08 o                         
   3   1   1       2891.55       2965.72        32.25 o                         
   4   1   1        203.26        162.19        11.64 o                         
   5   1   1       1743.30       1928.33        25.20 o                         
   6   1   1       8202.57       8803.12        88.64 o                         
   7   1   1       3604.66       3785.71        55.44 o                         
   8   1   1        989.07       1037.91        35.08 o                         
   9   1   1       2150.03       2203.56        48.45 o                         
  10   1   1        340.09        289.51        42.94 o                         
  11   1   1        574.01        664.95        58.86 o                         
  12   1   1         79.23        129.44        73.33 o                         
  13   1   1        688.19        613.01       107.48 o                         
 -14   2   1        221.03        259.81       108.36 o                         
 -13   2   1         63.78        -64.79        64.79 o                         
 -12   2   1        349.01        370.31        62.73 o                         
 -11   2   1          0.57          5.81        48.61 o                         
 -10   2   1       1362.35       1227.15        49.97 o                         
  -9   2   1        758.81        785.90        33.52 o                         
  -8   2   1         15.21         35.97        28.34 o                         
  -7   2   1       1293.74       1335.91        30.07 o                         
  -6   2   1       5111.93       5404.21        58.63 o                         
  -5   2   1        914.61        869.59        15.51 o                         
  -4   2   1       1617.52       1467.62        18.38 o                         
  -3   2   1        279.37        301.82         8.61 o                         
  -2   2   1          9.85         36.34         5.98 o                         
  -1   2   1       1453.33       1713.25        19.00 o                         
   0   2   1      30096.20      32348.79       319.87 o                         
   1   2   1      23977.54      24603.67       298.47 o                         
   2   2   1       8132.10       8252.37        94.90 o                         
   3   2   1      10788.09      10795.50       144.82 o                         
   4   2   1       5476.52       5393.63        73.21 o                         
   5   2   1       2933.08       2997.73        38.91 o                         
   6   2   1        130.62         85.25        18.27 o                         
   7   2   1        663.86        636.43        26.40 o                         
   8   2   1        724.49        790.39        34.67 o                         
   9   2   1        421.39        454.84        37.77 o                         
  10   2   1        515.61        587.06        49.98 o                         
  11   2   1       1325.45       1255.23        80.30 o                         
  12   2   1        254.38        149.82       104.87 o                         
 -14   3   1          7.22        -97.98        97.98 o                         
 -13   3   1        485.08        385.72        65.53 o                         
 -12   3   1       2351.91       2229.29        78.63 o                         
 -11   3   1        437.17        434.77        51.19 o                         
 -10   3   1        741.46        686.40        48.64 o                         
  -9   3   1        585.03        661.72        35.59 o                         
  -8   3   1        231.34        232.44        25.79 o                         
  -7   3   1       1636.36       1637.56        31.08 o                         
  -6   3   1       4220.48       4190.50        50.30 o                         
  -5   3   1       2802.18       2997.07        30.14 o                         
  -4   3   1         48.72         36.52         9.13 o                         
  -3   3   1         37.09         26.77         9.01 o                         
  -2   3   1      22095.42      23541.56       213.45 o                         
  -1   3   1      67309.41      71653.33       690.17 o                         
   0   3   1       9811.83       9867.31       100.59 o                         
   1   3   1      32187.34      34232.56       433.30 o                         
   2   3   1        115.50        112.19        16.40 o                         
   3   3   1       4267.07       4281.10        54.70 o                         
   4   3   1        826.39        837.01        25.22 o                         
   5   3   1        323.95        374.51        23.78 o                         
   6   3   1       5794.03       5862.70        84.31 o                         
   7   3   1        332.71        338.51        27.47 o                         
   8   3   1       4244.62       4514.23        75.45 o                         
   9   3   1       2105.37       2323.97        58.44 o                         
  10   3   1       1055.10       1130.64        84.77 o                         
  11   3   1        389.52        543.02       108.24 o                         
  13   3   1        449.50        441.24       103.14 o                         
  14   3   1         49.65         36.88       107.46 o                         
 -13   4   1         66.10         36.31        72.74 o                         
 -12   4   1        745.87        768.07        58.67 o                         
 -11   4   1         13.37         -2.50        49.14 o                         
 -10   4   1       2733.14       2740.15        62.16 o                         
  -9   4   1       1466.31       1446.88        46.58 o                         
  -8   4   1         15.57         27.73        31.31 o                         
  -7   4   1       1019.46       1038.69        26.49 o                         
  -6   4   1         18.58         48.01        17.27 o                         
  -5   4   1       7991.91       8355.17        80.61 o                         
  -4   4   1         21.26         13.06        10.08 o                         
  -3   4   1       1242.44       1541.57        21.78 o                         
  -2   4   1       1092.01        963.22        17.06 o                         
  -1   4   1       3012.74       3173.53        34.57 o                         
   0   4   1       3118.64       2933.88        41.44 o                         
   1   4   1        266.83        293.05        20.02 o                         
   2   4   1        817.71        963.05        24.83 o                         
   3   4   1       9644.20       9240.82       109.46 o                         
   4   4   1       1159.98        983.13        25.71 o                         
   5   4   1        311.37        253.33        24.85 o                         
   6   4   1         55.53         48.87        27.01 o                         
   7   4   1        971.12       1029.08        36.39 o                         
   8   4   1       1050.14       1132.37        46.97 o                         
   9   4   1        287.44        307.57        50.54 o                         
  10   4   1       2509.12       2939.06       175.83 o                         
  11   4   1       1035.79       1073.21        86.40 o                         
  12   4   1         34.41        -82.61        82.61 o                         
  13   4   1        808.99        749.92       114.79 o                         
 -13   5   1       1371.71       1296.99       109.38 o                         
 -12   5   1        474.54        444.43        54.49 o                         
 -11   5   1        314.84        292.95        47.67 o                         
 -10   5   1        453.02        423.09        43.08 o                         
  -9   5   1        936.90        931.73        42.86 o                         
  -8   5   1       2342.22       2149.81        49.11 o                         
  -7   5   1         59.17         47.49        28.08 o                         
  -6   5   1        568.66        581.68        23.12 o                         
  -5   5   1         16.34        -14.11        14.11 o                         
  -4   5   1       1277.38       1299.53        21.92 o                         
  -3   5   1       7645.90       7425.26        78.18 o                         
  -2   5   1      14445.00      14383.28       154.74 o                         
  -1   5   1       2318.51       2377.48        32.08 o                         
   0   5   1       8729.69       8683.32       105.39 o                         
   1   5   1       9652.17      10100.55       133.00 o                         
   2   5   1       1702.67       1756.63        36.55 o                         
   3   5   1         35.23         57.00        21.07 o                         
   4   5   1       2340.79       2375.64        40.31 o                         
   5   5   1        136.00        118.37        24.66 o                         
   6   5   1        398.98        332.56        32.53 o                         
   7   5   1         71.23         76.63        35.09 o                         
   8   5   1       1873.67       1950.01        72.45 o                         
   9   5   1         77.79        187.67       115.49 o                         
   9   5   1        166.51        194.23       116.66 o                         
  10   5   1        617.43        676.77        63.46 o                         
  11   5   1       1256.52       1255.91        92.86 o                         
  12   5   1        463.69        425.01        73.91 o                         
  13   5   1        289.80        322.36        79.16 o                         
 -12   6   1        557.77        419.95        72.62 o                         
 -11   6   1         36.37        -16.38        43.49 o                         
 -10   6   1       1142.98       1140.31        47.38 o                         
  -9   6   1          9.40         -0.47        35.97 o                         
  -8   6   1          2.42        -26.66        31.82 o                         
  -7   6   1        192.02        214.95        29.45 o                         
  -6   6   1        168.91        161.00        25.96 o                         
  -5   6   1       1354.33       1352.52        35.28 o                         
  -4   6   1        500.69        589.26        24.26 o                         
  -3   6   1        627.33        684.89        24.78 o                         
  -2   6   1        113.59        104.89        19.44 o                         
  -1   6   1       1784.69       1714.80        28.37 o                         
   0   6   1       5173.46       4751.24        64.26 o                         
   1   6   1        266.40        192.98        21.64 o                         
   2   6   1        151.57        165.62        22.94 o                         
   3   6   1       3036.46       2968.23        51.18 o                         
   4   6   1       1356.26       1347.26        33.42 o                         
   5   6   1       1548.63       1572.23        39.74 o                         
   6   6   1        843.51        882.84        39.68 o                         
   7   6   1        536.70        618.34        41.22 o                         
   8   6   1        192.15        216.16       110.07 o                         
   9   6   1       1834.17       1815.72        70.99 o                         
  10   6   1       1213.68       1177.31        70.40 o                         
  11   6   1        517.17        606.70        70.87 o                         
  12   6   1        599.81        519.48        77.01 o                         
  13   6   1        852.65        763.36        87.80 o                         
  14   6   1        724.26        602.65       184.44 o                         
 -12   7   1        324.37        371.07        73.83 o                         
 -11   7   1         55.20         -7.10        46.63 o                         
 -10   7   1        148.50        203.23        41.97 o                         
  -9   7   1        333.33        292.76        38.89 o                         
  -8   7   1        335.76        285.34        35.84 o                         
  -7   7   1         61.65         24.32        31.36 o                         
  -6   7   1        158.38        109.50        28.87 o                         
  -5   7   1         53.38         30.17        28.40 o                         
  -4   7   1        236.70        190.84        29.55 o                         
  -3   7   1       7214.26       7152.52        88.11 o                         
  -2   7   1        638.40        492.48        24.42 o                         
  -1   7   1       1356.00       1340.10        32.29 o                         
   0   7   1       4862.73       4682.47        72.43 o                         
   1   7   1        216.57        184.37        24.87 o                         
   2   7   1       2178.50       2381.66        44.45 o                         
   3   7   1        647.33        739.01        34.93 o                         
   4   7   1         43.10          8.26        31.65 o                         
   5   7   1         39.81         15.58        41.26 o                         
   6   7   1         43.06         36.84        39.13 o                         
   7   7   1       2871.35       2817.44        73.34 o                         
   8   7   1       1364.69       1265.17        60.08 o                         
   8   7   1       2405.88       2662.98       159.91 o                         
   9   7   1        511.86        480.37        61.54 o                         
  10   7   1        318.47        393.32        66.30 o                         
  11   7   1       1767.13       1663.59        74.53 o                         
  12   7   1        968.96       1054.55        73.97 o                         
  13   7   1         92.98        161.68        75.82 o                         
 -12   8   1        339.52        317.58        75.48 o                         
 -11   8   1         47.04          8.23        67.94 o                         
 -10   8   1        297.37        303.23        43.45 o                         
  -9   8   1        808.22        781.04        43.78 o                         
  -8   8   1       1130.78       1108.80        43.24 o                         
  -7   8   1         79.33         26.63        33.46 o                         
  -6   8   1       1738.25       1698.72        46.93 o                         
  -5   8   1       2332.55       2243.43        51.16 o                         
  -4   8   1          7.66        -16.23        40.95 o                         
  -3   8   1        210.43        242.72        36.19 o                         
  -2   8   1       3983.66       4064.51        58.82 o                         
  -1   8   1       1027.45       1066.17        33.72 o                         
   0   8   1       6962.57       6919.06       101.12 o                         
   1   8   1        942.68        884.18        33.20 o                         
   2   8   1        338.27        372.19        31.81 o                         
   3   8   1       2477.37       2667.43        58.09 o                         
   4   8   1        426.15        449.04        45.63 o                         
   5   8   1       2939.79       2975.41        94.19 o                         
   6   8   1        236.22        239.18        64.54 o                         
   7   8   1        653.61        684.47        76.85 o                         
   7   8   1        414.60        356.30        86.14 o                         
   8   8   1        347.42        375.27        50.88 o                         
   8   8   1        501.50        578.56       128.28 o                         
   9   8   1         75.25         14.46        54.41 o                         
  10   8   1       1419.40       1291.69        78.87 o                         
  11   8   1        469.39        372.29        70.26 o                         
  12   8   1         75.05         65.24        72.34 o                         
 -11   9   1        161.22        255.64        72.79 o                         
 -10   9   1         80.15         43.73        58.95 o                         
  -9   9   1          0.96        -47.81        56.96 o                         
  -8   9   1        767.37        700.00        43.24 o                         
  -7   9   1          1.01        -22.19        37.26 o                         
  -6   9   1         20.96         44.16        38.95 o                         
  -5   9   1         99.29         61.14        39.38 o                         
  -4   9   1       2233.93       2260.16        54.85 o                         
  -3   9   1       4850.19       4967.42        80.90 o                         
  -2   9   1        518.79        468.89        37.23 o                         
  -1   9   1          6.41        -16.97        29.59 o                         
   0   9   1       3525.21       3369.33        63.44 o                         
   1   9   1       1168.57       1101.85        42.97 o                         
   2   9   1       1501.29       1507.98        49.20 o                         
   3   9   1         90.37         42.07        40.16 o                         
   4   9   1         77.01         68.57        48.57 o                         
   5   9   1         28.77         33.39        64.66 o                         
   5   9   1         52.83         35.93        72.95 o                         
   6   9   1       1156.31       1183.46        97.44 o                         
   6   9   1        561.11        599.46        76.04 o                         
   6   9   1       1156.31       2088.31       205.53 o                         
   6   9   2        917.35       2088.31       205.53 o                         
   7   9   1       1486.61       1524.63        58.01 o                         
   8   9   1        321.68        346.99        49.21 o                         
   9   9   1        310.83        346.58        66.59 o                         
  10   9   1       1658.19       1657.66        75.23 o                         
  11   9   1        789.95        760.23        74.17 o                         
  12   9   1         99.73        -35.49        75.62 o                         
 -11  10   1        455.74        537.35        71.88 o                         
 -10  10   1         21.40         70.69        63.94 o                         
  -9  10   1        844.27        796.43        66.65 o                         
  -8  10   1        180.67        141.26        58.40 o                         
  -7  10   1         69.61         20.38        44.54 o                         
  -6  10   1        860.30        852.40        47.69 o                         
  -5  10   1       3385.84       3410.28        71.25 o                         
  -4  10   1        366.29        300.22        44.87 o                         
  -3  10   1         16.20         40.22        46.16 o                         
  -2  10   1        194.03        192.06        42.80 o                         
  -1  10   1        896.39        887.85        53.23 o                         
   0  10   1       1115.05       1053.84       101.85 o                         
   1  10   1         15.51         -7.42        50.82 o                         
   2  10   1        457.58        456.53        51.13 o                         
   3  10   1        832.89        942.65        72.76 o                         
   4  10   1       2157.42       2048.82       126.74 o                         
   5  10   1       3698.96       3515.40       168.01 o                         
   5  10   1       2383.56       2363.25       115.79 o                         
   6  10   1         86.67         70.95        45.98 o                         
   7  10   1         52.80         41.30        44.67 o                         
   8  10   1        335.48        330.34        53.21 o                         
   9  10   1       1261.29       1401.72        71.32 o                         
  10  10   1        798.68        774.16        73.91 o                         
  11  10   1         94.60        -47.58        73.87 o                         
  12  10   1        207.39         75.49       184.17 o                         
 -10  11   1          1.27        -15.17        73.51 o                         
  -9  11   1        364.19        297.68        67.14 o                         
  -8  11   1       1875.41       1756.55        74.93 o                         
  -7  11   1        240.91        223.92        49.06 o                         
  -6  11   1        240.69        244.75        53.49 o                         
  -5  11   1        298.40        260.75        50.50 o                         
  -4  11   1        569.81        520.65        51.85 o                         
  -3  11   1       3996.38       4106.03        86.22 o                         
  -2  11   1        775.27        692.35        75.23 o                         
  -1  11   1         79.29        -57.15        92.44 o                         
   0  11   1       3759.19       3688.78       113.69 o                         
   1  11   1          0.42         -3.13        91.93 o                         
   2  11   1       1957.63       1900.26       126.45 o                         
   3  11   1         55.67         57.84        98.82 o                         
   4  11   1        110.39        137.32        66.89 o                         
   4  11   1        192.52        137.02       103.77 o                         
   5  11   1        157.58        103.20        47.99 o                         
   5  11   1         19.34        -33.26       112.89 o                         
   6  11   1        367.77        354.66        52.24 o                         
   7  11   1       1934.44       1986.35        68.70 o                         
   8  11   1        351.70        342.54        50.94 o                         
   9  11   1         66.21         43.43        64.83 o                         
  10  11   1       2239.64       2508.26        89.37 o                         
  11  11   1       1123.47        980.37        81.27 o                         
  -9  12   1        943.69       1016.98        77.60 o                         
  -8  12   1        375.62        302.82        70.25 o                         
  -7  12   1        600.44        490.24        60.20 o                         
  -6  12   1       3863.19       3890.42        84.16 o                         
  -5  12   1       2902.98       3022.19        85.07 o                         
  -4  12   1         31.01        -63.86        63.86 o                         
  -3  12   1       1444.00       1375.11        93.34 o                         
  -2  12   1         99.58        121.74        29.20 o                         
  -1  12   1        106.43         87.47        27.38 o                         
   0  12   1        122.34        -58.76       106.99 o                         
   1  12   1       1616.35       1611.62       132.14 o                         
   2  12   1        119.63         60.62       112.34 o                         
   3  12   1        810.52        915.89       127.44 o                         
   3  12   1         61.57         72.34       112.92 o                         
   4  12   1        952.80       1013.66        57.05 o                         
   4  12   1       1665.07       1863.27       147.29 o                         
   5  12   1       2116.39       2088.13        67.89 o                         
   6  12   1         27.45        -15.64        49.47 o                         
   7  12   1        332.89        299.98        59.47 o                         
   8  12   1        255.41        276.54        59.81 o                         
   9  12   1        702.61        701.75        71.74 o                         
  10  12   1        342.01        281.32        74.93 o                         
  11  12   1         57.59       -202.43       202.43 o                         
  -9  13   1        218.49        221.43       168.05 o                         
  -8  13   1        218.34        128.28        74.65 o                         
  -7  13   1        591.43        454.00        70.11 o                         
  -6  13   1        269.68        220.85        65.58 o                         
  -5  13   1         22.76         -2.30        87.29 o                         
  -4  13   1       2682.38       2810.41       185.10 o                         
  -3  13   1        732.36        833.01        47.88 o                         
  -2  13   1         36.82         50.50        29.40 o                         
  -1  13   1        572.30        443.61       127.56 o                         
   0  13   1       1050.49       1083.40       138.58 o                         
   1  13   1        380.68        477.41       131.99 o                         
   2  13   1        102.69         23.65       127.32 o                         
   2  13   1        153.06         84.04       128.52 o                         
   3  13   1         54.02         31.60        20.37 o                         
   4  13   1        741.70        701.08        64.19 o                         
   5  13   1        355.63        315.45        60.76 o                         
   6  13   1        828.47        818.45        63.18 o                         
   7  13   1        568.62        541.45        62.17 o                         
   8  13   1        264.22        186.56        63.80 o                         
   9  13   1        435.93        456.05        75.33 o                         
  10  13   1       1035.36        956.34        92.64 o                         
  -8  14   1          2.05        -57.31       171.46 o                         
  -7  14   1        221.42        122.48       134.81 o                         
  -6  14   1       1761.34       1697.97       100.12 o                         
  -5  14   1        255.24        128.92       151.22 o                         
  -4  14   1         26.91        -15.78        33.03 o                         
  -3  14   1         28.22         83.79        32.92 o                         
  -2  14   1         32.63         53.17        32.31 o                         
  -1  14   1        369.29        214.77       140.71 o                         
   0  14   1        132.43        105.08       143.01 o                         
   1  14   1        599.39        677.15       151.04 o                         
   2  14   1         12.17        -13.87        31.16 o                         
   3  14   1        423.74        375.32       143.28 o                         
   4  14   1       1111.91       1156.29        93.58 o                         
   5  14   1        801.95        724.68        62.84 o                         
   6  14   1        221.23        112.67        60.25 o                         
   7  14   1        431.32        342.21        62.29 o                         
   8  14   1        441.57        332.13        61.56 o                         
   9  14   1         50.49        -74.11        74.11 o                         
  -7  15   1        188.05        -84.45       176.39 o                         
  -6  15   1        482.72        312.16       172.96 o                         
  -5  15   1        192.41        234.64        40.17 o                         
  -4  15   1        177.38        218.24        38.90 o                         
  -3  15   1        114.21        152.99        36.49 o                         
  -2  15   1        273.43         69.39       160.19 o                         
  -1  15   1        105.11         69.79       158.62 o                         
   0  15   1         18.90         66.90       157.55 o                         
   1  15   1       1158.18       1095.60       125.58 o                         
   2  15   1        494.92        392.47       102.69 o                         
   3  15   1        117.20         24.26        83.67 o                         
   4  15   1        106.96        104.81        85.41 o                         
   5  15   1        312.10        296.27        73.55 o                         
   6  15   1        463.56        476.49        61.98 o                         
   7  15   1        850.73        735.22        87.06 o                         
   8  15   1        179.41        -44.10        98.93 o                         
  -6  16   1        393.19        486.47        46.85 o                         
  -5  16   1        108.30        157.64        38.60 o                         
  -4  16   1         84.63         97.84        37.23 o                         
  -3  16   1        149.84        167.61       176.33 o                         
  -2  16   1         49.92         29.19       169.02 o                         
  -1  16   1        178.30         78.99       112.09 o                         
   0  16   1        167.22         92.85       108.13 o                         
   1  16   1        293.37        224.85       107.13 o                         
   2  16   1        361.61        312.82        75.48 o                         
   3  16   1        616.50        578.01        79.26 o                         
   4  16   1       1203.49       1197.77        88.40 o                         
   5  16   1        512.80        402.83        82.20 o                         
   6  16   1        243.54         51.12       117.85 o                         
   7  16   1        852.50        779.49       128.11 o                         
  -4  17   1         41.34         71.23        39.52 o                         
  -3  17   1         11.77        -22.00        37.58 o                         
  -2  17   1        242.21        245.92        44.21 o                         
  -1  17   1        106.54         45.20        92.23 o                         
   0  17   1         59.29         -8.74        90.13 o                         
   1  17   1        956.19        719.08        95.95 o                         
   2  17   1        438.68        419.99        91.81 o                         
   3  17   1          5.39        -53.95       153.47 o                         
   4  17   1        100.08         13.39       172.29 o                         
  -2  18   1         49.57        136.26        77.72 o                         
  -1  18   1         50.02       -122.00       122.00 o                         
   0  18   1        117.68        132.67        70.32 o                         
  -2 -16   2          7.34          8.92        74.97 o                         
  -1 -16   2         19.52       -137.43       137.43 o                         
  -1 -16   2        262.84         57.62       147.86 o                         
   0 -16   2        269.88        102.24       133.41 o                         
   0 -16   2        819.17        677.87       158.63 o                         
   1 -16   2          1.49          0.06        53.00 o                         
   2 -16   2         58.45        142.57        54.22 o                         
   3 -16   2         24.27          7.09        48.65 o                         
   4 -16   2        260.14        277.17        64.40 o                         
  -6 -15   2          3.04        -19.64        70.37 o                         
  -5 -15   2         14.24         47.29        57.82 o                         
  -4 -15   2          0.27        107.60        56.67 o                         
  -3 -15   2       1670.25       1607.88       180.69 o                         
  -2 -15   2        431.11        329.88       155.79 o                         
  -1 -15   2        480.08        275.48       142.82 o                         
   0 -15   2          0.40          1.13        49.96 o                         
   1 -15   2          2.69         -3.53        48.66 o                         
   2 -15   2        137.26        182.72        50.67 o                         
   3 -15   2        206.22        176.98        50.17 o                         
   4 -15   2        407.33        442.06        53.64 o                         
   5 -15   2          1.00         73.18       152.05 o                         
   6 -15   2        194.99        117.57       156.14 o                         
  -7 -14   2        285.79        426.12       197.06 o                         
  -7 -14   2        258.24        171.52       184.84 o                         
  -6 -14   2        366.38        428.20       174.55 o                         
  -6 -14   2        321.80        295.43       186.58 o                         
  -5 -14   2        598.06        479.11       178.95 o                         
  -5 -14   2        568.52        603.46       161.30 o                         
  -4 -14   2         88.83        166.84       145.98 o                         
  -3 -14   2         48.95         58.07        49.54 o                         
  -2 -14   2         26.22         19.31        49.02 o                         
  -1 -14   2        160.18        159.04        50.02 o                         
   0 -14   2          2.60          6.31        45.01 o                         
   1 -14   2        197.12        251.67        50.29 o                         
   2 -14   2        516.89        588.76       148.85 o                         
   3 -14   2        185.47        118.94       144.31 o                         
   4 -14   2       1479.06       1457.98       159.35 o                         
   5 -14   2       1051.67       1066.16       153.48 o                         
   6 -14   2         34.32        138.63       132.35 o                         
   7 -14   2          7.66        -44.79        48.87 o                         
   8 -14   2          6.98         16.96        52.70 o                         
  -8 -13   2        674.48        670.80       126.66 o                         
  -8 -13   2        527.44        494.70       200.31 o                         
  -7 -13   2        382.38        319.12       183.37 o                         
  -6 -13   2        235.15         19.21       168.57 o                         
  -5 -13   2          3.72        -25.80        40.96 o                         
  -4 -13   2        446.09        430.09       138.63 o                         
  -3 -13   2        882.86        748.57       149.37 o                         
  -2 -13   2        482.96        532.38        55.59 o                         
  -1 -13   2        194.00        220.79        31.29 o                         
   0 -13   2        201.04        252.94       140.05 o                         
   1 -13   2       1174.35       1145.93       148.77 o                         
   2 -13   2        102.75         63.58       129.29 o                         
   3 -13   2        143.55         99.72       128.50 o                         
   4 -13   2        377.28        344.36       127.97 o                         
   5 -13   2         12.12         30.51        28.81 o                         
   6 -13   2          1.75         21.58        43.98 o                         
   7 -13   2        394.38        402.70        52.99 o                         
   8 -13   2        124.69         95.45        42.68 o                         
   9 -13   2         33.22        -17.72        78.58 o                         
  -9 -12   2        630.84        680.94       140.17 o                         
  -8 -12   2        451.08        470.07        39.64 o                         
  -7 -12   2          7.81         -6.01        28.06 o                         
  -6 -12   2       1093.31        998.47       157.93 o                         
  -5 -12   2        426.01        503.78       140.86 o                         
  -4 -12   2        551.00        564.19        36.98 o                         
  -3 -12   2        318.01        375.44       132.97 o                         
  -2 -12   2        756.90        640.48       135.67 o                         
  -1 -12   2        125.92        156.20       125.22 o                         
   0 -12   2        174.77        272.50       123.42 o                         
   1 -12   2       1574.48       1659.87       140.42 o                         
   2 -12   2        165.93        198.39       115.76 o                         
   3 -12   2          6.22       -110.55       110.55 o                         
   4 -12   2       1734.66       1761.71        62.25 o                         
   5 -12   2        110.44        113.62        30.40 o                         
   6 -12   2         58.98         16.65        37.17 o                         
   7 -12   2         75.05        120.98        42.43 o                         
   8 -12   2          2.16        -21.07        41.47 o                         
   9 -12   2        280.10        345.85        97.13 o                         
 -10 -11   2         81.68         74.96        44.00 o                         
  -9 -11   2        779.54        916.00       147.21 o                         
  -8 -11   2        436.65        369.05        99.51 o                         
  -7 -11   2         98.50         90.60        26.98 o                         
  -6 -11   2        163.55        192.59        26.65 o                         
  -5 -11   2        369.56        216.31       123.07 o                         
  -5 -11   2        448.95        513.89       145.31 o                         
  -4 -11   2        297.93        489.63       130.88 o                         
  -3 -11   2        172.66        143.15       121.86 o                         
  -2 -11   2       2625.22       2515.06       155.14 o                         
  -1 -11   2       2779.81       2716.25       153.84 o                         
   0 -11   2         39.20         39.17       105.64 o                         
   1 -11   2       1414.81       1399.65       121.83 o                         
   2 -11   2       2484.67       2453.39       138.41 o                         
   3 -11   2        149.13         35.29        98.30 o                         
   4 -11   2          0.36          8.19        26.35 o                         
   5 -11   2         10.80         57.60       120.24 o                         
   6 -11   2        355.79        323.94       105.43 o                         
   7 -11   2        166.99        158.66       112.87 o                         
   8 -11   2        111.34         18.59       100.27 o                         
   9 -11   2         78.42        154.19        85.05 o                         
  10 -11   2         17.61        -27.08        91.68 o                         
 -11 -10   2        124.60        -97.06       196.41 o                         
 -10 -10   2        332.58        272.21       113.55 o                         
  -9 -10   2        222.92        236.22       130.19 o                         
  -8 -10   2        153.94        116.87        90.71 o                         
  -7 -10   2         66.84          1.28       113.62 o                         
  -6 -10   2       1826.61       1770.79       163.20 o                         
  -5 -10   2          0.78        -64.55       127.48 o                         
  -4 -10   2        197.07        168.57       106.18 o                         
  -4 -10   2         16.74         49.62       112.61 o                         
  -3 -10   2       1676.13       1624.07       131.72 o                         
  -2 -10   2         68.64        169.44        97.19 o                         
  -1 -10   2        487.42        408.43        99.42 o                         
   0 -10   2        217.41        172.11        93.48 o                         
   1 -10   2       3396.11       3238.32       146.63 o                         
   2 -10   2        163.07         59.15        86.47 o                         
   3 -10   2       2800.05       2847.72       125.20 o                         
   4 -10   2       3797.53       3768.22       140.04 o                         
   5 -10   2        510.89        516.64        94.29 o                         
   6 -10   2        127.10         74.73        69.64 o                         
   7 -10   2        252.91        273.73        74.98 o                         
   8 -10   2        359.32        330.02        75.70 o                         
   9 -10   2        194.56        132.74        73.99 o                         
  10 -10   2        362.55        259.85        79.33 o                         
 -11  -9   2         50.74         55.67        85.74 o                         
 -10  -9   2        315.09        457.47       109.00 o                         
  -9  -9   2       1114.94       1217.24       108.92 o                         
  -8  -9   2        361.83        405.53        86.75 o                         
  -8  -9   2        565.95        616.15       156.00 o                         
  -7  -9   2        131.72         30.98       139.53 o                         
  -6  -9   2        472.97        472.10       132.99 o                         
  -5  -9   2        864.09        811.29       127.11 o                         
  -4  -9   2        210.85        201.60        72.01 o                         
  -3  -9   2         37.41         69.17        89.33 o                         
  -2  -9   2       1699.83       1475.07        73.97 o                         
  -1  -9   2       3259.60       3208.24       142.64 o                         
   0  -9   2         28.13         13.94        77.67 o                         
   1  -9   2       4687.81       3839.57        95.24 o                         
   2  -9   2       3833.86       3965.37       102.09 o                         
   3  -9   2        147.98        198.33        75.22 o                         
   4  -9   2        497.97        459.32        50.09 o                         
   5  -9   2        108.26         54.22        42.36 o                         
   6  -9   2        744.92        693.25        49.40 o                         
   7  -9   2       2262.44       2149.74        87.29 o                         
   8  -9   2         28.60         -0.25        64.05 o                         
   9  -9   2          4.42        -54.45        65.45 o                         
  10  -9   2         23.74        -73.09        73.09 o                         
  11  -9   2         30.67        -77.52        77.52 o                         
 -11  -8   2        179.00        244.40        84.14 o                         
 -10  -8   2        671.32        697.45       106.86 o                         
  -9  -8   2        168.86         89.76       115.89 o                         
  -8  -8   2        135.79        165.07       137.53 o                         
  -8  -8   2        434.50        359.46       110.98 o                         
  -7  -8   2        128.93         84.62        83.99 o                         
  -6  -8   2       1080.99        964.56        87.30 o                         
  -5  -8   2        235.22        144.12       108.80 o                         
  -4  -8   2        998.02        990.23        71.61 o                         
  -3  -8   2        162.86        107.59        40.69 o                         
  -2  -8   2       1819.92       1873.68        51.39 o                         
  -1  -8   2         81.46        101.06        48.56 o                         
   0  -8   2        896.53        787.99        79.78 o                         
   1  -8   2       4890.34       5062.18        95.82 o                         
   2  -8   2       1353.59       1525.77        79.56 o                         
   3  -8   2        356.54        331.69        52.72 o                         
   4  -8   2       3449.59       3370.61        68.47 o                         
   5  -8   2         50.35         55.31        38.27 o                         
   6  -8   2        148.90        116.16        36.27 o                         
   7  -8   2        827.52        693.10        43.45 o                         
   8  -8   2         60.44         85.23        48.58 o                         
   9  -8   2       1435.74       1325.54        73.50 o                         
  10  -8   2        305.95        221.03        69.93 o                         
  11  -8   2        642.26        766.42        80.33 o                         
  12  -8   2          4.90         17.87        77.77 o                         
 -12  -7   2        597.24        512.22        88.50 o                         
 -11  -7   2        215.67        222.71        72.69 o                         
 -10  -7   2        202.07         99.68       124.28 o                         
  -9  -7   2       1006.21       1001.40       117.98 o                         
  -8  -7   2         26.39        -40.56        84.46 o                         
  -8  -7   2        714.21        785.46       111.04 o                         
  -7  -7   2       2016.02       1903.75        82.25 o                         
  -6  -7   2        240.70        172.42        75.62 o                         
  -5  -7   2        251.39        188.30        68.51 o                         
  -5  -7   2        646.26        635.45        98.07 o                         
  -4  -7   2        426.25        431.51        49.71 o                         
  -4  -7   2        762.26        255.34        61.14 o                         
  -3  -7   2        725.51        663.50        39.73 o                         
  -2  -7   2       4233.47       4063.86        71.05 o                         
  -1  -7   2       2002.38       1993.44        54.25 o                         
   0  -7   2       5220.09       5293.75        82.31 o                         
   1  -7   2      22770.96      23446.37       357.25 o                         
   2  -7   2       2484.05       2316.51        66.71 o                         
   3  -7   2        468.08        493.46        35.53 o                         
   4  -7   2        545.21        436.63        27.70 o                         
   5  -7   2       3500.70       3339.31        63.99 o                         
   6  -7   2         63.69         92.94        31.54 o                         
   7  -7   2         68.05         42.94        39.38 o                         
   8  -7   2       3809.13       3771.76        89.98 o                         
   9  -7   2         62.60         70.50        58.95 o                         
  10  -7   2        394.96        311.68        66.12 o                         
  11  -7   2       2102.59       2155.47        88.25 o                         
  12  -7   2       1097.45        982.74        82.32 o                         
 -12  -6   2        265.03        206.56        81.80 o                         
 -11  -6   2        314.20        284.80       105.64 o                         
 -10  -6   2         53.94       -113.92       113.92 o                         
  -9  -6   2       1253.00       1167.53       118.92 o                         
  -8  -6   2        186.40         98.21        68.22 o                         
  -7  -6   2         61.23         16.00        50.87 o                         
  -6  -6   2        405.14        365.30        48.12 o                         
  -5  -6   2       7462.68       7516.53       135.55 o                         
  -4  -6   2       4593.94       4556.34        85.34 o                         
  -3  -6   2        526.56        505.78        41.72 o                         
  -2  -6   2       6026.31       6106.38        92.41 o                         
  -1  -6   2       1682.97       1510.44        33.83 o                         
   0  -6   2       1444.66       1370.27        35.43 o                         
   1  -6   2       4248.88       4229.82        66.11 o                         
   2  -6   2         10.39         19.90        20.90 o                         
   3  -6   2        476.04        473.04        30.06 o                         
   4  -6   2       2053.75       1910.84        37.96 o                         
   5  -6   2        446.35        459.76        30.52 o                         
   6  -6   2        284.96        256.06        28.79 o                         
   7  -6   2         99.14         34.72        35.39 o                         
   8  -6   2        561.23        561.29        53.90 o                         
   9  -6   2        536.27        427.86        58.42 o                         
  10  -6   2        406.25        388.35        63.64 o                         
  11  -6   2       1416.60       1421.67        76.85 o                         
  12  -6   2         29.61         65.13        73.45 o                         
 -13  -5   2        626.84        510.63       191.73 o                         
 -12  -5   2        846.75        881.92       135.34 o                         
 -11  -5   2        227.46        162.28       124.28 o                         
 -10  -5   2          4.77        -26.67        36.49 o                         
  -9  -5   2        778.95        813.30        60.36 o                         
  -8  -5   2        801.40        852.50        55.58 o                         
  -7  -5   2       2986.14       2974.77        65.77 o                         
  -6  -5   2       1214.00       1072.68        44.46 o                         
  -5  -5   2        994.17        925.73        39.29 o                         
  -4  -5   2          2.76         70.61        26.66 o                         
  -3  -5   2       3631.64       3737.67        59.96 o                         
  -2  -5   2       8489.44       8360.19       116.80 o                         
  -1  -5   2       1571.31       1566.79        35.92 o                         
   0  -5   2       4382.67       4388.51        66.07 o                         
   1  -5   2      18549.20      17949.85       232.61 o                         
   2  -5   2        593.72        660.84        25.91 o                         
   3  -5   2       1261.54       1173.22        27.96 o                         
   4  -5   2       1475.99       1537.97        29.15 o                         
   5  -5   2       1061.80       1005.48        25.56 o                         
   6  -5   2         58.62         25.23        19.59 o                         
   7  -5   2         86.12         51.81        24.16 o                         
   8  -5   2       4043.96       4149.33        87.43 o                         
   9  -5   2        605.74        545.99        56.34 o                         
  10  -5   2       2690.35       2632.42        80.51 o                         
  11  -5   2       4601.06       4541.75       106.96 o                         
  12  -5   2        503.96        537.65        91.30 o                         
 -13  -4   2        113.65        165.68       135.62 o                         
 -12  -4   2        367.58        205.38       127.39 o                         
 -11  -4   2         28.68         45.31        54.89 o                         
 -10  -4   2        195.38        146.29        81.19 o                         
  -9  -4   2        740.40        650.81        77.90 o                         
  -8  -4   2         17.62         19.75        53.59 o                         
  -7  -4   2        468.73        458.18        41.39 o                         
  -6  -4   2        901.21        872.68        39.47 o                         
  -5  -4   2      15062.87      15175.08       170.71 o                         
  -4  -4   2       5247.99       5478.93        83.21 o                         
  -3  -4   2        225.61        273.57        23.90 o                         
  -2  -4   2       6504.34       6558.52        88.11 o                         
  -1  -4   2       1451.96       1341.17        26.77 o                         
   0  -4   2       2848.74       2867.65        45.65 o                         
   1  -4   2       3974.37       4187.34        67.84 o                         
   2  -4   2        295.37        228.22        18.40 o                         
   3  -4   2       4865.93       4933.53        70.82 o                         
   4  -4   2        126.96        161.67        18.55 o                         
   5  -4   2       5031.33       4914.52        49.02 o                         
   6  -4   2       1360.26       1313.80        24.55 o                         
   7  -4   2         18.01          4.60        18.74 o                         
   8  -4   2       2477.09       2450.13        54.46 o                         
   9  -4   2          3.57        -28.29        49.39 o                         
  10  -4   2       3602.28       3776.75        90.51 o                         
  11  -4   2       1024.35       1007.19        69.41 o                         
  12  -4   2         40.62         86.94       113.60 o                         
 -13  -3   2        216.58        229.85       135.22 o                         
 -12  -3   2        177.05        143.96        60.06 o                         
 -11  -3   2        395.08        451.19       115.30 o                         
 -10  -3   2        182.31        177.73        78.69 o                         
  -9  -3   2         29.08        -22.89        56.07 o                         
  -8  -3   2        782.02        793.45        41.28 o                         
  -7  -3   2       1410.24       1364.34        37.21 o                         
  -6  -3   2        412.96        370.97        33.89 o                         
  -5  -3   2        352.61        390.95        20.73 o                         
  -4  -3   2        925.34        893.28        23.91 o                         
  -3  -3   2      16592.23      18136.62       243.01 o                         
  -2  -3   2      11553.32      12394.08       155.90 o                         
  -1  -3   2       4906.52       4967.77        70.20 o                         
   0  -3   2       8519.43       8695.81       133.42 o                         
   1  -3   2        544.21        459.81        21.55 o                         
   2  -3   2       1511.72       1416.51        30.92 o                         
   3  -3   2       2023.36       2113.58        35.68 o                         
   4  -3   2       9563.76      10011.57        87.86 o                         
   5  -3   2       1294.05       1337.25        21.18 o                         
   6  -3   2        944.38        985.61        21.13 o                         
   7  -3   2       1996.22       1926.30        28.70 o                         
   8  -3   2       2556.07       2591.59        42.71 o                         
   9  -3   2        886.88        809.78        36.34 o                         
  10  -3   2       2266.80       2236.03        58.57 o                         
 -12  -2   2        198.33        163.46       115.77 o                         
 -11  -2   2        117.42         39.92        84.85 o                         
 -10  -2   2         77.64          0.39        58.95 o                         
  -9  -2   2       1562.10       1539.32        58.02 o                         
  -8  -2   2        449.26        473.29        35.68 o                         
  -7  -2   2         96.02        109.78        24.64 o                         
  -6  -2   2       8322.44       8518.42        89.47 o                         
  -5  -2   2       9020.54       9290.37        94.54 o                         
  -4  -2   2         20.36         23.37        15.26 o                         
  -3  -2   2       4965.68       4897.63        59.47 o                         
  -2  -2   2       5897.07       6433.93        88.55 o                         
  -1  -2   2         53.33         31.88        14.13 o                         
   0  -2   2       1073.88       1193.30        26.67 o                         
   1  -2   2       1634.72       1669.17        50.11 o                         
   2  -2   2         34.06         46.82        48.08 o                         
   3  -2   2       1471.72       1411.48        31.12 o                         
   4  -2   2      12997.94      13085.61       131.42 o                         
   5  -2   2      19481.50      19617.79       208.90 o                         
   6  -2   2       3910.01       3985.81        42.57 o                         
   7  -2   2       1390.33       1339.39        24.05 o                         
   8  -2   2       5500.38       5486.36        68.10 o                         
   9  -2   2         25.38        178.32       146.53 o                         
  10  -2   2        305.01        382.13        38.69 o                         
 -13  -1   2        135.63        189.06       124.29 o                         
 -12  -1   2         32.08        -20.82       116.63 o                         
 -11  -1   2       1125.11       1079.82        81.00 o                         
 -10  -1   2         10.34        -43.24        43.24 o                         
  -9  -1   2       1596.71       1722.46        47.77 o                         
  -8  -1   2       4330.89       4486.00        68.10 o                         
  -7  -1   2       4422.81       4519.47        55.69 o                         
  -6  -1   2       1223.24       1441.13        28.40 o                         
  -5  -1   2        109.24        119.97        17.12 o                         
  -4  -1   2         16.80         19.51         8.95 o                         
  -3  -1   2       3447.04       3231.24        30.54 o                         
  -2  -1   2       1109.39       1091.65        14.27 o                         
  -1  -1   2         44.69         32.86        12.98 o                         
   0  -1   2        102.12        158.15        16.12 o                         
   1  -1   2       3648.89       3546.28       116.93 o                         
   2  -1   2       4243.14       4300.48        75.71 o                         
   3  -1   2        433.88        433.42        15.55 o                         
   4  -1   2       7009.99       6952.96        71.42 o                         
   5  -1   2       2312.86       2567.77        30.53 o                         
   6  -1   2         16.02          9.21        15.27 o                         
   7  -1   2       4472.94       4560.65        57.38 o                         
   8  -1   2       3595.70       3827.71        53.56 o                         
   9  -1   2        130.40        101.80        32.74 o                         
  10  -1   2       1025.14       1063.03        43.75 o                         
  11  -1   2       2943.46       2985.92        76.74 o                         
  12  -1   2        203.16        172.36        83.05 o                         
  13  -1   2         78.60          9.78        87.42 o                         
 -14   0   2          7.80         -0.27        73.51 o                         
 -13   0   2         69.88        -25.40        70.13 o                         
 -12   0   2        376.66        328.89        80.67 o                         
 -11   0   2        413.46        403.27        61.65 o                         
 -10   0   2        274.42        227.55        42.75 o                         
  -9   0   2       1747.96       1884.78        49.99 o                         
  -8   0   2        948.38        947.45        36.41 o                         
  -7   0   2       1168.48       1163.51        29.99 o                         
  -6   0   2      14549.84      14764.72       143.95 o                         
  -5   0   2       1694.24       1378.58        20.42 o                         
  -4   0   2       1024.32       1067.62        16.86 o                         
  -3   0   2       8262.89       8341.93        65.84 o                         
  -2   0   2       6044.91       5679.62        48.78 o                         
  -1   0   2       9501.23      10168.32        83.96 o                         
   0   0   2       1027.11        932.92        22.45 o                         
   1   0   2       1513.76       1642.61        46.96 o                         
   2   0   2       4609.61       4681.83        81.79 o                         
   3   0   2        990.00        968.51        20.32 o                         
   4   0   2       1540.94       1361.12        18.53 o                         
   5   0   2      10424.73       9807.68        85.97 o                         
   6   0   2       3586.68       3617.82        46.61 o                         
   7   0   2        816.25        749.61        25.83 o                         
   8   0   2       2853.92       3006.28        46.73 o                         
   9   0   2       2305.59       2396.29        49.21 o                         
  10   0   2          3.75         -6.70        42.42 o                         
  11   0   2        325.46        366.95        53.82 o                         
  12   0   2         68.95         44.49        66.80 o                         
 -13   1   2         93.35         51.15        68.77 o                         
 -12   1   2        706.87        649.72        66.26 o                         
 -11   1   2        171.28         81.59        57.98 o                         
 -10   1   2        126.88         50.71        43.69 o                         
  -9   1   2       3758.53       3647.49        62.63 o                         
  -8   1   2       5559.88       5596.69        79.72 o                         
  -7   1   2        565.81        537.10        24.87 o                         
  -6   1   2         11.92         97.24        12.82 o                         
  -5   1   2       2571.43       2641.37        29.38 o                         
  -4   1   2         39.16         32.77         8.62 o                         
  -3   1   2       3609.72       3267.43        29.63 o                         
  -2   1   2       2397.53       2838.47        26.86 o                         
  -1   1   2          1.32         10.27         5.94 o                         
   0   1   2       9567.84      10514.99       100.27 o                         
   1   1   2        151.34        121.02        11.74 o                         
   2   1   2      11964.35      10910.97       157.34 o                         
   3   1   2        871.47        753.54        15.03 o                         
   4   1   2       1633.84       1591.75        19.38 o                         
   5   1   2        396.39        318.59        11.71 o                         
   6   1   2         51.92         59.84        17.27 o                         
   7   1   2       6693.71       6909.84        79.64 o                         
   8   1   2       1304.16       1371.76        34.05 o                         
   9   1   2        122.65        129.17        35.44 o                         
  10   1   2        148.77        140.85        42.89 o                         
  11   1   2        720.90        690.57        54.03 o                         
  12   1   2        210.70        153.20        71.90 o                         
 -13   2   2         83.51         90.90        65.52 o                         
 -12   2   2        155.30        208.55        61.19 o                         
 -11   2   2       1158.50       1116.45        64.41 o                         
 -10   2   2         52.12          8.98        42.36 o                         
  -9   2   2          7.95         75.57        28.54 o                         
  -8   2   2       1042.23       1140.91        32.02 o                         
  -7   2   2        239.13        288.13        22.17 o                         
  -6   2   2       4604.21       4439.39        40.63 o                         
  -5   2   2       2795.07       2643.46        26.52 o                         
  -4   2   2       1416.46       1596.59        19.26 o                         
  -3   2   2       1352.57       1408.36        15.12 o                         
  -2   2   2       2366.34       2594.29        24.06 o                         
  -1   2   2         51.63         61.73         6.73 o                         
   0   2   2       1804.61       1891.38        23.04 o                         
   1   2   2      17065.49      18480.57       225.31 o                         
   2   2   2          4.29         31.61        12.45 o                         
   3   2   2       5709.20       5477.88        65.84 o                         
   4   2   2      11125.78      10943.92       140.31 o                         
   5   2   2      12063.02      12169.26       125.75 o                         
   6   2   2       2009.40       1937.97        32.29 o                         
   7   2   2       6337.32       6382.39        81.49 o                         
   8   2   2       5749.45       6034.24        80.91 o                         
   9   2   2         82.00        105.70        38.24 o                         
  10   2   2        108.73         20.58        47.50 o                         
  11   2   2        362.36        439.73        90.49 o                         
  12   2   2          2.87        -88.46        94.46 o                         
 -13   3   2        254.08        206.93        66.41 o                         
 -12   3   2        502.43        446.97        63.13 o                         
 -11   3   2        774.88        659.43        59.75 o                         
 -10   3   2       1847.67       1724.04        53.14 o                         
  -9   3   2       4141.41       3986.36        68.96 o                         
  -8   3   2       4588.79       4654.29        60.07 o                         
  -7   3   2        466.43        482.14        22.73 o                         
  -6   3   2        457.43        496.53        16.36 o                         
  -5   3   2       6126.82       6361.02        56.23 o                         
  -4   3   2       2238.51       2203.59        23.33 o                         
  -3   3   2       5042.62       5422.54        50.23 o                         
  -2   3   2        325.32        329.02         9.38 o                         
  -1   3   2       6097.97       6654.36        63.89 o                         
   0   3   2        236.83        268.86        12.98 o                         
   1   3   2         65.87         80.53        14.97 o                         
   2   3   2        480.29        468.60        18.21 o                         
   3   3   2       4137.33       4537.17        56.98 o                         
   4   3   2        678.61        729.91        20.85 o                         
   5   3   2        965.92        886.52        26.70 o                         
   6   3   2       3044.63       3220.33        52.96 o                         
   7   3   2       5768.94       5877.30        83.53 o                         
   8   3   2         46.44        131.17        34.64 o                         
   9   3   2        231.11        299.87        41.82 o                         
  10   3   2        322.75        374.17        63.76 o                         
 -13   4   2         38.90         -2.13        63.83 o                         
 -12   4   2        467.28        445.90        57.25 o                         
 -11   4   2        373.36        353.73        52.09 o                         
 -10   4   2          2.91        -22.62        40.43 o                         
  -9   4   2        116.58        178.72        45.13 o                         
  -8   4   2         68.58         92.20        32.14 o                         
  -7   4   2       1045.36       1037.82        26.78 o                         
  -6   4   2      10361.54      10385.04        98.44 o                         
  -5   4   2        104.13         89.60        11.91 o                         
  -4   4   2        185.20        188.50        10.28 o                         
  -3   4   2       2494.50       2469.99        29.34 o                         
  -2   4   2       5374.10       6184.05        61.23 o                         
  -1   4   2      47199.79      49855.89       481.80 o                         
   0   4   2       9977.57      10951.28       112.90 o                         
   1   4   2     126495.61     133885.03      1500.05 o                         
   2   4   2      21392.09      22901.59       280.52 o                         
   3   4   2        101.16         65.59        17.24 o                         
   4   4   2      23995.51      24422.53       275.47 o                         
   5   4   2       9075.55       9850.81       131.64 o                         
   6   4   2        171.11        152.19        25.66 o                         
   7   4   2       2328.09       2406.21        46.98 o                         
   8   4   2       3017.78       3252.41        66.51 o                         
   9   4   2       3150.73       3360.21        76.34 o                         
  10   4   2          4.45         40.23        73.47 o                         
  11   4   2        196.79        264.58        84.03 o                         
  12   4   2        113.49         58.38        95.30 o                         
  13   4   2        600.45        532.92       108.42 o                         
  14   4   2        707.36        556.45       113.96 o                         
 -13   5   2        105.16        199.30       142.03 o                         
 -12   5   2        926.12        908.75        61.39 o                         
 -11   5   2        320.76        356.37        47.92 o                         
 -10   5   2        654.34        552.89        44.71 o                         
  -9   5   2       6362.08       6493.83        98.45 o                         
  -8   5   2       1208.02       1266.77        42.53 o                         
  -7   5   2          0.83        -14.13        28.17 o                         
  -6   5   2       1368.98       1494.20        32.15 o                         
  -5   5   2       2024.53       2016.42        27.48 o                         
  -4   5   2        979.02       1150.12        20.55 o                         
  -3   5   2         10.50         11.35        13.06 o                         
  -2   5   2         50.25         28.55        13.32 o                         
  -1   5   2       2673.87       2707.95        32.65 o                         
   0   5   2       4194.70       4685.49        54.04 o                         
   1   5   2      38389.59      39296.77       487.05 o                         
   2   5   2       6983.27       6596.28        93.11 o                         
   3   5   2        522.82        547.17        24.48 o                         
   4   5   2         80.83         58.04        20.64 o                         
   5   5   2       1586.13       1537.46        34.17 o                         
   6   5   2        663.07        630.10        32.83 o                         
   7   5   2        797.80        822.58        37.63 o                         
   8   5   2        126.16        204.50        52.89 o                         
   9   5   2        335.86        386.13       114.42 o                         
   9   5   2        260.28        205.69        68.59 o                         
  10   5   2       1595.09       1860.78        96.70 o                         
  10   5   2         64.52        191.70       125.54 o                         
  11   5   2        623.62        729.11        74.95 o                         
  12   5   2        550.07        414.94        71.10 o                         
  13   5   2        138.56        146.54        66.22 o                         
  14   5   2         94.02        127.67       114.69 o                         
 -12   6   2        818.32        850.85        58.25 o                         
 -11   6   2        334.00        393.63        46.44 o                         
 -10   6   2        586.52        544.56        44.34 o                         
  -9   6   2        325.24        326.37        39.07 o                         
  -8   6   2         37.47          1.40        34.81 o                         
  -7   6   2       1507.01       1533.80        39.95 o                         
  -6   6   2       4243.60       4339.82        63.57 o                         
  -5   6   2        743.27        772.39        25.60 o                         
  -4   6   2       1333.98       1388.38        24.98 o                         
  -3   6   2         59.89         98.40        16.51 o                         
  -2   6   2      10610.40      11258.84       116.66 o                         
  -1   6   2       6542.60       6541.31        73.30 o                         
   0   6   2        393.89        530.96        20.87 o                         
   1   6   2       1302.83       1275.02        33.20 o                         
   2   6   2       4571.82       5341.80        71.51 o                         
   3   6   2        918.27        924.30        30.06 o                         
   4   6   2       7409.38       7059.72        90.03 o                         
   5   6   2       4676.91       4684.36        67.09 o                         
   6   6   2         26.14          4.70        33.52 o                         
   7   6   2        799.63        825.02        40.49 o                         
   8   6   2        732.93        668.39        84.54 o                         
   8   6   2       1981.34       1946.69       129.48 o                         
   9   6   2       1336.11       1315.85        63.15 o                         
   9   6   2       2338.44       2318.07       153.55 o                         
  10   6   2        651.78        620.67        63.22 o                         
  11   6   2        188.67        153.13        66.76 o                         
  12   6   2         98.21        107.77        63.02 o                         
  13   6   2        638.05        597.62        65.07 o                         
  14   6   2        468.29        539.64       161.11 o                         
 -12   7   2        150.13        165.71        53.43 o                         
 -11   7   2        659.83        682.67        49.28 o                         
 -10   7   2       1571.33       1500.36        52.51 o                         
  -9   7   2       3040.74       3050.48        62.16 o                         
  -8   7   2         32.83         11.81        34.60 o                         
  -7   7   2          0.33        -21.41        31.50 o                         
  -6   7   2        433.99        448.61        31.81 o                         
  -5   7   2        297.69        255.56        30.91 o                         
  -4   7   2       2483.87       2571.33        43.38 o                         
  -3   7   2       1122.88       1216.37        25.18 o                         
  -2   7   2      14325.25      14704.34       161.55 o                         
  -1   7   2       2148.16       2116.36        34.16 o                         
   0   7   2        273.21        242.70        24.47 o                         
   1   7   2      15882.02      16063.81       209.05 o                         
   2   7   2       2211.95       2168.51        41.83 o                         
   3   7   2          0.71        -27.60        28.76 o                         
   4   7   2        295.07        232.35        32.49 o                         
   5   7   2        578.74        588.08        43.55 o                         
   6   7   2        558.88        633.23        41.34 o                         
   7   7   2        305.79        309.86        49.08 o                         
   8   7   2        378.31        320.39        69.54 o                         
   8   7   2        264.30        236.68       109.73 o                         
   9   7   2        216.38        222.18        57.74 o                         
  10   7   2       1986.24       2177.67        70.85 o                         
  11   7   2       1076.66       1097.72        68.09 o                         
  12   7   2       1297.73       1258.25        69.89 o                         
  13   7   2         71.02         17.15        61.69 o                         
  14   7   2          9.08         29.55       138.68 o                         
 -12   8   2        549.42        502.33        91.56 o                         
 -11   8   2        142.97        207.71        47.62 o                         
 -10   8   2        382.45        372.36        45.10 o                         
  -9   8   2          1.66         34.02        40.76 o                         
  -8   8   2        105.69         79.02        37.25 o                         
  -7   8   2       2967.69       2916.51        56.93 o                         
  -6   8   2        425.48        411.53        35.09 o                         
  -5   8   2       1509.74       1526.04        45.17 o                         
  -4   8   2          6.79        -30.95        30.95 o                         
  -3   8   2          0.57         -6.49        28.20 o                         
  -2   8   2       1936.82       1881.45        38.08 o                         
  -1   8   2         78.80         27.90        21.30 o                         
   0   8   2        829.52        797.37        31.95 o                         
   1   8   2        241.57        245.77        31.23 o                         
   2   8   2        166.52        155.29        29.13 o                         
   3   8   2        856.01        801.57        39.41 o                         
   4   8   2       6021.69       6141.94       113.18 o                         
   5   8   2        940.54        938.11        51.44 o                         
   6   8   2        843.66        920.63        61.20 o                         
   6   8   2       1006.44        891.28        93.00 o                         
   7   8   2       2063.02       2101.82        56.59 o                         
   7   8   2        162.00        110.53       103.93 o                         
   8   8   2       2435.09       2675.05        80.30 o                         
   9   8   2         36.30         33.90        60.54 o                         
  10   8   2       1175.29       1152.90        65.87 o                         
  11   8   2        501.65        503.11        57.92 o                         
  12   8   2         92.56         72.05        66.66 o                         
  13   8   2        540.36        563.25        68.47 o                         
 -11   9   2        448.30        427.58        64.96 o                         
 -10   9   2        333.98        277.96        47.53 o                         
  -9   9   2       2674.42       2733.52        64.16 o                         
  -8   9   2         53.09         -6.45        45.79 o                         
  -7   9   2         22.23         11.02        38.86 o                         
  -6   9   2       1138.70       1124.07        43.77 o                         
  -5   9   2         92.67         80.60        38.46 o                         
  -4   9   2        522.84        516.74        40.91 o                         
  -3   9   2        682.63        649.46        40.66 o                         
  -2   9   2       2122.59       2145.56        50.80 o                         
  -1   9   2        109.20        107.49        30.20 o                         
   0   9   2       3892.42       3712.21        68.03 o                         
   1   9   2       7348.86       7357.30       110.26 o                         
   2   9   2        196.83        158.31        36.53 o                         
   3   9   2         77.67        125.40        38.64 o                         
   4   9   2        605.07        499.54        62.29 o                         
   5   9   2       2509.45       2451.22        79.48 o                         
   5   9   2         78.27        131.61        84.07 o                         
   6   9   2        922.39        897.85        55.07 o                         
   6   9   1       1156.31       2088.31       205.53 o                         
   6   9   2        917.35       2088.31       205.53 o                         
   6   9   2       1785.35       1734.33       118.72 o                         
   7   9   2        105.89         57.35        41.15 o                         
   8   9   2        437.73        355.44        52.35 o                         
   9   9   2         39.65        -24.58        56.21 o                         
  10   9   2        695.28        732.00        61.93 o                         
  11   9   2        697.84        628.50        61.48 o                         
  12   9   2        578.81        578.57        74.47 o                         
 -11  10   2         21.46         -3.28        66.86 o                         
 -10  10   2         69.08         81.50        48.35 o                         
  -9  10   2        524.94        501.62        48.71 o                         
  -8  10   2        202.02        119.29        44.80 o                         
  -7  10   2        535.49        498.95        45.19 o                         
  -6  10   2          1.19         -9.03        46.62 o                         
  -5  10   2       3190.74       3184.46        68.99 o                         
  -4  10   2        916.49        830.74        48.30 o                         
  -3  10   2        293.82        281.96        42.64 o                         
  -2  10   2       1269.06       1271.22        47.37 o                         
  -1  10   2       1253.66       1305.74        50.92 o                         
   0  10   2        125.69        164.65        41.94 o                         
   1  10   2       1342.79       1312.87        47.68 o                         
   2  10   2         88.01        150.79        41.29 o                         
   3  10   2       4504.45       4398.94       123.69 o                         
   3  10   2       2349.99       2067.70        93.02 o                         
   4  10   2       1238.95       1392.59        66.12 o                         
   4  10   2        230.05        265.54        91.61 o                         
   5  10   2        520.77        498.69        52.97 o                         
   5  10   2        993.37        939.03       108.00 o                         
   6  10   2         55.28         19.57        43.72 o                         
   7  10   2        392.79        380.67        41.48 o                         
   7  10   2        392.79        881.60       195.38 o                         
   7  10   3        369.96        881.60       195.38 o                         
   8  10   2        519.44        570.91        43.59 o                         
   9  10   2       1596.89       1460.58        64.26 o                         
  10  10   2        140.78        134.79        65.86 o                         
  11  10   2        124.91        220.29        69.44 o                         
  12  10   2         73.34         29.54        75.44 o                         
 -11  11   2         16.81         88.32       164.26 o                         
 -10  11   2         65.76         48.07        68.72 o                         
  -9  11   2        298.78        342.99        49.49 o                         
  -8  11   2        416.18        374.71        49.24 o                         
  -7  11   2         36.65        -46.31        46.31 o                         
  -6  11   2        178.04        129.02        49.92 o                         
  -5  11   2         22.85         -8.93        49.34 o                         
  -4  11   2        104.66         53.57        48.98 o                         
  -3  11   2         45.34         25.59        53.00 o                         
  -2  11   2       4775.71       4866.59        92.83 o                         
  -1  11   2         22.89        -31.03        90.29 o                         
   0  11   2       3420.66       3610.96       160.48 o                         
   1  11   2       4681.19       4462.00       180.66 o                         
   2  11   2       1173.08       1104.43        80.50 o                         
   3  11   2          1.88        -41.40        95.14 o                         
   4  11   2       2734.68       2829.06        67.23 o                         
   4  11   2         23.58        -67.51        99.92 o                         
   5  11   2       1622.41       1674.42        51.64 o                         
   5  11   2        303.69        270.40       110.24 o                         
   6  11   2        300.25        303.69        45.13 o                         
   7  11   2        842.79        675.81        50.74 o                         
   8  11   2        550.14        544.10        51.20 o                         
   9  11   2         89.34         34.08        62.05 o                         
  10  11   2       1674.17       1687.23        80.70 o                         
  11  11   2       1451.50       1501.41        83.62 o                         
 -10  12   2          3.68         84.70       171.11 o                         
  -9  12   2        221.73        235.90        71.73 o                         
  -8  12   2          1.95        -13.29        51.04 o                         
  -7  12   2        235.40        216.32        52.12 o                         
  -6  12   2        107.58         89.16        55.92 o                         
  -5  12   2       4334.65       4507.00        90.73 o                         
  -4  12   2        668.07        613.82        56.56 o                         
  -3  12   2        716.63        726.33        68.25 o                         
  -2  12   2       4395.67       4408.48       134.82 o                         
  -1  12   2        428.41        348.19       109.42 o                         
   0  12   2        167.40        166.46       108.27 o                         
   1  12   2        165.63        131.19       106.80 o                         
   2  12   2         47.13        124.53       105.17 o                         
   3  12   2        835.31        768.68        58.71 o                         
   3  12   2       1602.05       1669.83       137.96 o                         
   4  12   2        869.97        949.67        44.34 o                         
   5  12   2        921.02        778.63        46.78 o                         
   6  12   2         38.05        -22.54        43.31 o                         
   7  12   2        346.51        285.21        49.60 o                         
   8  12   2        300.77        206.22        49.82 o                         
   9  12   2        557.07        449.61        69.19 o                         
  10  12   2        243.08        267.94        79.08 o                         
  11  12   2          7.19         28.45        91.37 o                         
  -9  13   2         11.58         88.13       172.58 o                         
  -8  13   2        141.78         97.88        55.06 o                         
  -7  13   2         71.36        -33.81        54.84 o                         
  -6  13   2         20.15        -60.11        60.11 o                         
  -5  13   2        194.24        199.38        62.22 o                         
  -4  13   2        464.85        366.33        73.44 o                         
  -3  13   2       1009.31        930.04        97.68 o                         
  -2  13   2         73.84        103.20        30.49 o                         
  -1  13   2        268.11        284.27        34.91 o                         
   0  13   2       4793.94       4477.91       204.17 o                         
   1  13   2       2732.19       2676.94       164.59 o                         
   2  13   2         49.46        -48.88       118.81 o                         
   3  13   2         41.64        -13.13        75.74 o                         
   4  13   2        516.14        523.58        48.36 o                         
   5  13   2        377.87        261.10        46.11 o                         
   6  13   2         35.52        -19.95        45.87 o                         
   7  13   2        543.94        500.83        51.58 o                         
   8  13   2         90.50        -23.58        51.60 o                         
   9  13   2        577.11        596.93        72.67 o                         
  10  13   2        887.97        905.78        83.30 o                         
  -8  14   2          2.30       -101.71       101.71 o                         
  -7  14   2        289.44        199.75        69.00 o                         
  -6  14   2       1693.68       1628.12        81.88 o                         
  -5  14   2       2182.15       2031.55        93.93 o                         
  -4  14   2       1272.21       1209.57       167.06 o                         
  -3  14   2        446.45        209.82       128.28 o                         
  -2  14   2        823.28        888.23        49.55 o                         
  -1  14   2         97.05        109.75        34.23 o                         
   0  14   2         87.86         43.64       137.11 o                         
   1  14   2        779.99        716.25        80.90 o                         
   1  14   2        215.24         91.47       139.07 o                         
   2  14   2        360.34        335.80        66.02 o                         
   3  14   2         43.78         65.79        65.40 o                         
   4  14   2        314.94        374.02        70.04 o                         
   5  14   2        576.56        519.70        61.15 o                         
   6  14   2        209.87        109.15        58.73 o                         
   7  14   2        413.37        333.85        63.78 o                         
   8  14   2        568.07        520.11        57.41 o                         
   9  14   2        154.13         46.40        73.18 o                         
  10  14   2        176.02         87.29       168.02 o                         
  -7  15   2         60.66        -75.32        75.32 o                         
  -6  15   2         80.69        131.40        79.72 o                         
  -5  15   2       2494.06       2854.66       217.23 o                         
  -4  15   2         38.04         49.17        35.68 o                         
  -3  15   2        431.48        476.64        43.97 o                         
  -2  15   2          2.86         11.20        33.09 o                         
  -1  15   2         66.94       -115.89       155.40 o                         
   0  15   2        615.29        490.92       159.66 o                         
   0  15   2        355.91        412.67       115.54 o                         
   1  15   2       1776.35       1521.55       127.80 o                         
   2  15   2        589.83        574.41        76.10 o                         
   3  15   2          2.42        -67.73        67.73 o                         
   4  15   2        313.28        188.82        72.71 o                         
   5  15   2        336.95        334.63        78.24 o                         
   6  15   2        163.14        152.22        57.62 o                         
   7  15   2        277.46        279.30        60.81 o                         
   8  15   2        168.53         73.28        56.23 o                         
   9  15   2        103.91        -74.00        74.00 o                         
  -7  16   2         17.38         21.09        51.22 o                         
  -6  16   2       1065.57       1140.33       201.80 o                         
  -5  16   2        126.89        169.20        39.90 o                         
  -4  16   2        396.54        357.06        44.18 o                         
  -3  16   2        479.48        490.73        46.75 o                         
  -2  16   2        351.80        461.38        46.84 o                         
  -1  16   2        503.12        487.41       121.04 o                         
   0  16   2         20.10         -8.46        36.27 o                         
   1  16   2        517.50        498.79       111.57 o                         
   2  16   2        288.36        354.51        90.47 o                         
   3  16   2        153.22        157.76        76.03 o                         
   4  16   2        513.52        486.69        72.65 o                         
   5  16   2        547.20        532.18        96.03 o                         
   6  16   2         83.19         95.90        90.94 o                         
   7  16   2        637.27        620.86       119.68 o                         
   8  16   2       1316.63       1099.63       112.40 o                         
  -4  17   2          1.45         23.51        38.57 o                         
  -3  17   2         24.49         77.97        38.62 o                         
  -2  17   2         71.98         75.81        40.99 o                         
  -1  17   2          0.67         -3.33        37.90 o                         
   0  17   2        130.98         29.60       120.00 o                         
   1  17   2        660.97        543.12        95.93 o                         
   2  17   2        526.46        421.06        95.17 o                         
   3  17   2         38.16         60.27        78.92 o                         
   4  17   2         91.53         82.70        81.11 o                         
   5  17   2        190.43        161.16       115.44 o                         
   6  17   2        202.50         -2.84       166.04 o                         
  -2  18   2         45.36         44.89        49.90 o                         
  -1  18   2         27.79        -65.26       127.43 o                         
   0  18   2          0.11        -84.40       116.63 o                         
   1  18   2        419.17        280.37       122.43 o                         
   2  18   2         25.88         -8.04       116.75 o                         
   3  18   2        284.04         50.62       123.20 o                         
  -4 -15   3         90.33         58.89        58.73 o                         
  -3 -15   3         33.25         32.66        55.65 o                         
  -2 -15   3         73.40         71.01        54.80 o                         
  -1 -15   3         11.57         17.28        54.17 o                         
   0 -15   3        309.00        240.66        56.64 o                         
   1 -15   3        495.10        521.53        61.18 o                         
   2 -15   3         54.60         33.63        47.67 o                         
   3 -15   3         84.35        123.41        49.28 o                         
   4 -15   3         25.27         30.44        43.93 o                         
   5 -15   3          0.95        -56.90        69.54 o                         
   6 -15   3          4.34         19.50        74.08 o                         
  -7 -14   3         81.94        136.54        84.32 o                         
  -6 -14   3        222.27         96.56       175.76 o                         
  -5 -14   3        563.53        555.08       164.18 o                         
  -4 -14   3        755.55        814.49        58.06 o                         
  -3 -14   3         22.76          7.80        52.23 o                         
  -2 -14   3         63.36         98.47        51.06 o                         
  -1 -14   3         28.02         96.82        50.51 o                         
   0 -14   3         57.31         42.47        47.05 o                         
   1 -14   3         20.31        -23.41        45.06 o                         
   2 -14   3          4.74        -38.02        42.94 o                         
   3 -14   3        183.40        -47.01       145.65 o                         
   4 -14   3        278.72        249.84       147.21 o                         
   5 -14   3        800.40        866.95       153.14 o                         
  -8 -13   3        774.68        873.91       207.07 o                         
  -7 -13   3        659.85        821.68       195.37 o                         
  -6 -13   3        471.91        396.20       171.90 o                         
  -5 -13   3          3.44         34.22       155.50 o                         
  -4 -13   3        310.13        337.00        37.70 o                         
  -3 -13   3        877.11        958.57       170.97 o                         
  -2 -13   3        850.93        862.56        66.59 o                         
  -1 -13   3          0.32        -19.32        43.54 o                         
   0 -13   3        641.04        725.65        58.88 o                         
   1 -13   3        192.10        147.78       133.30 o                         
   2 -13   3         13.06        132.38       134.52 o                         
   3 -13   3       1758.91       1825.50       156.94 o                         
   4 -13   3        205.17        120.08       131.17 o                         
   5 -13   3          2.43         34.23       125.65 o                         
   6 -13   3         97.41         88.00        45.98 o                         
   7 -13   3        224.21        254.48        54.10 o                         
   8 -13   3        171.69        180.35        52.25 o                         
  -9 -12   3         10.37        -29.61        47.08 o                         
  -8 -12   3        492.27        583.23       198.75 o                         
  -7 -12   3        574.24        572.56       185.07 o                         
  -6 -12   3        316.07        424.23       162.62 o                         
  -6 -12   3        600.75        559.78       184.45 o                         
  -5 -12   3       1668.92       1733.76       184.58 o                         
  -4 -12   3        964.99        960.66       169.00 o                         
  -3 -12   3        448.19        571.19       152.35 o                         
  -2 -12   3          8.13         34.28        24.84 o                         
  -1 -12   3        100.74        262.43       131.81 o                         
   0 -12   3         15.34        -96.48       124.85 o                         
   1 -12   3        231.84        226.52       123.69 o                         
   2 -12   3          3.46        -46.97       114.59 o                         
   3 -12   3         14.48        -58.56       115.10 o                         
   4 -12   3         79.64        -59.70       112.24 o                         
   5 -12   3       2744.20       2834.70       157.94 o                         
   6 -12   3        216.59        208.78        47.48 o                         
   7 -12   3        398.33        402.84        50.40 o                         
   8 -12   3        618.48        733.99        59.29 o                         
   9 -12   3         70.23        -51.95       130.31 o                         
 -10 -11   3        261.05        201.32        67.55 o                         
  -9 -11   3        380.15        363.97       194.01 o                         
  -9 -11   3       1025.20       1046.81       173.70 o                         
  -8 -11   3       1779.22       1894.96        65.15 o                         
  -7 -11   3       1004.21       1076.63       176.90 o                         
  -6 -11   3         51.91         59.15       174.14 o                         
  -5 -11   3       2338.71       2502.22       188.09 o                         
  -4 -11   3       1285.57       1232.46       155.51 o                         
  -3 -11   3       1156.90       1235.30       143.03 o                         
  -2 -11   3        195.67        181.31       126.68 o                         
  -1 -11   3       1081.21        971.95       128.49 o                         
   0 -11   3        111.62          1.91       108.33 o                         
   1 -11   3         16.39       -102.74       103.75 o                         
   2 -11   3       1592.68       1521.43       124.70 o                         
   3 -11   3       2250.96       2283.55       135.87 o                         
   4 -11   3        204.56        138.91       100.60 o                         
   5 -11   3        757.67        867.21        45.27 o                         
   6 -11   3        249.88        253.14        41.37 o                         
   7 -11   3        118.30        138.15        31.95 o                         
   8 -11   3         74.83         53.00        36.19 o                         
   9 -11   3         46.97       -111.14       111.14 o                         
  10 -11   3         66.03         48.11       137.56 o                         
 -10 -10   3        380.70        462.12       143.91 o                         
  -9 -10   3        227.25        277.76       138.44 o                         
  -9 -10   3        297.31        217.89       191.64 o                         
  -8 -10   3         32.92         36.76        27.32 o                         
  -7 -10   3         97.06        251.00       164.72 o                         
  -6 -10   3       2732.73       3216.10       204.99 o                         
  -5 -10   3       2856.95       2929.78       184.42 o                         
  -4 -10   3        287.66        400.21       128.17 o                         
  -3 -10   3         51.71         65.34       112.00 o                         
  -2 -10   3        576.02        495.04       115.31 o                         
  -1 -10   3         76.52         90.13        98.02 o                         
   0 -10   3         14.96          5.81        13.46 o                         
   1 -10   3       1347.70       1333.13       112.26 o                         
   2 -10   3         74.91         81.42        91.12 o                         
   3 -10   3        131.63        144.63        87.03 o                         
   4 -10   3       3186.89       3261.82       131.01 o                         
   5 -10   3        886.02        928.51        43.72 o                         
   6 -10   3        854.97        931.59       101.48 o                         
   7 -10   3       1785.47       1691.14       114.66 o                         
   8 -10   3       1905.82       1749.30       121.79 o                         
   9 -10   3        169.11        163.24        73.84 o                         
  10 -10   3         59.18         11.35        78.28 o                         
  11 -10   3         45.88         18.13        66.83 o                         
 -11  -9   3        409.68        392.45       113.93 o                         
 -10  -9   3        267.82        291.50       142.51 o                         
  -9  -9   3       1458.24       1469.67       143.69 o                         
  -8  -9   3       2125.30       2549.79       200.24 o                         
  -8  -9   3       1367.17       1437.95       136.27 o                         
  -7  -9   3       2181.04       2399.76       187.54 o                         
  -6  -9   3          5.00         64.70       138.75 o                         
  -5  -9   3        982.26       1110.77       140.71 o                         
  -4  -9   3        719.58        724.41       120.48 o                         
  -3  -9   3        253.96        213.70       105.15 o                         
  -2  -9   3         39.78        -11.60        93.85 o                         
  -1  -9   3        185.82        105.79        86.42 o                         
   0  -9   3          6.17        -81.45        81.45 o                         
   1  -9   3        231.27        121.66        82.69 o                         
   2  -9   3       3383.76       3312.44       139.03 o                         
   3  -9   3         89.18         46.10        54.07 o                         
   4  -9   3          8.22        -16.50        69.70 o                         
   5  -9   3        661.59        757.20        72.20 o                         
   6  -9   3         31.69         42.55        51.54 o                         
   7  -9   3       1266.76       1182.15        68.39 o                         
   8  -9   3         28.37        -39.04        72.42 o                         
   9  -9   3         52.54         62.38        76.92 o                         
  10  -9   3       1013.71       1007.14        81.75 o                         
  11  -9   3         20.16        -48.08        78.09 o                         
 -11  -8   3        487.30        623.02       120.47 o                         
 -10  -8   3        478.85        613.73       106.58 o                         
  -9  -8   3         47.30         69.25       122.12 o                         
  -8  -8   3         79.22        165.06       150.05 o                         
  -8  -8   3        106.72         41.80       114.40 o                         
  -7  -8   3        106.95        -32.76       135.48 o                         
  -6  -8   3       1373.67       1460.55       147.74 o                         
  -5  -8   3        869.48        813.99       123.88 o                         
  -4  -8   3        506.08        443.98        70.32 o                         
  -3  -8   3         55.55        -34.08        90.15 o                         
  -2  -8   3         18.36        -80.39        80.39 o                         
  -1  -8   3       2445.73       2249.48       115.87 o                         
   0  -8   3        354.59        372.47        76.35 o                         
   1  -8   3          7.21          3.07        67.85 o                         
   2  -8   3       1637.34       1644.24        62.49 o                         
   3  -8   3        807.87        910.62        75.36 o                         
   4  -8   3       3733.81       3506.28        76.04 o                         
   5  -8   3       3010.16       2997.96        83.00 o                         
   6  -8   3        246.32        226.94        54.70 o                         
   7  -8   3         13.15        -41.10        41.10 o                         
   8  -8   3       1292.28       1196.22        75.84 o                         
   9  -8   3          0.36        -15.07        63.47 o                         
  10  -8   3         16.78         15.78        69.44 o                         
  11  -8   3        476.26        406.47        77.49 o                         
  12  -8   3         10.15        -31.11       133.20 o                         
 -11  -7   3        462.30        586.85       118.50 o                         
 -10  -7   3        295.61        510.70       127.05 o                         
  -9  -7   3       2246.99       2715.55       194.83 o                         
  -9  -7   3       1966.59       1928.94       138.52 o                         
  -8  -7   3       1442.93       1439.84       156.26 o                         
  -7  -7   3        449.96        439.56        72.85 o                         
  -6  -7   3        189.66         54.95       116.21 o                         
  -5  -7   3       2838.02       2723.73       103.55 o                         
  -4  -7   3        827.19        828.28        72.50 o                         
  -3  -7   3          6.26        -32.21        42.70 o                         
  -2  -7   3       1953.77       1977.20        59.09 o                         
  -1  -7   3        299.35        292.05        39.25 o                         
   0  -7   3        939.09        967.59        54.11 o                         
   1  -7   3       5843.82       5776.77       126.20 o                         
   2  -7   3      13899.23      13385.53       258.62 o                         
   3  -7   3        370.08        356.65        56.15 o                         
   4  -7   3       1168.39       1205.45        53.89 o                         
   5  -7   3       4667.82       4584.56        82.69 o                         
   6  -7   3        143.18         73.36        36.18 o                         
   7  -7   3       1432.47       1359.66        43.60 o                         
   8  -7   3         36.38        -68.49        68.49 o                         
   9  -7   3         63.31         82.24        60.44 o                         
  10  -7   3        114.77         23.53        66.78 o                         
  11  -7   3          1.29        -74.23        74.23 o                         
  12  -7   3        511.63        578.39       106.69 o                         
 -12  -6   3        187.36        159.60       112.95 o                         
 -11  -6   3        970.96       1039.93       148.29 o                         
 -10  -6   3        463.36        415.09       124.64 o                         
  -9  -6   3        601.07        531.72       120.30 o                         
  -8  -6   3        116.31        189.99        72.99 o                         
  -7  -6   3          0.26        -65.02        65.02 o                         
  -6  -6   3        588.11        555.41        60.17 o                         
  -5  -6   3        168.02        163.01        67.16 o                         
  -4  -6   3        205.20        186.37        46.51 o                         
  -3  -6   3         88.68         81.68        42.13 o                         
  -2  -6   3       1299.13       1333.34        41.01 o                         
  -1  -6   3       1021.35        832.95        40.67 o                         
   0  -6   3       6217.61       6414.88       109.19 o                         
   1  -6   3         49.06        -26.54        36.41 o                         
   2  -6   3        476.21        498.03        31.33 o                         
   3  -6   3         14.20          3.52        28.32 o                         
   4  -6   3       3285.78       3045.87        58.75 o                         
   5  -6   3        892.26        781.19        35.69 o                         
   6  -6   3       1140.38       1029.32        35.10 o                         
   7  -6   3       3150.87       3012.32        54.91 o                         
   8  -6   3        266.67        119.17        53.05 o                         
   9  -6   3       1357.62       1257.21        66.77 o                         
  10  -6   3          2.88        -44.64        61.38 o                         
  11  -6   3        855.44        719.23        77.74 o                         
  12  -6   3        303.43        405.09       125.51 o                         
 -12  -5   3        892.42        763.80       140.03 o                         
 -11  -5   3        338.03        351.28        54.47 o                         
 -10  -5   3          1.69        -37.91        39.27 o                         
  -9  -5   3        686.18        827.90        56.10 o                         
  -8  -5   3       1394.71       1557.73        66.37 o                         
  -7  -5   3         64.78         46.60        43.78 o                         
  -6  -5   3        909.26        823.63        50.54 o                         
  -5  -5   3        311.03        215.37        34.66 o                         
  -4  -5   3        774.83        805.58        42.97 o                         
  -3  -5   3       3259.16       3460.56        67.50 o                         
  -2  -5   3       1755.54       1713.46        40.80 o                         
  -1  -5   3        246.76        222.08        25.41 o                         
   0  -5   3       2487.53       2573.74        45.88 o                         
   1  -5   3      16249.98      16405.35       213.89 o                         
   2  -5   3      20278.26      21921.55       541.70 o                         
   3  -5   3        323.91        293.42        23.43 o                         
   4  -5   3        174.23        104.50        31.39 o                         
   5  -5   3       4551.96       4624.96        71.30 o                         
   6  -5   3       6926.27       6917.55        74.27 o                         
   7  -5   3         43.66         11.28        24.72 o                         
   8  -5   3          3.86        -11.03        48.33 o                         
   9  -5   3       2030.62       2007.82        70.03 o                         
  10  -5   3         18.22        -19.38        65.16 o                         
  11  -5   3        808.82        757.14        76.42 o                         
  12  -5   3       2633.37       2106.80       156.23 o                         
  13  -5   3        549.97        500.48       134.66 o                         
 -12  -4   3        366.62        226.00       132.74 o                         
 -11  -4   3       3170.14       3315.29       201.76 o                         
 -10  -4   3        486.31        430.96        88.44 o                         
  -9  -4   3          4.24        -73.35       100.32 o                         
  -8  -4   3        129.19        189.78        41.41 o                         
  -7  -4   3        247.84        191.87        42.88 o                         
  -6  -4   3        188.35        108.52        36.74 o                         
  -5  -4   3        983.86        980.12        33.43 o                         
  -4  -4   3       7396.51       7682.60        94.47 o                         
  -3  -4   3        235.70        230.66        25.77 o                         
  -2  -4   3       4321.93       4419.29        68.43 o                         
  -1  -4   3      19585.69      19868.56       257.07 o                         
   0  -4   3       5314.10       5521.58        91.49 o                         
   1  -4   3       1190.86       1322.71        32.49 o                         
   2  -4   3       5836.75       5941.61       155.84 o                         
   3  -4   3        716.05        724.50        24.35 o                         
   4  -4   3       2258.81       1951.44        38.38 o                         
   5  -4   3        269.39        286.87        20.19 o                         
   6  -4   3        143.23        105.33        18.31 o                         
   7  -4   3       1315.45       1328.24        27.99 o                         
   8  -4   3         12.07        -20.96        32.89 o                         
   9  -4   3       2958.04       2762.84        74.63 o                         
  10  -4   3        218.84        239.15        57.35 o                         
 -13  -3   3         17.23         15.41        63.35 o                         
 -12  -3   3        285.10        304.59        65.28 o                         
 -11  -3   3        107.58          4.94        94.47 o                         
 -10  -3   3         28.75        -37.89        82.53 o                         
  -9  -3   3       1425.13       1486.88        70.18 o                         
  -8  -3   3        847.05        859.88        46.68 o                         
  -7  -3   3       1833.51       1851.06        43.12 o                         
  -6  -3   3         12.07          1.65        33.80 o                         
  -5  -3   3       1403.86       1412.19        31.76 o                         
  -4  -3   3       3458.20       3599.72        53.72 o                         
  -3  -3   3       1548.10       1701.05        36.26 o                         
  -2  -3   3        721.64        685.72        24.79 o                         
  -1  -3   3       1500.96       1705.44        32.49 o                         
   0  -3   3       8545.83       8734.72       135.24 o                         
   1  -3   3       6564.05       5949.04        93.30 o                         
   2  -3   3       1681.94       1551.58        42.82 o                         
   3  -3   3        275.05        398.45        65.81 o                         
   4  -3   3       3116.94       2924.49        54.10 o                         
   5  -3   3       2168.87       2197.99        30.50 o                         
   6  -3   3       1516.98       1506.49        26.28 o                         
   7  -3   3        161.18        124.20        18.19 o                         
   8  -3   3        591.96        588.19        34.21 o                         
   9  -3   3         22.90         -5.22        36.16 o                         
  10  -3   3        250.18        191.48        62.67 o                         
 -12  -2   3        446.03        481.84       133.50 o                         
 -11  -2   3        940.36       1008.28        95.97 o                         
 -10  -2   3         44.07         47.27        79.17 o                         
  -9  -2   3         81.35         16.07        50.31 o                         
  -8  -2   3          5.01         -5.67        40.75 o                         
  -7  -2   3       4297.45       4391.59        62.56 o                         
  -6  -2   3        272.17        243.89        27.12 o                         
  -5  -2   3       5073.89       5028.66        55.76 o                         
  -4  -2   3       7300.30       7993.61        93.94 o                         
  -3  -2   3       2518.54       3054.44        39.11 o                         
  -2  -2   3      13743.73      13366.29       168.94 o                         
  -1  -2   3      17805.98      17947.84       230.90 o                         
   0  -2   3         63.00         11.57        17.52 o                         
   1  -2   3       4367.70       3565.90        72.33 o                         
   2  -2   3      11767.66      10124.68       196.89 o                         
   3  -2   3         58.45         37.96        22.92 o                         
   4  -2   3       2847.59       2858.03        52.03 o                         
   5  -2   3       1366.51       1232.43        23.61 o                         
   6  -2   3        620.66        561.01        20.64 o                         
   7  -2   3        221.15        173.69        20.09 o                         
   8  -2   3       2205.47       2310.86        45.90 o                         
   9  -2   3       4187.03       4360.59        77.30 o                         
  10  -2   3          3.21         28.57        52.61 o                         
 -13  -1   3          0.18        -11.74       137.57 o                         
 -12  -1   3        818.03        762.30        99.36 o                         
 -11  -1   3        402.39        437.61        86.44 o                         
 -10  -1   3        229.90        112.27        49.24 o                         
  -9  -1   3        757.65        788.92        44.81 o                         
  -8  -1   3        117.21         77.96        35.41 o                         
  -7  -1   3        694.65        663.46        27.66 o                         
  -6  -1   3        601.32        516.81        23.93 o                         
  -5  -1   3        807.50        743.63        15.61 o                         
  -4  -1   3       6478.67       6719.94        59.14 o                         
  -3  -1   3       1058.87       1274.34        18.97 o                         
  -2  -1   3        582.75        462.05        11.65 o                         
  -1  -1   3       1164.65       1169.42        25.02 o                         
   0  -1   3        881.11        861.48        29.25 o                         
   1  -1   3      23396.28      15151.92       426.09 o                         
   2  -1   3       2320.57       2034.24        62.07 o                         
   3  -1   3       5658.65       5889.10       103.02 o                         
   4  -1   3       2465.78       2292.77        34.23 o                         
   5  -1   3        167.59        245.85        16.19 o                         
   6  -1   3       2859.13       2650.58        40.74 o                         
   7  -1   3         11.70          9.93        17.66 o                         
   8  -1   3         50.10         43.86        29.68 o                         
   9  -1   3        258.86        358.11        43.42 o                         
  10  -1   3       2804.68       2675.48        67.94 o                         
  11  -1   3       3634.54       4137.31       156.96 o                         
 -13   0   3        374.08        139.61        92.65 o                         
 -12   0   3       1456.91       1304.43        90.77 o                         
 -11   0   3        593.12        532.59        64.62 o                         
 -10   0   3        351.34        292.79        47.08 o                         
  -9   0   3        230.41        186.71        39.21 o                         
  -8   0   3       1491.68       1523.20        43.53 o                         
  -7   0   3        452.71        493.12        26.42 o                         
  -6   0   3          7.55          4.47        23.65 o                         
  -5   0   3       3882.40       3763.28        41.76 o                         
  -4   0   3       9031.73       9573.38        78.24 o                         
  -3   0   3        326.47        353.94         9.22 o                         
  -2   0   3      11103.08      11075.09        96.57 o                         
  -1   0   3       8818.23       8715.68        88.55 o                         
   0   0   3       1805.35       1846.36        40.61 o                         
   1   0   3        865.53        702.26        52.43 o                         
   2   0   3       4726.99       3628.06       119.89 o                         
   3   0   3        697.11        616.48        17.47 o                         
   4   0   3       8226.52       8299.53        88.71 o                         
   5   0   3       4692.33       4727.89        48.12 o                         
   6   0   3       1345.03       1142.32        26.49 o                         
   7   0   3       1760.39       1712.12        28.01 o                         
   8   0   3       3841.63       3957.98        59.47 o                         
   9   0   3       2084.35       2254.17        45.23 o                         
  10   0   3        208.71        219.65        38.79 o                         
  11   0   3        776.45        885.36        65.46 o                         
  12   0   3       1421.32       1430.24        96.23 o                         
 -13   1   3         54.33         75.47        70.12 o                         
 -12   1   3          0.36        -45.75        62.07 o                         
 -11   1   3        406.54        256.10        59.42 o                         
 -10   1   3        360.32        353.83        45.98 o                         
  -9   1   3         12.44        -20.17        36.08 o                         
  -8   1   3       6602.14       6656.07        92.45 o                         
  -7   1   3       1846.79       1913.30        37.34 o                         
  -6   1   3        920.22        923.30        20.20 o                         
  -5   1   3       3449.11       3576.58        39.71 o                         
  -4   1   3       8016.04       7773.36        65.46 o                         
  -3   1   3        457.57        454.14        11.41 o                         
  -2   1   3        972.74       1157.65        14.26 o                         
  -1   1   3       2566.88       2902.84        27.25 o                         
   0   1   3        164.68        164.98         9.18 o                         
   1   1   3        156.14        173.66        13.70 o                         
   2   1   3       2315.15       2871.86       144.79 o                         
   3   1   3        613.59        567.13        20.32 o                         
   4   1   3        537.02        515.06        13.92 o                         
   5   1   3       5402.86       5630.85        60.70 o                         
   6   1   3       3354.29       3286.89        41.00 o                         
   7   1   3        375.15        368.67        17.58 o                         
   8   1   3        488.29        590.83        31.46 o                         
   9   1   3          3.48         53.64        33.14 o                         
  10   1   3        181.76        236.15        43.52 o                         
  11   1   3       4614.35       4754.64        99.71 o                         
  12   1   3        334.84        248.14        86.29 o                         
 -13   2   3         14.72        -68.38        68.38 o                         
 -12   2   3        485.30        388.64        65.33 o                         
 -11   2   3         86.34        -24.44        49.93 o                         
 -10   2   3         54.14         20.97        44.55 o                         
  -9   2   3        109.74         63.77        28.30 o                         
  -8   2   3        710.21        735.45        27.74 o                         
  -7   2   3        134.58        178.90        22.11 o                         
  -6   2   3       2708.86       2655.24        29.07 o                         
  -5   2   3      10014.83       9578.85        76.55 o                         
  -4   2   3       6279.13       6095.27        50.26 o                         
  -3   2   3      11546.26      11530.82        89.03 o                         
  -2   2   3      13206.10      14325.04       113.73 o                         
  -1   2   3       2999.41       3293.05        29.44 o                         
   0   2   3       4579.93       4600.84        48.87 o                         
   1   2   3       1592.23       1624.36        40.65 o                         
   2   2   3        744.45        701.05        17.03 o                         
   3   2   3       1091.99       1161.91        22.41 o                         
   4   2   3         22.78         42.25        10.51 o                         
   5   2   3       3305.89       3012.66        37.36 o                         
   6   2   3        166.51        106.06        14.49 o                         
   7   2   3       2003.86       1939.51        38.14 o                         
   8   2   3       7516.66       7389.54       102.37 o                         
   9   2   3        251.13        292.60        40.49 o                         
  10   2   3         87.54         49.54        58.55 o                         
  11   2   3       2556.93       2772.36       123.86 o                         
 -13   3   3        263.55        247.76        67.96 o                         
 -12   3   3          0.37        -43.70        61.11 o                         
 -11   3   3          8.44         -8.40        55.45 o                         
 -10   3   3         28.37         31.63        40.76 o                         
  -9   3   3        121.63        133.29        33.39 o                         
  -8   3   3       1901.40       1947.52        36.83 o                         
  -7   3   3       3031.21       3029.27        42.99 o                         
  -6   3   3       2505.88       2598.98        27.64 o                         
  -5   3   3       1246.64       1137.77        16.67 o                         
  -4   3   3       4701.85       4578.14        39.36 o                         
  -3   3   3       4154.87       4293.34        38.72 o                         
  -2   3   3       4576.71       5093.59        46.74 o                         
  -1   3   3       3143.63       3412.60        35.87 o                         
   0   3   3       1827.63       1668.81        22.04 o                         
   1   3   3       6020.08       6574.56        89.39 o                         
   2   3   3       2873.95       3232.44        46.27 o                         
   3   3   3       2425.27       2548.06        39.41 o                         
   4   3   3        143.66        138.95        16.44 o                         
   5   3   3        582.04        536.12        22.56 o                         
   6   3   3         50.76         27.90        12.41 o                         
   7   3   3         11.82          8.65        31.24 o                         
   8   3   3          1.85         76.88        35.61 o                         
   9   3   3          1.30         55.33        47.48 o                         
  10   3   3        461.09        583.27        64.81 o                         
 -13   4   3         24.76         44.26        66.01 o                         
 -12   4   3        347.43        341.70        62.38 o                         
 -11   4   3        880.44        777.13        50.68 o                         
 -10   4   3       2564.64       2395.07        58.29 o                         
  -9   4   3          2.06        -28.32        35.80 o                         
  -8   4   3        504.95        455.98        34.72 o                         
  -7   4   3       4787.89       4837.15        53.76 o                         
  -6   4   3        980.44        969.19        19.14 o                         
  -5   4   3       1820.04       1668.88        20.23 o                         
  -4   4   3         65.90         67.59         9.84 o                         
  -3   4   3       3334.99       3322.07        34.24 o                         
  -2   4   3       1788.02       1514.05        21.61 o                         
  -1   4   3       4065.17       4604.28        47.87 o                         
   0   4   3        675.35        934.95        22.57 o                         
   1   4   3      31404.68      34035.88       385.83 o                         
   2   4   3       1735.86       1850.76        37.18 o                         
   3   4   3      15965.98      16079.61       183.37 o                         
   4   4   3         53.73         49.78        17.54 o                         
   5   4   3       7936.04       8213.64       100.00 o                         
   6   4   3       3033.92       3320.91        55.81 o                         
   7   4   3        654.71        604.80        35.57 o                         
   8   4   3       2884.78       3156.81        64.65 o                         
   9   4   3         47.17         83.11        54.23 o                         
  10   4   3         52.57        154.85        94.50 o                         
  11   4   3        736.66        881.27        89.06 o                         
  12   4   3       1326.90       1499.49        83.17 o                         
  14   4   3        307.21        462.48        83.55 o                         
 -13   5   3        212.47        264.74        99.00 o                         
 -12   5   3        131.43        141.99        60.88 o                         
 -11   5   3        431.91        434.79        48.46 o                         
 -10   5   3        106.07         46.68        42.30 o                         
  -9   5   3       1826.13       1682.04        50.31 o                         
  -8   5   3       1444.79       1501.07        44.34 o                         
  -7   5   3       3894.06       3846.43        55.45 o                         
  -6   5   3        128.69        145.55        18.59 o                         
  -5   5   3       7883.83       7930.18        72.38 o                         
  -4   5   3       7585.39       8164.44        80.43 o                         
  -3   5   3         13.39          7.45        12.74 o                         
  -2   5   3       4543.23       5173.60        54.15 o                         
  -1   5   3       3376.59       4172.18        48.98 o                         
   0   5   3       1248.77       1432.41        25.60 o                         
   1   5   3          0.93         79.22        21.80 o                         
   2   5   3      14161.47      14384.76       212.54 o                         
   3   5   3         76.66         55.86        21.03 o                         
   4   5   3        548.94        567.38        22.61 o                         
   5   5   3      13135.37      13909.20       163.20 o                         
   6   5   3       4646.62       4759.42        74.59 o                         
   7   5   3         56.70         27.38        29.87 o                         
   8   5   3        229.20        225.61        51.07 o                         
   9   5   3        415.73        513.32       106.29 o                         
   9   5   3        356.50        468.98       103.30 o                         
  10   5   3       3212.69       3489.45       179.38 o                         
  10   5   3       1773.64       1776.76       115.01 o                         
  11   5   3        273.22        240.45        67.04 o                         
  12   5   3        317.92        250.50        76.14 o                         
  13   5   3        134.88        224.07        82.70 o                         
  14   5   3        873.02       1016.87       152.69 o                         
 -13   6   3        238.12        175.02        97.83 o                         
 -12   6   3         74.92        110.60        49.32 o                         
 -11   6   3       1705.33       1573.46        57.84 o                         
 -10   6   3       1219.16       1183.50        51.08 o                         
  -9   6   3         25.36          7.80        38.28 o                         
  -8   6   3        473.21        452.83        37.61 o                         
  -7   6   3       1847.61       1815.99        44.84 o                         
  -6   6   3       2039.83       2089.68        38.75 o                         
  -5   6   3       2814.46       2964.86        42.86 o                         
  -4   6   3        556.77        576.60        18.99 o                         
  -3   6   3       1157.40       1199.66        23.67 o                         
  -2   6   3       7645.86       7897.55        79.18 o                         
  -1   6   3          3.16         -1.26        18.38 o                         
   0   6   3       1972.45       2037.57        32.38 o                         
   1   6   3       7011.00       7545.35        95.42 o                         
   2   6   3       1270.79       1323.55        33.35 o                         
   3   6   3        429.04        384.02        26.88 o                         
   4   6   3       2478.50       2502.69        42.85 o                         
   5   6   3       6593.22       6678.58        87.08 o                         
   6   6   3       7501.87       7893.68       113.41 o                         
   7   6   3       1991.35       1975.07        52.28 o                         
   8   6   3       3300.73       3301.96        90.27 o                         
   9   6   3        276.79        283.70       112.13 o                         
   9   6   3       1936.29       2079.48        86.98 o                         
  10   6   3        547.02        585.30        59.94 o                         
  11   6   3        542.39        563.95        75.14 o                         
  12   6   3        999.97       1207.12        68.46 o                         
  13   6   3        379.33        364.60        65.55 o                         
  14   6   3          7.35         69.57        88.17 o                         
 -12   7   3         86.79         90.01        50.35 o                         
 -11   7   3        750.27        839.14        52.29 o                         
 -10   7   3         82.44         24.75        42.94 o                         
  -9   7   3        909.56        882.76        44.30 o                         
  -8   7   3        337.67        378.56        36.78 o                         
  -7   7   3       2878.22       2919.41        55.63 o                         
  -6   7   3       1943.62       1943.38        38.31 o                         
  -5   7   3      10072.92      10174.59       110.49 o                         
  -4   7   3       2326.14       2534.57        37.07 o                         
  -3   7   3       1179.70       1250.84        26.35 o                         
  -2   7   3       2000.51       2395.53        34.03 o                         
  -1   7   3        469.53        381.71        25.10 o                         
   0   7   3       1888.11       2128.71        37.20 o                         
   1   7   3       1743.43       1757.97        37.28 o                         
   2   7   3      22879.20      23349.57       271.59 o                         
   3   7   3        924.90        883.45        34.14 o                         
   4   7   3       1617.52       1635.98        38.38 o                         
   5   7   3       8721.03       8554.62       121.39 o                         
   6   7   3       2194.88       2277.47        55.34 o                         
   7   7   3        273.25        253.26        47.36 o                         
   8   7   3        498.81        511.17       109.12 o                         
   8   7   3        554.46        640.51        65.35 o                         
   9   7   3       1096.79       1246.30        63.86 o                         
  10   7   3       2156.33       2139.40        77.14 o                         
  11   7   3        371.19        444.33        62.06 o                         
  12   7   3        732.00        738.42        62.90 o                         
  13   7   3         83.41        110.92        62.42 o                         
  14   7   3         39.43         61.32       240.79 o                         
 -12   8   3         20.26        -26.67        85.13 o                         
 -11   8   3       3064.96       3221.54        72.38 o                         
 -10   8   3       1278.75       1246.92        53.21 o                         
  -9   8   3          9.55         56.90        41.21 o                         
  -8   8   3         88.80         57.21        38.01 o                         
  -7   8   3          9.63        -20.91        34.85 o                         
  -6   8   3       2342.16       2434.50        50.81 o                         
  -5   8   3        155.94        130.14        26.41 o                         
  -4   8   3        411.84        433.68        29.41 o                         
  -3   8   3       3136.44       3171.39        46.38 o                         
  -2   8   3          3.33         -4.73        20.95 o                         
  -1   8   3        767.36        729.26        26.13 o                         
   0   8   3        451.03        483.69        27.00 o                         
   1   8   3        344.10        448.01        32.48 o                         
   2   8   3       1058.80       1033.83        34.58 o                         
   3   8   3          9.62          8.04        33.05 o                         
   4   8   3       7283.83       7382.39       129.30 o                         
   5   8   3       2814.50       2743.04        68.71 o                         
   6   8   3        671.62        506.17        80.49 o                         
   7   8   3       4072.13       3997.32       174.66 o                         
   7   8   3       2093.66       2035.28        77.88 o                         
   8   8   3       4561.59       4578.34        99.73 o                         
   9   8   3       1773.28       2006.63        75.68 o                         
  10   8   3        487.55        564.26        59.74 o                         
  11   8   3       1893.08       2062.63        68.10 o                         
  12   8   3        412.14        457.47        60.59 o                         
  13   8   3        218.69        144.84        62.82 o                         
 -11   9   3         32.56         91.73        51.00 o                         
 -10   9   3          9.51         52.06        47.18 o                         
  -9   9   3       2619.75       2726.91        64.84 o                         
  -8   9   3       2329.51       2324.47        59.11 o                         
  -7   9   3        112.24         36.86        38.61 o                         
  -6   9   3       1662.88       1658.93        47.82 o                         
  -5   9   3       1867.58       1803.39        46.53 o                         
  -4   9   3       3623.65       3767.65        60.32 o                         
  -3   9   3       2719.08       2867.54        51.31 o                         
  -2   9   3        396.24        341.93        28.53 o                         
  -1   9   3         55.88         38.22        27.61 o                         
   0   9   3         77.47         79.81        30.76 o                         
   1   9   3       1964.44       1993.48        50.67 o                         
   2   9   3       1584.28       1520.45        47.48 o                         
   3   9   3          8.80        -18.16        36.73 o                         
   4   9   3       3465.09       3467.05        80.14 o                         
   5   9   3       5078.85       4525.48       171.98 o                         
   6   9   3       2595.27       2710.61        86.90 o                         
   6   9   3         10.36         11.99        82.62 o                         
   7   9   3        245.21        257.98        40.80 o                         
   8   9   3        471.09        453.59        50.06 o                         
   9   9   3        504.69        544.57        52.08 o                         
  10   9   3        380.26        421.52        56.50 o                         
  11   9   3        167.88        198.65        57.87 o                         
  12   9   3        520.26        519.28        61.99 o                         
  13   9   3          3.27       -102.31       102.31 o                         
 -11  10   3       1643.73       1651.61       117.55 o                         
 -10  10   3       1071.18       1014.46        55.61 o                         
  -9  10   3        273.67        260.42        47.59 o                         
  -8  10   3       1359.16       1434.70        55.06 o                         
  -7  10   3         16.69         -1.16        45.29 o                         
  -6  10   3        222.58        257.73        41.37 o                         
  -5  10   3        137.87         93.87        44.09 o                         
  -4  10   3        284.99        270.02        44.01 o                         
  -3  10   3       1072.61       1051.89        41.10 o                         
  -2  10   3        173.88        135.23        30.33 o                         
  -1  10   3       2598.54       2599.66        53.32 o                         
   0  10   3       1463.41       1499.06        44.92 o                         
   1  10   3        367.66        410.39        46.70 o                         
   2  10   3       3070.10       2979.72        65.40 o                         
   3  10   3         73.03        138.66        61.27 o                         
   3  10   3       4852.05       4936.21       145.93 o                         
   4  10   3       1186.13       1140.12        59.33 o                         
   4  10   3       2305.21       2453.65        91.02 o                         
   5  10   3         21.31         12.84        88.33 o                         
   5  10   3         37.06         39.05        54.97 o                         
   6  10   3        437.80        477.79        40.67 o                         
   7  10   3        401.59        393.29        41.36 o                         
   7  10   2        392.79        881.60       195.38 o                         
   7  10   3        369.96        881.60       195.38 o                         
   8  10   3       1809.82       1861.71        57.91 o                         
   9  10   3       1326.29       1347.90        60.40 o                         
  10  10   3         34.22        -52.80        52.80 o                         
  11  10   3        582.06        500.03        59.75 o                         
  12  10   3         68.47         84.66        72.67 o                         
 -11  11   3         74.04        244.17       169.32 o                         
 -10  11   3         16.62        -52.90        52.90 o                         
  -9  11   3       1652.64       1666.39        60.76 o                         
  -8  11   3       1115.92       1223.63        56.20 o                         
  -7  11   3         37.99        -23.18        52.54 o                         
  -6  11   3        750.09        730.29        50.10 o                         
  -5  11   3        236.43        228.97        50.30 o                         
  -4  11   3        269.31        257.69        49.37 o                         
  -3  11   3         23.03        -36.24        45.34 o                         
  -2  11   3       1037.14        931.43        48.16 o                         
  -1  11   3        102.09        -11.36        49.03 o                         
   0  11   3        602.49        645.48        51.69 o                         
   1  11   3       3035.43       2984.50        78.74 o                         
   2  11   3        571.84        575.83        59.16 o                         
   3  11   3       2348.33       2238.43        57.76 o                         
   3  11   3       4146.71       3904.01       170.57 o                         
   4  11   3       3781.01       3649.13        84.84 o                         
   4  11   3       5599.92       5287.74       206.76 o                         
   5  11   3       3664.03       3820.48        64.32 o                         
   6  11   3       2138.49       2310.48        57.51 o                         
   7  11   3        461.59        471.61        43.99 o                         
   8  11   3        512.06        436.03        51.51 o                         
   9  11   3        560.42        553.31        54.68 o                         
  10  11   3        349.58        323.17        68.07 o                         
  11  11   3        509.22        610.15        75.65 o                         
  12  11   3        619.15        700.02       101.82 o                         
 -10  12   3        228.99        299.95       178.09 o                         
  -9  12   3        152.59        160.07        54.28 o                         
  -8  12   3       1216.12       1235.59        59.65 o                         
  -7  12   3        150.14         62.67        52.66 o                         
  -6  12   3        172.55        116.25        49.16 o                         
  -5  12   3       1254.77       1230.45        62.76 o                         
  -4  12   3        613.76        546.76        55.91 o                         
  -3  12   3         17.60        -11.96        50.96 o                         
  -2  12   3        535.35        377.31        82.93 o                         
  -1  12   3       6139.24       6156.12       161.90 o                         
   0  12   3         52.65        -52.58       109.46 o                         
   1  12   3        428.62        395.28       106.06 o                         
   2  12   3       2169.49       2001.13       137.96 o                         
   2  12   3       2062.98       2110.43        72.93 o                         
   3  12   3       1006.45       1122.96        47.07 o                         
   3  12   3         24.98         59.87       106.15 o                         
   4  12   3        966.58        878.93        44.12 o                         
   5  12   3         88.29         71.53        39.94 o                         
   6  12   3        239.18        203.23        42.58 o                         
   7  12   3        429.65        404.64        46.41 o                         
   8  12   3        134.75        138.54        52.14 o                         
   9  12   3        447.77        400.61        65.91 o                         
  10  12   3        254.60        219.42        70.49 o                         
  11  12   3         11.27        -30.49        74.75 o                         
  -9  13   3         88.93        224.05       179.64 o                         
  -8  13   3        131.03        161.89        57.77 o                         
  -7  13   3         16.56        -55.84        55.84 o                         
  -6  13   3         56.23        -60.01        60.01 o                         
  -5  13   3        242.10        224.50        60.82 o                         
  -4  13   3        140.13        108.64        64.98 o                         
  -3  13   3         40.50       -129.45       129.45 o                         
  -2  13   3         28.10        -85.28        85.28 o                         
  -1  13   3        276.70        314.43        29.02 o                         
   0  13   3       1105.30       1003.33       104.00 o                         
   1  13   3       2908.13       2784.91       164.09 o                         
   1  13   3       1732.40       1787.54       128.66 o                         
   2  13   3        833.64        898.62        68.80 o                         
   2  13   3        839.07        834.14       132.05 o                         
   3  13   3         19.26         -3.27        46.56 o                         
   4  13   3        903.75        947.31        46.67 o                         
   5  13   3       1741.62       2011.20        54.91 o                         
   6  13   3       1097.56       1105.36        50.28 o                         
   7  13   3        163.13         75.39        45.03 o                         
   8  13   3        594.62        547.39        52.15 o                         
   9  13   3        701.29        542.66        61.58 o                         
  10  13   3        273.80        296.24        73.31 o                         
  11  13   3       1183.36       1339.76       208.72 o                         
  -8  14   3        271.51        313.77        61.99 o                         
  -7  14   3         81.17         -5.17        68.22 o                         
  -6  14   3        146.86         95.45        68.75 o                         
  -5  14   3        530.18        653.30        77.17 o                         
  -4  14   3        662.98        621.30       161.79 o                         
  -3  14   3         82.61        204.44       149.02 o                         
  -2  14   3        644.53        741.27        47.16 o                         
  -1  14   3       1659.31       1782.13       135.82 o                         
   0  14   3       1621.73       1258.01       153.22 o                         
   0  14   3       1077.50        955.42       118.78 o                         
   1  14   3       1376.85       1219.73       154.23 o                         
   1  14   3        834.96        876.53        85.70 o                         
   2  14   3       1892.07       2047.28        83.21 o                         
   3  14   3        686.43        750.17        70.49 o                         
   4  14   3        313.99        191.42        57.69 o                         
   5  14   3        382.54        350.80        48.30 o                         
   6  14   3        337.63        239.12        49.99 o                         
   7  14   3        264.04        198.86        47.74 o                         
   8  14   3        148.68        111.98        50.54 o                         
   9  14   3        162.82        111.19        60.22 o                         
  10  14   3        467.08        260.00        83.51 o                         
  -7  15   3        132.60         26.75        81.21 o                         
  -6  15   3        320.67        263.96        84.18 o                         
  -5  15   3        885.44        926.13        91.72 o                         
  -4  15   3        924.25        800.05       173.53 o                         
  -3  15   3         90.21        249.70       116.61 o                         
  -2  15   3        115.69        138.98       118.38 o                         
  -1  15   3         63.96         73.42        35.43 o                         
   0  15   3       1058.26       1147.23       129.29 o                         
   1  15   3       1824.07       1920.76       108.09 o                         
   2  15   3        207.91        255.74        70.89 o                         
   3  15   3         47.87        -37.90        69.46 o                         
   4  15   3        473.93        471.85        75.34 o                         
   5  15   3        158.11        112.52        73.90 o                         
   6  15   3        156.08        151.00        64.99 o                         
   7  15   3         19.95        -48.71        48.71 o                         
   8  15   3        123.45         72.43        62.85 o                         
   9  15   3        241.11         80.49        64.17 o                         
  -6  16   3         24.77         24.41       183.67 o                         
  -5  16   3        350.62        402.21        46.38 o                         
  -4  16   3        289.87        322.92        44.01 o                         
  -3  16   3         11.46        -15.36        35.61 o                         
  -2  16   3        706.72        706.66       143.44 o                         
  -1  16   3        965.31        758.59       136.00 o                         
   0  16   3        485.47        504.91        91.75 o                         
   1  16   3        803.76        832.99        82.39 o                         
   2  16   3       1061.46       1158.36        83.68 o                         
   3  16   3        207.46        147.47        75.19 o                         
   4  16   3         84.25         41.72        67.01 o                         
   5  16   3        255.33        284.21        71.26 o                         
   6  16   3        444.58        338.93        71.63 o                         
   7  16   3        165.34         84.72        72.11 o                         
   8  16   3        722.21        645.62        84.48 o                         
  -5  17   3       1405.67       1466.12       123.68 o                         
  -4  17   3        897.92        966.74        58.93 o                         
  -3  17   3         79.74        108.00       138.17 o                         
  -2  17   3        106.95        170.89       142.48 o                         
  -1  17   3        690.10        656.52       101.11 o                         
   0  17   3        259.67        181.98        96.61 o                         
   1  17   3        189.56         48.22        79.87 o                         
   2  17   3         78.82        149.00        78.92 o                         
   3  17   3         42.83         66.74        70.08 o                         
   4  17   3        216.59        284.21        91.60 o                         
   5  17   3        221.13        118.72       111.35 o                         
   6  17   3        287.65        156.70       112.89 o                         
   7  17   3         29.16         48.95       174.39 o                         
  -2  18   3        407.07        251.49       147.77 o                         
  -1  18   3        250.79        138.07       135.99 o                         
   0  18   3        132.78        238.72       100.05 o                         
   1  18   3        527.54        475.26       101.07 o                         
   2  18   3        382.70        403.39        85.87 o                         
   3  18   3        307.93        214.23       117.77 o                         
  -1 -15   4         49.67          4.35        53.16 o                         
   0 -15   4          0.18         24.02        52.20 o                         
   1 -15   4        416.75        382.97        59.60 o                         
   2 -15   4        341.68        330.88        55.67 o                         
   3 -15   4          3.44         47.39        47.08 o                         
   4 -15   4        106.99         91.66        74.50 o                         
  -6 -14   4         51.19         66.98        70.20 o                         
  -5 -14   4         65.44         58.28       155.20 o                         
  -4 -14   4        540.42         48.20        80.15 o                         
  -3 -14   4         53.35         92.74        58.00 o                         
  -2 -14   4        216.35        265.54        58.57 o                         
  -1 -14   4       1021.02       1092.58        74.29 o                         
   0 -14   4        138.40        165.19        52.58 o                         
   1 -14   4        118.14         70.64        47.31 o                         
   2 -14   4        459.12        517.30        56.36 o                         
   3 -14   4          9.10          8.08        41.84 o                         
   4 -14   4        124.94        162.98       110.28 o                         
   4 -14   4         87.82         14.65       142.28 o                         
   5 -14   4          0.12         -7.17       138.64 o                         
  -7 -13   4          2.93        -35.57        46.56 o                         
  -6 -13   4        157.37        211.75       172.34 o                         
  -5 -13   4        460.11        395.31       161.06 o                         
  -4 -13   4        188.16        235.56        37.08 o                         
  -3 -13   4        937.06        397.86        97.97 o                         
  -2 -13   4         51.53         29.49       160.24 o                         
  -1 -13   4        332.48        322.73        53.20 o                         
   0 -13   4         13.63         31.38        45.70 o                         
   1 -13   4        411.22        445.18        52.84 o                         
   2 -13   4        827.58        769.71       148.03 o                         
   3 -13   4        362.01        198.41       135.25 o                         
   4 -13   4         86.77        -52.77       129.28 o                         
   5 -13   4       1479.73       1587.89       147.72 o                         
  -8 -12   4         18.06        -12.70        43.52 o                         
  -7 -12   4        300.21        227.07       186.53 o                         
  -6 -12   4        361.65        496.72       168.72 o                         
  -5 -12   4         95.85        118.94        35.46 o                         
  -4 -12   4       1186.99       1253.74       183.09 o                         
  -3 -12   4          1.87         43.18       154.84 o                         
  -2 -12   4        369.95        323.19       146.56 o                         
  -1 -12   4        891.77       1016.38        56.72 o                         
   0 -12   4       1134.07       1241.55       148.09 o                         
   1 -12   4        831.06        883.42       136.25 o                         
   2 -12   4        171.81        195.43       125.75 o                         
   3 -12   4          0.50         76.77       117.06 o                         
   4 -12   4        860.23        804.48       125.23 o                         
   5 -12   4        283.82        322.44       117.30 o                         
   7 -12   4          2.25         11.98        40.03 o                         
   8 -12   4        133.25         96.86        57.94 o                         
   9 -12   4        293.71        208.68        67.10 o                         
  -9 -11   4        304.87        162.77       164.25 o                         
  -8 -11   4        342.25        285.98       192.49 o                         
  -7 -11   4       1952.74       2062.85       200.32 o                         
  -7 -11   4        523.98        834.20       206.91 o                         
  -6 -11   4        648.94        825.10       168.39 o                         
  -6 -11   4         68.70         89.05       184.03 o                         
  -5 -11   4       1693.96       2014.45       192.63 o                         
  -4 -11   4       4056.45       4018.01       217.30 o                         
  -3 -11   4        666.85        787.56       153.88 o                         
  -2 -11   4       3049.85       3065.03       177.19 o                         
  -1 -11   4         62.95        219.90       127.79 o                         
   0 -11   4        591.35        503.92       122.96 o                         
   1 -11   4        625.44        687.93       119.21 o                         
   2 -11   4        250.37        269.33       110.20 o                         
   3 -11   4        272.05        364.80       109.47 o                         
   4 -11   4        269.30        158.98       103.22 o                         
   5 -11   4         97.84         39.98       100.03 o                         
   6 -11   4       1381.79       1580.15        59.20 o                         
   7 -11   4        594.17        608.55        33.42 o                         
   8 -11   4          4.11         16.68        39.59 o                         
   9 -11   4        108.14         19.62       106.30 o                         
  10 -11   4          0.05         74.56        43.75 o                         
 -10 -10   4         27.21        -42.24        57.98 o                         
  -9 -10   4         11.63        -30.92        30.92 o                         
  -8 -10   4        131.70        206.07       192.36 o                         
  -7 -10   4        606.66        842.04       189.03 o                         
  -6 -10   4         41.24        -14.37       164.57 o                         
  -5 -10   4         38.96        246.31       153.77 o                         
  -4 -10   4        866.06        801.61       149.62 o                         
  -3 -10   4        509.78        483.44       134.85 o                         
  -2 -10   4       4471.09       4321.64       194.99 o                         
  -1 -10   4       3243.84       3289.21       168.93 o                         
   0 -10   4        653.48        747.03       110.27 o                         
   1 -10   4        535.11        494.62       102.85 o                         
   2 -10   4        458.16        402.09       100.44 o                         
   3 -10   4         11.01        -20.53        90.84 o                         
   4 -10   4        677.22        687.74        95.40 o                         
   5 -10   4       2055.19       1975.03        58.84 o                         
   6 -10   4        634.64        773.64        37.60 o                         
   7 -10   4        172.33        172.00        24.16 o                         
   8 -10   4        483.54        509.62        47.50 o                         
   9 -10   4       1050.85       1086.91       116.85 o                         
  10 -10   4        582.01        654.02       100.71 o                         
  11 -10   4          2.70          6.43        67.10 o                         
 -10  -9   4        175.69        144.31       134.77 o                         
  -9  -9   4        833.30        781.98       158.71 o                         
  -9  -9   4        313.76        351.85       179.18 o                         
  -8  -9   4        829.80        996.37       190.45 o                         
  -7  -9   4       3105.45       3282.88       213.09 o                         
  -6  -9   4         72.31         -8.86       153.55 o                         
  -5  -9   4       4470.77       5076.99       232.90 o                         
  -4  -9   4       3248.90       3523.01       183.42 o                         
  -3  -9   4         38.59        -80.48       112.88 o                         
  -2  -9   4        522.15        574.75       107.28 o                         
  -1  -9   4        575.33        536.11       103.83 o                         
   0  -9   4         25.59        -33.15        86.29 o                         
   1  -9   4        524.60        451.95        90.03 o                         
   2  -9   4       1605.04       1555.50       105.26 o                         
   3  -9   4          9.28         21.13        77.69 o                         
   4  -9   4        282.73        250.31        53.09 o                         
   5  -9   4        458.57        494.12        32.05 o                         
   6  -9   4       3935.15       4082.05       167.50 o                         
   7  -9   4       2059.05       1818.15       105.53 o                         
   8  -9   4         97.89        -98.31       183.58 o                         
   9  -9   4         50.53         48.37        67.84 o                         
  10  -9   4          6.87        -41.22        74.33 o                         
  11  -9   4          9.65        -16.43        79.28 o                         
 -11  -8   4        438.75        542.82        66.22 o                         
 -10  -8   4        935.07       1090.41        55.50 o                         
  -9  -8   4        148.89        224.46        33.12 o                         
  -8  -8   4        484.39        555.09       165.30 o                         
  -7  -8   4        920.27       1180.47       165.83 o                         
  -6  -8   4        958.19        945.93       148.33 o                         
  -5  -8   4       1954.72       2381.68       163.99 o                         
  -4  -8   4        264.86        173.24       112.38 o                         
  -3  -8   4       1357.65       1300.00       123.15 o                         
  -2  -8   4       3559.52       3588.72       160.98 o                         
  -1  -8   4       1457.85       1414.66       108.29 o                         
   0  -8   4        518.77        439.78        82.27 o                         
   1  -8   4          0.99        -20.18        74.32 o                         
   2  -8   4        106.99         88.32        71.00 o                         
   3  -8   4       1117.47       1182.65        58.23 o                         
   4  -8   4        230.39        133.16        59.72 o                         
   5  -8   4       1970.94       1876.47        43.22 o                         
   6  -8   4        137.98        187.03        55.57 o                         
   7  -8   4          5.86        -44.45        57.21 o                         
   8  -8   4       2775.83       2667.14       119.49 o                         
   9  -8   4       2327.81       2308.57       102.37 o                         
  10  -8   4        286.17        297.15        72.30 o                         
  11  -8   4        164.73         92.18        76.26 o                         
  12  -8   4        211.41        214.66        74.56 o                         
 -11  -7   4        308.09        211.54       140.10 o                         
 -10  -7   4        170.82        207.82       133.62 o                         
  -9  -7   4         19.34         23.79        31.20 o                         
  -8  -7   4       1993.78       2095.68       177.73 o                         
  -7  -7   4       1841.84       1806.94       108.82 o                         
  -6  -7   4       1195.80       1251.12        95.98 o                         
  -5  -7   4       5765.68       6194.64       242.13 o                         
  -4  -7   4       1683.83       1648.25        77.17 o                         
  -3  -7   4        518.91        470.81        64.20 o                         
  -2  -7   4       1034.04       1006.85        63.75 o                         
  -1  -7   4       2669.14       2373.32       117.95 o                         
   0  -7   4          0.98        -41.22        66.32 o                         
   1  -7   4        814.97        771.57        52.03 o                         
   2  -7   4       2582.59       2612.84        73.89 o                         
   3  -7   4       1384.51       1279.87        52.74 o                         
   4  -7   4         15.66        -37.25        37.25 o                         
   5  -7   4       3410.56       3624.98       112.70 o                         
   6  -7   4       2899.23       2792.27        54.08 o                         
   7  -7   4        161.55        138.90        36.66 o                         
   8  -7   4         40.92        -26.15        59.82 o                         
   9  -7   4        359.16        264.47        63.20 o                         
  10  -7   4         62.39        -56.55        83.68 o                         
  11  -7   4        131.32        133.67        99.06 o                         
  12  -7   4          0.45        -79.10       121.95 o                         
 -11  -6   4        948.38       1174.80       150.31 o                         
 -10  -6   4       1576.16       1682.01       147.69 o                         
  -9  -6   4        349.94        179.30       161.11 o                         
  -8  -6   4        937.94       1040.85        86.57 o                         
  -7  -6   4       1696.91       1897.69        85.30 o                         
  -6  -6   4         64.55          5.15        61.37 o                         
  -5  -6   4        313.16        265.28        74.24 o                         
  -4  -6   4       2751.71       2928.27        78.61 o                         
  -3  -6   4        198.22        178.74        36.95 o                         
  -2  -6   4       3076.50       3177.83        90.67 o                         
  -1  -6   4        155.50        213.79        49.59 o                         
   0  -6   4       1688.94       1563.99        59.84 o                         
   1  -6   4        334.54        267.13        42.16 o                         
   2  -6   4         65.49         53.93        36.31 o                         
   3  -6   4       3516.63       3154.84        62.49 o                         
   4  -6   4        167.53        246.18        49.65 o                         
   5  -6   4        367.68        285.96        33.41 o                         
   6  -6   4         50.09         47.04        39.89 o                         
   7  -6   4       1014.82        992.80        39.55 o                         
   8  -6   4       1185.89       1091.01        60.73 o                         
   9  -6   4        196.14        181.54        58.01 o                         
  10  -6   4          5.73        -38.21        61.79 o                         
  11  -6   4        752.34        709.48        98.11 o                         
  12  -6   4         35.24        132.00       122.37 o                         
 -12  -5   4        129.53         59.99       148.68 o                         
 -11  -5   4          3.23        -22.75        46.50 o                         
 -10  -5   4        169.46         98.51       121.45 o                         
  -9  -5   4        111.17        288.94       158.29 o                         
  -8  -5   4       1543.71       1674.23        86.48 o                         
  -7  -5   4        689.44        650.79        58.24 o                         
  -6  -5   4         88.44         39.51        49.46 o                         
  -5  -5   4        698.22        684.98        41.67 o                         
  -4  -5   4       2904.41       2949.32        74.62 o                         
  -3  -5   4         10.12         17.61        40.89 o                         
  -2  -5   4        204.54        162.69        38.24 o                         
  -1  -5   4        524.40        524.13        37.07 o                         
   0  -5   4        184.30        128.85        31.27 o                         
   1  -5   4       4386.12       4885.50        84.37 o                         
   2  -5   4       7804.53       7572.22       150.33 o                         
   3  -5   4       5907.85       5709.89       152.49 o                         
   4  -5   4       1522.25       1318.34        42.06 o                         
   5  -5   4       5425.86       5635.37        96.03 o                         
   6  -5   4       4769.61       4751.41        67.48 o                         
   7  -5   4        944.43        837.03        29.06 o                         
   8  -5   4         96.50         41.12        36.70 o                         
   9  -5   4        790.36        690.46        58.01 o                         
  10  -5   4         32.42        -16.19        78.00 o                         
  11  -5   4          3.41       -109.87       109.87 o                         
  12  -5   4        237.83        367.45       125.39 o                         
  13  -5   4         24.39        129.22       133.81 o                         
 -12  -4   4         77.51       -179.53       179.53 o                         
 -12  -4   4        141.91        147.48       147.69 o                         
 -11  -4   4       1344.52       1149.56       174.60 o                         
 -10  -4   4       1974.49       1955.41       165.44 o                         
  -9  -4   4        478.01        424.33        85.40 o                         
  -8  -4   4       6120.93       6150.00        91.30 o                         
  -7  -4   4       1880.80       1909.15        64.75 o                         
  -6  -4   4        196.30        161.91        46.78 o                         
  -5  -4   4        345.43        333.70        32.92 o                         
  -4  -4   4       1325.19       1265.43        37.68 o                         
  -3  -4   4        293.82        263.99        27.45 o                         
  -2  -4   4         49.79         44.64        34.47 o                         
  -1  -4   4       2813.12       3170.21        64.18 o                         
   0  -4   4       1656.98       1587.45        40.69 o                         
   1  -4   4       3767.95       3891.44        68.36 o                         
   2  -4   4       1509.26       1253.79        39.51 o                         
   3  -4   4       1498.77       1244.83        93.87 o                         
   4  -4   4         31.11         72.06        82.15 o                         
   5  -4   4        459.69        398.66        33.70 o                         
   6  -4   4        535.48        515.45        23.72 o                         
   7  -4   4       2274.99       2036.06        31.66 o                         
   8  -4   4       2844.52       2794.77        47.60 o                         
   9  -4   4         19.43          1.44        50.48 o                         
  10  -4   4        561.61        439.87        80.79 o                         
 -12  -3   4          6.54       -167.85       167.85 o                         
 -11  -3   4         15.82        -32.54       100.11 o                         
 -10  -3   4        284.48        444.40        90.32 o                         
  -9  -3   4        458.21        478.02        59.30 o                         
  -8  -3   4       2946.21       3198.37        68.94 o                         
  -7  -3   4         21.98         -8.47        40.09 o                         
  -6  -3   4          6.75        -41.17        41.17 o                         
  -5  -3   4       9310.11       9654.57       121.39 o                         
  -4  -3   4       1319.38       1203.83        33.45 o                         
  -3  -3   4       4577.57       5040.36        75.44 o                         
  -2  -3   4       1459.87       1731.78        37.54 o                         
  -1  -3   4       1075.45       1090.29        36.48 o                         
   0  -3   4        328.04        229.70        17.03 o                         
   1  -3   4        939.97        750.80        25.08 o                         
   2  -3   4      11168.89      10665.20       200.94 o                         
   3  -3   4       1771.69       1910.59       100.38 o                         
   4  -3   4       1586.14       1342.83        44.88 o                         
   5  -3   4       7282.29       7019.77       101.29 o                         
   6  -3   4      11662.45      11587.51       110.99 o                         
   7  -3   4        879.10        838.16        22.92 o                         
   8  -3   4         32.96         -0.14        24.16 o                         
   9  -3   4       3075.17       3006.86        58.11 o                         
 -12  -2   4        103.23        -86.28       154.16 o                         
 -11  -2   4       1086.59       1068.40       102.12 o                         
 -10  -2   4       1086.23       1131.77        91.27 o                         
  -9  -2   4        279.75        292.11        54.92 o                         
  -8  -2   4       2417.32       2571.95        61.11 o                         
  -7  -2   4          9.58        -34.28        34.28 o                         
  -6  -2   4        788.06        735.43        34.06 o                         
  -5  -2   4         30.71         13.27        16.91 o                         
  -4  -2   4       1733.68       1714.53        30.21 o                         
  -3  -2   4       1025.35       1176.87        24.84 o                         
  -2  -2   4       1399.30       1704.22        35.17 o                         
  -1  -2   4      18534.06      19067.12       237.44 o                         
   0  -2   4       9799.97       9044.08       139.69 o                         
   1  -2   4       5163.20       4575.02        83.32 o                         
   2  -2   4       9595.71       6622.36       191.04 o                         
   3  -2   4       3790.92       2992.27        88.21 o                         
   4  -2   4        449.44        404.48        31.20 o                         
   5  -2   4        492.32        454.06        24.49 o                         
   6  -2   4       1361.26       1319.54        30.47 o                         
   7  -2   4       1197.87       1115.52        31.63 o                         
   8  -2   4        330.35        315.40        25.49 o                         
   9  -2   4          6.27        -44.09        44.09 o                         
  10  -2   4        138.40        166.12        67.51 o                         
 -13  -1   4       1054.50       1023.77       154.16 o                         
 -12  -1   4         86.51        -73.79        98.71 o                         
 -11  -1   4         10.75        -81.88        87.16 o                         
 -10  -1   4        838.23        952.02        57.44 o                         
  -9  -1   4         50.47         70.79        42.24 o                         
  -8  -1   4       5225.77       5148.98        81.46 o                         
  -7  -1   4         75.00         21.41        28.02 o                         
  -6  -1   4        172.66        185.27        24.87 o                         
  -5  -1   4       1624.54       1487.77        21.17 o                         
  -4  -1   4        345.40        318.16        14.15 o                         
  -3  -1   4       1573.15       1433.83        21.26 o                         
  -2  -1   4       1116.73       1236.38        19.32 o                         
  -1  -1   4       1359.50       1720.79        32.00 o                         
   0  -1   4        566.04        499.78        22.18 o                         
   1  -1   4        375.02        221.66        24.27 o                         
   2  -1   4       6990.71       7398.04       323.60 o                         
   3  -1   4       2266.08       2465.17        75.57 o                         
   4  -1   4         12.70         -5.83        25.27 o                         
   5  -1   4      16840.18      17544.71       192.45 o                         
   6  -1   4        968.60       1018.78        23.35 o                         
   7  -1   4        675.54        606.08        23.21 o                         
   8  -1   4        622.31        546.03        38.45 o                         
   9  -1   4        186.92        149.72        64.06 o                         
   9  -1   4        277.80        454.33        56.01 o                         
   9  -1   4         96.05        454.33        56.01 o                         
  10  -1   4       1659.86       1583.21        78.51 o                         
  11  -1   4        329.33        421.64        98.55 o                         
 -13   0   4          1.42       -133.28       133.28 o                         
 -12   0   4        136.97         84.20        67.87 o                         
 -11   0   4       2597.03       2447.81        84.93 o                         
 -10   0   4        566.18        603.19        53.30 o                         
  -9   0   4          3.41        -23.06        39.39 o                         
  -8   0   4       2408.97       2472.31        54.35 o                         
  -7   0   4         87.06         62.91        26.37 o                         
  -6   0   4       4482.91       4575.66        57.88 o                         
  -5   0   4        126.46        119.28        14.72 o                         
  -4   0   4       2735.53       2938.78        29.89 o                         
  -3   0   4       2945.36       3147.05        31.86 o                         
  -2   0   4       1358.10       1343.82        17.87 o                         
  -1   0   4      16576.67      17017.87       211.59 o                         
   0   0   4       6054.43       5611.21       105.47 o                         
   1   0   4         10.09        -16.32        45.87 o                         
   2   0   4      21006.48      21934.54       530.89 o                         
   3   0   4       4626.39       3716.00        81.57 o                         
   4   0   4       3831.12       4052.84        58.64 o                         
   5   0   4         63.80         69.61        17.00 o                         
   6   0   4       1235.55       1213.68        28.54 o                         
   7   0   4         23.33         -9.94        22.11 o                         
   8   0   4        334.10        268.82        35.95 o                         
   9   0   4       2896.62       2977.89        66.34 o                         
  10   0   4        914.98        938.91        47.95 o                         
  11   0   4        136.28         93.59        53.88 o                         
 -13   1   4        463.72        446.09        92.24 o                         
 -12   1   4         76.61          7.39        63.95 o                         
 -11   1   4        164.10         68.99        60.19 o                         
 -10   1   4        642.00        633.22        45.12 o                         
  -9   1   4        862.19        833.49        42.72 o                         
  -8   1   4         43.10         35.08        34.09 o                         
  -7   1   4         20.58         18.82        24.17 o                         
  -6   1   4         40.90         25.97        14.63 o                         
  -5   1   4        549.23        691.30        17.00 o                         
  -4   1   4       6512.21       6472.18        59.23 o                         
  -3   1   4      19409.19      20134.45       165.89 o                         
  -2   1   4       1861.83       2178.28        22.29 o                         
  -1   1   4         30.77         27.15        11.14 o                         
   0   1   4       4690.37       4289.27        67.07 o                         
   1   1   4       4000.63       3904.61       104.08 o                         
   2   1   4        660.91        649.18        75.15 o                         
   3   1   4         57.06         54.92        15.95 o                         
   4   1   4       5061.56       5425.88        92.63 o                         
   5   1   4      15879.84      16991.90       194.99 o                         
   6   1   4       2033.97       2254.21        31.27 o                         
   7   1   4       1300.39       1304.07        26.39 o                         
   8   1   4          2.36        -26.95        26.95 o                         
   9   1   4          1.95         50.00        36.08 o                         
  10   1   4          3.47        -15.72        45.48 o                         
  11   1   4       1425.64       1566.42        70.12 o                         
  12   1   4        879.43        975.95        87.10 o                         
 -13   2   4          2.38        -70.14        86.27 o                         
 -12   2   4       1253.50       1220.58        74.01 o                         
 -11   2   4       1994.33       1909.31        75.51 o                         
 -10   2   4        299.51        194.00        46.46 o                         
  -9   2   4       1320.55       1279.88        40.34 o                         
  -8   2   4       2695.42       2752.60        48.99 o                         
  -7   2   4        192.31        175.64        24.27 o                         
  -6   2   4        222.52        240.38        14.19 o                         
  -5   2   4       4724.65       4638.38        41.85 o                         
  -4   2   4       1337.95       1405.97        18.54 o                         
  -3   2   4        519.70        729.01        14.08 o                         
  -2   2   4      14971.71      15638.72       124.41 o                         
  -1   2   4      15436.23      16420.75       129.82 o                         
   0   2   4       4128.32       4031.91        42.83 o                         
   1   2   4      17219.87      17983.86       339.64 o                         
   2   2   4       2249.07       2099.28        59.09 o                         
   3   2   4       1206.37       1372.68        33.43 o                         
   4   2   4       3723.54       2979.56        59.89 o                         
   5   2   4       3457.03       2958.67        43.59 o                         
   6   2   4        160.66        135.89        15.18 o                         
   7   2   4       1193.79       1141.63        25.82 o                         
   8   2   4       1508.13       1557.31        42.43 o                         
   9   2   4       8236.59       8453.00       139.27 o                         
  10   2   4        307.38        355.21        56.61 o                         
  11   2   4       1825.95       1972.32        77.29 o                         
  14   2   4         13.87         43.67       139.17 o                         
 -13   3   4        124.32        145.65        88.06 o                         
 -12   3   4         17.74        -23.72        54.82 o                         
 -11   3   4        468.47        469.12        52.06 o                         
 -10   3   4         19.80         30.79        38.61 o                         
  -9   3   4       1424.51       1387.26        48.00 o                         
  -8   3   4         26.94         37.63        24.31 o                         
  -7   3   4        103.59         84.36        20.88 o                         
  -6   3   4         40.00         65.86        12.74 o                         
  -5   3   4        515.15        589.10        14.39 o                         
  -4   3   4       8690.65       8552.38        69.05 o                         
  -3   3   4       4715.79       4881.53        43.79 o                         
  -2   3   4        811.15        904.18        14.80 o                         
  -1   3   4        554.48        504.80        13.16 o                         
   0   3   4        213.65        222.78        14.35 o                         
   1   3   4        104.43         75.16        21.20 o                         
   2   3   4       5997.11       6111.21        89.59 o                         
   3   3   4       1506.92       1523.64        28.05 o                         
   4   3   4       4088.24       3798.39        56.21 o                         
   5   3   4       4281.31       4104.38        62.25 o                         
   6   3   4       4249.75       3874.98        56.40 o                         
   7   3   4        673.96        712.33        23.88 o                         
   8   3   4       1591.32       1465.71        50.42 o                         
   9   3   4        332.89        503.43        47.62 o                         
  10   3   4        388.64        369.67        58.86 o                         
  13   3   4         33.71          1.26        37.89 o                         
 -12   4   4        463.52        478.01        59.05 o                         
 -11   4   4        453.61        370.18        52.88 o                         
 -10   4   4        242.31        261.92        40.82 o                         
  -9   4   4          3.72        -16.57        35.03 o                         
  -8   4   4         14.49          0.07        28.93 o                         
  -7   4   4       2794.55       2676.15        40.50 o                         
  -6   4   4        476.87        455.07        14.75 o                         
  -5   4   4       2880.13       2996.94        29.98 o                         
  -4   4   4        659.50        761.44        13.88 o                         
  -3   4   4        200.71        229.77        10.49 o                         
  -2   4   4      10183.97      10629.40        87.14 o                         
  -1   4   4       5590.01       5342.35        54.12 o                         
   0   4   4       1555.56       1799.86        25.10 o                         
   1   4   4       3481.72       3594.68        56.72 o                         
   2   4   4       2096.91       1965.07        41.21 o                         
   3   4   4       1623.39       1633.87        31.63 o                         
   4   4   4       9868.44      10071.38       129.29 o                         
   5   4   4        951.29        913.51        25.13 o                         
   6   4   4          7.47          4.50        23.73 o                         
   7   4   4       1652.48       1753.33        54.31 o                         
   7   4   4       1176.75       1305.48       102.08 o                         
   8   4   4         16.57        -43.79        43.79 o                         
   8   4   4        782.18        973.26       107.13 o                         
   9   4   4       1388.43       1536.64        63.82 o                         
  10   4   4       3231.46       3403.41       134.44 o                         
  12   4   4       2493.82       2464.58        89.55 o                         
  14   4   4         50.93        270.07       139.36 o                         
 -12   5   4         28.76         -3.36        53.57 o                         
 -11   5   4       1216.69       1219.43        52.20 o                         
 -10   5   4         39.15         19.62        39.02 o                         
  -9   5   4        400.49        409.37        39.48 o                         
  -8   5   4        572.46        564.62        35.35 o                         
  -7   5   4       2198.06       2180.33        40.17 o                         
  -6   5   4          3.81         24.21        15.35 o                         
  -5   5   4       3582.52       3433.44        35.50 o                         
  -4   5   4      10981.21      10704.91        90.34 o                         
  -3   5   4       1649.90       1656.11        25.23 o                         
  -2   5   4       2226.75       2426.40        31.19 o                         
  -1   5   4       5366.83       5792.66        60.12 o                         
   0   5   4         92.58        118.19        15.68 o                         
   1   5   4        913.71        880.43        26.00 o                         
   2   5   4         50.25         60.61        24.08 o                         
   3   5   4          4.95         33.04        20.46 o                         
   4   5   4       1922.58       1809.46        33.77 o                         
   5   5   4       1806.32       1872.16        35.91 o                         
   6   5   4       3942.96       3962.22        64.53 o                         
   7   5   4        390.42        405.78        38.49 o                         
   8   5   4        487.61        474.71        50.53 o                         
   9   5   4        293.90        339.64        64.23 o                         
   9   5   4        826.04        859.45       112.52 o                         
  10   5   4       1089.98       1167.87       112.65 o                         
  10   5   4        252.78        354.90       119.93 o                         
  11   5   4        431.05        496.95        68.91 o                         
  12   5   4        429.81        484.65        73.20 o                         
  13   5   4        274.34        365.82       131.61 o                         
  14   5   4        972.81       1205.50       138.41 o                         
 -12   6   4        740.78        633.30        51.16 o                         
 -11   6   4         64.49         65.73        47.27 o                         
 -10   6   4        377.97        384.77        46.05 o                         
  -9   6   4         23.58         16.93        37.78 o                         
  -8   6   4        861.40        778.48        40.12 o                         
  -7   6   4         56.49         53.68        21.59 o                         
  -6   6   4       1205.48       1167.19        30.37 o                         
  -5   6   4        448.52        494.99        21.87 o                         
  -4   6   4          6.54         14.39        16.34 o                         
  -3   6   4        554.16        641.74        18.86 o                         
  -2   6   4       4578.85       4512.75        50.56 o                         
  -1   6   4       9155.83       9509.85        93.85 o                         
   0   6   4       1735.65       1859.12        34.79 o                         
   1   6   4       4564.87       4951.62        62.97 o                         
   2   6   4      14054.70      14941.18       193.56 o                         
   3   6   4       2139.97       2165.57        43.50 o                         
   4   6   4          3.05         37.63        22.84 o                         
   5   6   4        502.25        491.86        26.67 o                         
   6   6   4       1110.35       1201.99        38.67 o                         
   7   6   4         17.36         47.15        48.00 o                         
   8   6   4        549.39        559.70        58.03 o                         
   9   6   4       3690.14       3945.15       176.69 o                         
   9   6   4       2387.27       2237.37       118.60 o                         
  10   6   4        413.48        447.41        64.38 o                         
  11   6   4        724.39        677.95        75.30 o                         
  12   6   4       2641.93       2803.96        90.23 o                         
  13   6   4        531.98        729.62       124.22 o                         
  14   6   4         52.64        216.20       124.71 o                         
 -12   7   4        295.09        275.31        51.43 o                         
 -11   7   4        181.32        106.84        47.44 o                         
 -10   7   4         32.34        -24.82        42.53 o                         
  -9   7   4        100.58         82.49        38.79 o                         
  -8   7   4        534.95        597.17        38.08 o                         
  -7   7   4        727.68        732.99        31.02 o                         
  -6   7   4         69.69         42.57        24.43 o                         
  -5   7   4      10966.44      11117.15       119.59 o                         
  -4   7   4      11177.48      11551.46       113.84 o                         
  -3   7   4        389.94        418.31        19.53 o                         
  -2   7   4       3620.25       3900.72        47.03 o                         
  -1   7   4      16494.86      17548.73       178.59 o                         
   0   7   4        610.33        577.58        24.39 o                         
   1   7   4         19.77         66.87        22.89 o                         
   2   7   4        812.65        855.83        32.89 o                         
   3   7   4         36.78        112.78        27.89 o                         
   4   7   4        713.79        734.06        33.71 o                         
   5   7   4       4574.98       4591.32        74.60 o                         
   6   7   4       8538.82       8432.09       121.25 o                         
   7   7   4        902.30        888.11        51.17 o                         
   8   7   4        327.99        289.51        56.56 o                         
   8   7   4        613.27        625.91       104.81 o                         
   9   7   4       2607.46       2660.18        76.17 o                         
  10   7   4       1258.76       1381.64        69.47 o                         
  11   7   4        383.52        423.15        64.64 o                         
  12   7   4        442.83        503.98        61.92 o                         
  13   7   4        144.33        186.41        72.80 o                         
  14   7   4        159.84        253.66       154.99 o                         
 -12   8   4        600.39        563.40        83.16 o                         
 -11   8   4        339.63        339.43        50.84 o                         
 -10   8   4        368.94        305.16        46.12 o                         
  -9   8   4        132.94         88.04        41.56 o                         
  -8   8   4        144.11        154.20        37.92 o                         
  -7   8   4        267.81        256.06        35.54 o                         
  -6   8   4       2626.20       2608.46        46.17 o                         
  -5   8   4       1531.41       1605.34        36.75 o                         
  -4   8   4       1559.82       1711.36        38.98 o                         
  -3   8   4       1059.57       1085.21        27.37 o                         
  -2   8   4      17093.65      17996.44       171.31 o                         
  -1   8   4       1012.89       1085.92        33.55 o                         
   0   8   4       1041.61       1030.59        31.64 o                         
   1   8   4        482.42        574.46        29.14 o                         
   2   8   4      11695.04      12290.08       166.47 o                         
   3   8   4      11231.15      12010.12       166.49 o                         
   4   8   4        141.15        173.48        39.10 o                         
   5   8   4       1548.58       1477.57        46.85 o                         
   6   8   4         83.97         66.85        45.95 o                         
   6   8   4        368.27        294.73        53.05 o                         
   7   8   4          2.70        -60.20        60.20 o                         
   7   8   4         13.28        -38.50        38.50 o                         
   8   8   4       2299.21       2272.58        69.53 o                         
   9   8   4       2534.75       2687.89        79.56 o                         
  10   8   4          8.20         39.59        50.34 o                         
  11   8   4       1937.49       1951.98        67.78 o                         
  12   8   4       1750.33       1880.95        70.42 o                         
  13   8   4        800.88        838.47        66.79 o                         
 -11   9   4         24.97          0.98        56.73 o                         
 -10   9   4        810.82        865.53        52.90 o                         
  -9   9   4         86.79         72.03        44.03 o                         
  -8   9   4        441.71        455.81        44.50 o                         
  -7   9   4          3.56        -27.72        36.85 o                         
  -6   9   4         47.90         72.19        30.97 o                         
  -5   9   4       5878.64       6080.26        77.71 o                         
  -4   9   4       4182.03       4154.47        64.03 o                         
  -3   9   4        763.24        783.53        32.33 o                         
  -2   9   4        731.73        747.65        26.79 o                         
  -1   9   4       1162.79       1063.48        36.10 o                         
   0   9   4         14.56          2.11        27.99 o                         
   1   9   4        466.62        410.82        34.36 o                         
   2   9   4       6805.77       6901.78       120.73 o                         
   3   9   4        143.15        139.80        37.09 o                         
   4   9   4         91.67         71.49        43.22 o                         
   5   9   4       6877.85       7295.96       223.02 o                         
   6   9   4       4578.25       4518.68        86.86 o                         
   6   9   4       5327.15       4927.32       184.53 o                         
   7   9   4        413.74        375.45        39.77 o                         
   8   9   4        814.60        833.16        47.24 o                         
   9   9   4       2472.21       2681.26        74.15 o                         
  10   9   4       1460.62       1617.23        60.99 o                         
  11   9   4        115.29        212.03        56.22 o                         
  12   9   4        154.03        124.59        64.86 o                         
  13   9   4        156.37        155.85        79.32 o                         
 -11  10   4       1447.21       1579.24        93.61 o                         
 -10  10   4        902.59        897.23        56.61 o                         
  -9  10   4         27.87        -46.43        46.43 o                         
  -8  10   4       1567.70       1619.39        56.22 o                         
  -7  10   4       3111.24       3141.80        64.84 o                         
  -6  10   4         21.47        -20.14        39.42 o                         
  -5  10   4         52.82         37.70        34.50 o                         
  -4  10   4       1155.36       1221.81        42.96 o                         
  -3  10   4       1152.75       1144.92        38.98 o                         
  -2  10   4       2008.21       1969.46        43.65 o                         
  -1  10   4        335.76        333.62        33.26 o                         
   0  10   4        644.67        692.06        38.81 o                         
   1  10   4       1230.36       1317.75        54.83 o                         
   2  10   4       2143.36       2120.12        64.82 o                         
   3  10   4       6416.89       5571.02       157.43 o                         
   3  10   4       9902.79      10099.80       175.21 o                         
   4  10   4          3.42        -29.90        62.01 o                         
   4  10   4        248.17        323.70        64.41 o                         
   5  10   4         39.00         14.57        51.66 o                         
   6  10   4        671.11        612.87        32.51 o                         
   7  10   4        275.80        279.51        38.64 o                         
   8  10   4       1539.78       1514.68        57.00 o                         
   9  10   4       1597.10       1579.36        64.03 o                         
  10  10   4        217.93        226.39        52.97 o                         
  11  10   4       1894.19       1924.32        69.70 o                         
  12  10   4        830.17        881.61        65.14 o                         
  13  10   4        171.68        162.85       123.89 o                         
 -11  11   4        216.28        169.44        95.57 o                         
 -10  11   4        464.25        424.50        55.65 o                         
  -9  11   4          0.62        -49.72        50.35 o                         
  -8  11   4       1079.04       1119.41        55.34 o                         
  -7  11   4         81.51        131.59        49.46 o                         
  -6  11   4        488.80        489.08        49.04 o                         
  -5  11   4       1936.89       2006.59        62.82 o                         
  -4  11   4        517.71        537.52        42.85 o                         
  -3  11   4       1255.22       1244.74        43.01 o                         
  -2  11   4        111.61         53.38        32.33 o                         
  -1  11   4       1219.51       1007.52        58.91 o                         
   0  11   4        139.10        158.02        43.64 o                         
   1  11   4         63.44         68.59        49.89 o                         
   2  11   4       1790.31       1626.08        76.91 o                         
   2  11   4       3463.63       3338.85       105.30 o                         
   3  11   4        355.20        375.20        56.96 o                         
   3  11   4        447.71        516.54       101.53 o                         
   4  11   4       1998.64       1993.90        52.08 o                         
   5  11   4       2304.65       2210.10        44.84 o                         
   6  11   4       2838.39       2992.75        59.16 o                         
   7  11   4        733.62        751.64        44.77 o                         
   8  11   4        333.23        306.90        49.79 o                         
   9  11   4       1237.21       1346.09        65.19 o                         
  10  11   4        595.98        670.90        57.85 o                         
  11  11   4        284.56        237.68        60.21 o                         
  12  11   4        360.89        391.09        75.78 o                         
 -10  12   4        570.50        567.82        84.69 o                         
  -9  12   4        211.45        227.59        54.50 o                         
  -8  12   4       2610.44       2796.61        71.96 o                         
  -7  12   4       1893.04       1927.20        61.82 o                         
  -6  12   4        145.37         85.46        52.34 o                         
  -5  12   4         65.17        -12.81        58.89 o                         
  -4  12   4        273.85        274.04        54.30 o                         
  -3  12   4        752.81        649.86        50.59 o                         
  -2  12   4        196.28        137.47        41.24 o                         
  -1  12   4       2192.99       2160.91       101.20 o                         
   0  12   4        192.30        255.25       108.43 o                         
   1  12   4        170.57         16.26        87.23 o                         
   2  12   4       1152.31       1178.59        87.21 o                         
   2  12   4       1950.42       1723.45       131.60 o                         
   3  12   4       3518.61       3547.01        59.36 o                         
   4  12   4       1331.61       1414.72        40.97 o                         
   5  12   4        143.54        125.30        39.65 o                         
   6  12   4       1416.79       1513.81        46.73 o                         
   7  12   4       1613.74       1668.68        53.21 o                         
   8  12   4        138.83        177.95        50.78 o                         
   9  12   4        150.83        169.71        54.27 o                         
  10  12   4         36.94         -5.15        65.45 o                         
  11  12   4        812.72        915.64        78.33 o                         
  -9  13   4         75.57         71.74        68.80 o                         
  -8  13   4        225.80        301.92        55.25 o                         
  -7  13   4         72.72          9.66        58.07 o                         
  -6  13   4        368.09        364.45        58.06 o                         
  -5  13   4        346.24        336.81        67.22 o                         
  -4  13   4        623.25        573.09        64.95 o                         
  -3  13   4         21.56        -33.48        85.03 o                         
  -2  13   4        189.37         97.57        75.84 o                         
  -1  13   4        577.98        554.88        91.20 o                         
   0  13   4       1322.46       1179.45        98.99 o                         
   1  13   4        356.57        359.46        57.41 o                         
   2  13   4        521.74        512.12        45.44 o                         
   3  13   4         45.79        -24.78        45.89 o                         
   4  13   4        558.52        563.41        40.17 o                         
   5  13   4       2318.38       2394.79        53.98 o                         
   6  13   4       2539.48       2542.57        57.02 o                         
   7  13   4        381.55        327.34        44.29 o                         
   8  13   4       1463.64       1538.50        62.28 o                         
   9  13   4        873.68        933.04        61.85 o                         
  10  13   4        198.62        152.93        70.22 o                         
  11  13   4        617.87        524.60        79.02 o                         
  -8  14   4       1811.46       1669.01        67.93 o                         
  -7  14   4        644.66        563.48        66.35 o                         
  -6  14   4        174.62        178.66        63.95 o                         
  -5  14   4        129.45        121.54        93.15 o                         
  -4  14   4       1693.79       1456.66       148.15 o                         
  -3  14   4         34.07        168.65       106.63 o                         
  -2  14   4          0.19        168.44       128.62 o                         
  -2  14   4          2.97         10.16       105.03 o                         
  -1  14   4        453.62        670.78       113.76 o                         
   0  14   4        365.00        374.67        85.31 o                         
   1  14   4        173.81        191.15        83.39 o                         
   2  14   4       1616.13       1620.63        83.28 o                         
   3  14   4       1404.50       1505.85        67.11 o                         
   4  14   4         27.55        -25.28        51.87 o                         
   5  14   4        454.44        465.72        47.66 o                         
   6  14   4       1357.37       1492.03        51.92 o                         
   7  14   4        340.61        344.97        48.15 o                         
   8  14   4         83.37         44.63        52.42 o                         
   9  14   4         65.29        -30.17        57.36 o                         
  10  14   4        375.97        308.34        75.06 o                         
  -7  15   4        308.66        194.16        73.06 o                         
  -6  15   4        363.23        491.65        99.14 o                         
  -5  15   4        203.79        119.63        96.03 o                         
  -4  15   4         78.97        107.83       159.21 o                         
  -4  15   4         77.92        150.79       121.47 o                         
  -3  15   4         95.72         59.00       112.17 o                         
  -2  15   4         53.58         66.19       116.15 o                         
  -2  15   4         45.17        139.70       137.44 o                         
  -1  15   4        338.60        253.60       112.14 o                         
   0  15   4       1344.90       1408.94       138.32 o                         
   1  15   4        112.27         76.12        69.59 o                         
   2  15   4        147.09        114.59        71.61 o                         
   3  15   4        439.53        335.07        73.23 o                         
   4  15   4        219.23         67.86        71.82 o                         
   5  15   4        359.28        404.00        63.03 o                         
   6  15   4        289.90        259.48        59.38 o                         
   7  15   4         90.85        -43.53        50.56 o                         
   8  15   4        422.21        255.74        60.45 o                         
   9  15   4        397.30        273.66        62.53 o                         
  -6  16   4        138.94        293.74       134.39 o                         
  -5  16   4          7.13       -158.97       158.97 o                         
  -4  16   4        584.23        778.92       138.38 o                         
  -3  16   4        185.72        215.35       127.84 o                         
  -2  16   4        212.11        242.20       129.46 o                         
  -1  16   4        510.28        523.60       136.61 o                         
   0  16   4        390.18        342.31        92.01 o                         
   1  16   4        493.48        550.86        79.80 o                         
   2  16   4       1237.09       1340.63        89.46 o                         
   3  16   4        875.00        954.81        83.47 o                         
   4  16   4        163.91        123.99        76.95 o                         
   5  16   4        354.56        324.60        69.72 o                         
   6  16   4        822.10        841.34        75.04 o                         
   7  16   4        237.77        135.58        61.99 o                         
   8  16   4        319.50        247.82        68.15 o                         
   9  16   4        115.80       -103.59       103.59 o                         
  -5  17   4          8.64         55.57        65.33 o                         
  -4  17   4        233.63        373.09       136.54 o                         
  -3  17   4         61.15        363.05       135.95 o                         
  -2  17   4         84.16         99.34       137.18 o                         
  -1  17   4        600.64        558.66       104.71 o                         
   0  17   4        528.02        436.20        84.10 o                         
   1  17   4        138.88         97.35        80.67 o                         
   2  17   4         13.03         68.33        95.76 o                         
   3  17   4        364.13        356.05        72.37 o                         
   4  17   4        245.46        240.15        73.99 o                         
   5  17   4        307.39        263.14        93.14 o                         
   6  17   4        103.52        -13.42        92.87 o                         
   7  17   4         28.03        -65.43       117.41 o                         
  -2  18   4        125.61         45.17       140.66 o                         
  -1  18   4        245.50        261.57       103.08 o                         
   0  18   4        140.59         22.12       101.41 o                         
   1  18   4        549.47        518.03        77.16 o                         
   2  18   4        858.89        893.25        80.25 o                         
   3  18   4        426.83        403.77        76.38 o                         
   4  18   4        135.67         90.49        74.63 o                         
   5  18   4         84.57         15.43       161.69 o                         
  -5 -14   5          2.07         58.79        74.55 o                         
  -3 -14   5         18.97        -36.71        56.54 o                         
  -2 -14   5          1.71        -53.92        53.92 o                         
  -1 -14   5        246.55        254.33        58.34 o                         
   0 -14   5        629.91        676.93        65.45 o                         
   1 -14   5         53.22         64.26        48.69 o                         
   2 -14   5        581.55        660.96        60.46 o                         
   3 -14   5        912.85        872.77       135.42 o                         
   4 -14   5         33.68         45.32        67.20 o                         
   5 -14   5         18.12         55.18        67.13 o                         
  -6 -13   5         12.02         38.02        72.34 o                         
  -5 -13   5         88.38        -74.38       107.18 o                         
  -4 -13   5        160.98         -4.46       105.25 o                         
  -3 -13   5        636.45        667.65        54.90 o                         
  -2 -13   5         31.88          6.23        52.86 o                         
  -1 -13   5         99.83        134.58        52.79 o                         
   0 -13   5        349.17        438.84        55.21 o                         
   1 -13   5          4.76        -33.85        44.01 o                         
   2 -13   5        391.68        375.94       140.84 o                         
   3 -13   5         12.21         73.85       133.63 o                         
   4 -13   5        190.87        221.11       128.14 o                         
   4 -13   5        106.68        136.24       104.96 o                         
   6 -13   5        151.71        189.25        65.29 o                         
   7 -13   5         77.52         61.20        62.26 o                         
  -7 -12   5        215.88        174.87        51.03 o                         
  -6 -12   5        259.33        346.23       170.55 o                         
  -5 -12   5          1.49        -33.60        33.60 o                         
  -4 -12   5         18.17          7.73        33.09 o                         
  -3 -12   5         59.21         18.80       171.49 o                         
  -2 -12   5        183.26        165.33        33.28 o                         
  -1 -12   5        277.96        356.72        41.94 o                         
   0 -12   5       2023.07       1831.24       161.15 o                         
   1 -12   5        430.47        413.46       139.34 o                         
   2 -12   5        417.23        375.98       128.45 o                         
   3 -12   5        696.94        831.56       131.82 o                         
   4 -12   5         55.32        147.08       118.00 o                         
   5 -12   5          0.01         78.05       116.73 o                         
   6 -12   5        497.87        544.39        46.29 o                         
   7 -12   5          0.15        -21.27        55.54 o                         
  -8 -11   5         24.56         81.58        47.67 o                         
  -7 -11   5        155.36       -117.65       177.81 o                         
  -6 -11   5         11.03        -24.68        34.86 o                         
  -5 -11   5         19.78         41.45       178.15 o                         
  -4 -11   5        648.97        727.75       171.05 o                         
  -3 -11   5       3062.45       3011.04       198.70 o                         
  -2 -11   5         46.01         48.83        28.00 o                         
  -1 -11   5        866.90        748.58       140.20 o                         
   0 -11   5       3637.11       3527.67       183.75 o                         
   1 -11   5        432.08        408.09       120.89 o                         
   2 -11   5        123.00        231.30       113.34 o                         
   3 -11   5         13.31         56.85       107.57 o                         
   4 -11   5        106.38          3.21       104.03 o                         
   5 -11   5        412.72        399.98       108.27 o                         
   6 -11   5          2.33         -3.85        30.80 o                         
   7 -11   5          2.18          3.23        31.23 o                         
   8 -11   5        112.08        105.60       104.09 o                         
   9 -11   5         43.14        -40.12       115.90 o                         
  -9 -10   5         31.39        -13.82        44.46 o                         
  -8 -10   5        339.34        420.02       209.30 o                         
  -8 -10   5        185.36         59.93       181.54 o                         
  -7 -10   5         42.44        274.20       200.63 o                         
  -7 -10   5         85.84         -3.14       175.00 o                         
  -6 -10   5        665.24        611.73       187.04 o                         
  -5 -10   5         33.83         38.73       166.41 o                         
  -4 -10   5         24.80         14.55        31.51 o                         
  -3 -10   5          1.82        -85.50       138.95 o                         
  -2 -10   5         63.44         74.03       131.99 o                         
  -1 -10   5        189.19        235.32       118.65 o                         
   0 -10   5       1108.21       1166.78       125.76 o                         
   1 -10   5        685.37        705.26       113.93 o                         
   2 -10   5       1816.96       1849.19       128.33 o                         
   3 -10   5        493.62        564.98       101.24 o                         
   4 -10   5        135.61         55.16        91.26 o                         
   5 -10   5          1.80        -28.68        89.12 o                         
   6 -10   5         77.31         57.74        25.98 o                         
   7 -10   5        382.64        407.03        28.80 o                         
   8 -10   5         33.56         12.12        35.12 o                         
   9 -10   5        259.68        208.99        38.13 o                         
  10 -10   5       1065.95       1171.50       210.76 o                         
 -10  -9   5        438.47        410.17        77.99 o                         
  -9  -9   5          0.58        -30.20        30.20 o                         
  -8  -9   5        384.65        383.99       195.25 o                         
  -7  -9   5         61.45        113.44       183.24 o                         
  -6  -9   5          8.08        149.34       168.15 o                         
  -5  -9   5        725.19        752.66       157.30 o                         
  -4  -9   5        292.37        535.44       143.95 o                         
  -3  -9   5       5836.63       5756.03       237.02 o                         
  -2  -9   5        574.10        509.03       125.80 o                         
  -1  -9   5        684.19        562.23       114.18 o                         
   0  -9   5       3045.38       3108.04       155.25 o                         
   1  -9   5         18.01         25.47        88.38 o                         
   2  -9   5        275.74        278.23        88.23 o                         
   3  -9   5         70.51         72.37        81.83 o                         
   4  -9   5        481.87        496.87        83.49 o                         
   5  -9   5        457.11        363.82        82.59 o                         
   6  -9   5        671.84        715.73        31.88 o                         
   7  -9   5       1223.45       1281.46        43.17 o                         
   8  -9   5         44.92        102.47        34.26 o                         
   9  -9   5        532.68        339.04       138.43 o                         
  10  -9   5       1300.00       1280.78       103.58 o                         
  11  -9   5         63.62        110.88       110.90 o                         
 -10  -8   5         47.46         56.16        35.78 o                         
  -9  -8   5          0.56         16.27        29.22 o                         
  -8  -8   5        520.78        588.64       183.50 o                         
  -7  -8   5         26.44         48.19       165.06 o                         
  -6  -8   5       2377.71       2502.38       186.28 o                         
  -5  -8   5        135.89        117.12       137.23 o                         
  -4  -8   5         42.83         28.81       126.45 o                         
  -3  -8   5          8.77        123.62       117.03 o                         
  -2  -8   5       1141.20       1118.24       119.41 o                         
  -1  -8   5       3235.97       3196.16       153.15 o                         
   0  -8   5        808.61        764.94        98.39 o                         
   1  -8   5       1308.13       1248.32        98.35 o                         
   2  -8   5       3184.48       3046.96       130.91 o                         
   3  -8   5         28.67         81.96        71.82 o                         
   4  -8   5         43.41          9.13        44.50 o                         
   5  -8   5         61.94         22.49        65.28 o                         
   6  -8   5        247.77        295.87        21.50 o                         
   7  -8   5        339.94        141.76       166.78 o                         
   8  -8   5        106.98        134.10       180.09 o                         
   9  -8   5       1747.28       1566.26        94.97 o                         
  10  -8   5        840.19        800.07        92.81 o                         
  11  -8   5        574.74        674.95       234.00 o                         
  12  -8   5        619.30        673.94        94.31 o                         
 -11  -7   5         10.01         -4.99        53.60 o                         
 -10  -7   5        153.50        215.73        39.45 o                         
  -9  -7   5        280.33        307.03        34.76 o                         
  -8  -7   5        208.80         69.81       165.87 o                         
  -7  -7   5        634.44        769.18       157.70 o                         
  -6  -7   5          0.72         93.45       141.72 o                         
  -5  -7   5        414.17        532.17       133.64 o                         
  -4  -7   5       6133.66       6369.37       245.04 o                         
  -3  -7   5       3173.51       3297.00       162.78 o                         
  -2  -7   5        252.02        224.42        98.82 o                         
  -1  -7   5       4112.73       3991.37       165.05 o                         
   0  -7   5       3016.83       2822.49       128.54 o                         
   1  -7   5       1274.67       1150.48        85.66 o                         
   2  -7   5        295.70        291.88        68.13 o                         
   3  -7   5        148.53        139.63        43.92 o                         
   4  -7   5        203.76        229.71        39.45 o                         
   5  -7   5        771.52        735.73        27.43 o                         
   6  -7   5       4809.66       4758.08       130.52 o                         
   7  -7   5       1947.74       2028.03        95.79 o                         
   8  -7   5          2.52         42.96        71.23 o                         
   9  -7   5        583.76        420.15        80.16 o                         
  10  -7   5        657.24        562.79        86.21 o                         
  11  -7   5         25.83        217.38       121.36 o                         
  12  -7   5        189.07        194.09        70.26 o                         
 -11  -6   5        370.44        327.21       144.96 o                         
 -10  -6   5         79.38        150.84        36.59 o                         
  -9  -6   5        271.30        303.35        37.52 o                         
  -8  -6   5         88.39        262.66       151.08 o                         
  -7  -6   5       1067.83       1137.24       101.63 o                         
  -6  -6   5       4730.65       5028.71       147.41 o                         
  -5  -6   5          5.13        -76.54        76.54 o                         
  -4  -6   5         16.29         16.02        47.88 o                         
  -3  -6   5        267.77        381.32       100.07 o                         
  -2  -6   5       1141.25       1214.71        67.30 o                         
  -1  -6   5       1041.85       1075.81        94.46 o                         
   0  -6   5        947.75       1104.73        57.92 o                         
   1  -6   5         15.24         -1.51        42.73 o                         
   2  -6   5        497.38        407.29        42.29 o                         
   3  -6   5       3100.40       2962.08       110.46 o                         
   4  -6   5       1502.34       1330.91        68.62 o                         
   5  -6   5         79.47         11.12       117.07 o                         
   6  -6   5       3328.54       3385.81       105.10 o                         
   7  -6   5       1518.51       1493.82        63.28 o                         
   8  -6   5        144.24        141.95        52.29 o                         
   9  -6   5        375.21        373.39        59.33 o                         
  10  -6   5          3.28        -83.47        83.47 o                         
  11  -6   5        340.70        440.14       116.36 o                         
  12  -6   5        212.21        244.87        68.28 o                         
  13  -6   5         67.67         55.45        68.47 o                         
 -11  -5   5         51.52         18.53       174.02 o                         
 -10  -5   5        153.69        305.00       184.70 o                         
  -9  -5   5       1682.89       2026.62       188.34 o                         
  -8  -5   5          0.14         10.04        77.00 o                         
  -7  -5   5         52.02         93.34        58.92 o                         
  -6  -5   5        330.69        334.87        64.14 o                         
  -5  -5   5        150.72        108.86        41.70 o                         
  -4  -5   5       3342.68       3533.85        68.23 o                         
  -3  -5   5       2026.72       1941.35        49.31 o                         
  -2  -5   5       1486.79       1659.89        55.78 o                         
  -1  -5   5       2918.41       2998.96        67.19 o                         
   0  -5   5       2871.00       3038.40        81.69 o                         
   1  -5   5        349.63        250.09        41.05 o                         
   2  -5   5         47.49         24.83        33.92 o                         
   3  -5   5       3292.83       3051.76       106.58 o                         
   4  -5   5          6.75          6.77        10.92 o                         
   5  -5   5        412.27        408.21        56.05 o                         
   6  -5   5       4562.27       4374.67        91.73 o                         
   7  -5   5        826.02        828.30        39.81 o                         
   8  -5   5        294.86        236.18        32.87 o                         
   9  -5   5       2198.72       2071.89        69.66 o                         
  10  -5   5        439.63        407.30        82.57 o                         
  11  -5   5         77.42         45.20       103.44 o                         
  12  -5   5         16.04        -30.40       116.54 o                         
  13  -5   5        117.56        117.73        62.80 o                         
 -11  -4   5         31.65        -57.19       165.98 o                         
 -10  -4   5        696.66        755.64       120.87 o                         
  -9  -4   5        214.69        326.80        96.06 o                         
  -8  -4   5       1992.20       1859.97        65.04 o                         
  -7  -4   5       5030.51       5282.02       104.03 o                         
  -6  -4   5       2384.59       2488.51        70.47 o                         
  -5  -4   5         79.80         56.43        37.91 o                         
  -4  -4   5       1042.51       1101.47        42.37 o                         
  -3  -4   5       1702.72       1664.74        44.76 o                         
  -2  -4   5        986.60       1128.90        37.55 o                         
  -1  -4   5        789.12        751.90        38.97 o                         
   0  -4   5          5.10        107.95        38.85 o                         
   1  -4   5       1090.77       1001.63        42.81 o                         
   2  -4   5        198.21        170.63        30.83 o                         
   3  -4   5       4233.15       3719.37       118.43 o                         
   4  -4   5       3323.76       3243.78       150.47 o                         
   5  -4   5        286.55        208.35        41.59 o                         
   6  -4   5        663.09        614.26        49.56 o                         
   7  -4   5        203.50        184.37        27.26 o                         
   8  -4   5        311.17        282.59        25.21 o                         
   9  -4   5       1191.17       1203.45        59.07 o                         
  10  -4   5        148.99         85.78        93.96 o                         
  11  -4   5        404.63        390.19       109.69 o                         
 -12  -3   5         72.95       -176.42       176.42 o                         
 -11  -3   5         57.38        -19.99       101.02 o                         
 -10  -3   5        102.93         37.22        92.40 o                         
  -9  -3   5        618.09        657.82        64.18 o                         
  -8  -3   5        402.01        432.88        47.34 o                         
  -7  -3   5         47.50         42.17        40.53 o                         
  -6  -3   5        109.04        134.42        46.72 o                         
  -5  -3   5         43.53         51.99        30.43 o                         
  -4  -3   5       6240.01       6269.82        85.64 o                         
  -3  -3   5       1714.69       1844.04        43.53 o                         
  -2  -3   5          2.24        -15.25        26.46 o                         
  -1  -3   5       2865.96       3074.23        52.47 o                         
   0  -3   5        584.03        584.54        30.63 o                         
   1  -3   5        111.80        109.62        22.65 o                         
   2  -3   5       2664.57       2601.98        54.27 o                         
   3  -3   5         66.42         48.33        28.22 o                         
   4  -3   5        264.21        288.81        41.88 o                         
   5  -3   5       7004.80       6969.47       130.95 o                         
   6  -3   5      10789.50      11056.85       142.06 o                         
   7  -3   5       3018.83       3007.11        42.68 o                         
   8  -3   5        179.99        161.65        23.61 o                         
   9  -3   5       3582.71       3635.81        71.14 o                         
 -12  -2   5        168.17         25.03       108.02 o                         
 -11  -2   5          7.32        -96.82        96.82 o                         
 -10  -2   5        964.90        931.98        96.11 o                         
  -9  -2   5        333.98        399.34        59.27 o                         
  -8  -2   5       4386.48       4527.81        82.63 o                         
  -7  -2   5       1474.26       1635.35        47.51 o                         
  -6  -2   5        822.67        837.78        37.68 o                         
  -5  -2   5        910.63        918.06        22.65 o                         
  -4  -2   5       4869.96       4990.76        56.77 o                         
  -3  -2   5        289.63        272.09        23.59 o                         
  -2  -2   5       1605.01       1567.26        36.32 o                         
  -1  -2   5        657.11        657.28        25.85 o                         
   0  -2   5       3167.46       3867.57        57.43 o                         
   1  -2   5       1117.74       1116.35        54.83 o                         
   2  -2   5          1.44         93.88        60.16 o                         
   3  -2   5       2287.42       2155.19       136.52 o                         
   4  -2   5       2637.29       2412.03        58.57 o                         
   5  -2   5        590.38        548.55        37.83 o                         
   6  -2   5       1423.51       1348.26        34.50 o                         
   7  -2   5          5.08         20.10        23.02 o                         
   8  -2   5       3339.03       3287.50        47.48 o                         
   9  -2   5        556.00        648.79        67.15 o                         
  10  -2   5         78.17         86.09        90.02 o                         
 -12  -1   5         69.34       -103.16       103.16 o                         
 -11  -1   5          1.65        -91.34        91.34 o                         
 -10  -1   5        480.40        525.14        69.50 o                         
  -9  -1   5       3102.67       3102.33        68.38 o                         
  -8  -1   5          1.71         26.36        40.28 o                         
  -7  -1   5         18.58         24.50        30.84 o                         
  -6  -1   5        548.52        545.67        29.03 o                         
  -5  -1   5       5879.33       5732.44        53.07 o                         
  -4  -1   5       1977.17       1853.27        25.55 o                         
  -3  -1   5          7.73         16.15        13.82 o                         
  -2  -1   5         77.94        109.74        19.35 o                         
  -1  -1   5        331.26        442.39        22.22 o                         
   0  -1   5       9553.46      10221.56       151.72 o                         
   1  -1   5        461.53        309.98        38.21 o                         
   2  -1   5       1127.13       1282.72        88.93 o                         
   3  -1   5       1516.06       1814.67        56.53 o                         
   4  -1   5       3852.05       4205.98        76.50 o                         
   5  -1   5         87.47         44.02        26.23 o                         
   6  -1   5       8553.81       8393.34        90.04 o                         
   7  -1   5       5080.46       5098.40        61.61 o                         
   8  -1   5        142.85        117.06        28.93 o                         
   9  -1   5        564.83        834.41        88.65 o                         
  10  -1   5        923.41        902.16        99.13 o                         
  11  -1   5        247.28        287.76       103.31 o                         
  14  -1   5        171.93         21.53       113.32 o                         
 -12   0   5        267.46        241.59        91.09 o                         
 -11   0   5          6.22        -50.65        56.74 o                         
 -10   0   5       3117.82       3159.26        77.17 o                         
  -9   0   5        426.46        481.46        45.19 o                         
  -8   0   5        380.49        349.00        40.10 o                         
  -7   0   5       2035.49       2113.18        42.28 o                         
  -6   0   5        588.82        556.37        27.81 o                         
  -5   0   5        538.91        494.29        16.75 o                         
  -4   0   5       1458.22       1368.11        21.55 o                         
  -3   0   5        172.49        183.34        11.51 o                         
  -2   0   5      11979.75      12498.10       112.21 o                         
  -1   0   5        145.31        143.93        19.62 o                         
   0   0   5       9009.87       8359.23       153.69 o                         
   1   0   5       2629.74       2597.20        27.84 o                         
   2   0   5       8647.22       8778.06       377.90 o                         
   3   0   5      21006.70      17376.02       336.38 o                         
   4   0   5       2098.31       1618.51        49.04 o                         
   5   0   5       4956.70       5384.85        80.64 o                         
   6   0   5       3927.47       3926.32        60.15 o                         
   7   0   5       1689.81       1655.88        39.80 o                         
   8   0   5        148.09        149.70        27.56 o                         
   9   0   5        444.32        369.63        50.37 o                         
  10   0   5          7.63         14.92        93.00 o                         
  11   0   5        153.03         87.32       104.43 o                         
 -13   1   5        853.29        749.16       148.39 o                         
 -12   1   5        277.10        382.54        68.60 o                         
 -11   1   5         70.20         59.29        61.76 o                         
 -10   1   5       4613.22       4487.56        79.64 o                         
  -9   1   5       1114.60       1071.70        42.76 o                         
  -8   1   5         60.68         -3.67        32.63 o                         
  -7   1   5          8.11          3.66        29.16 o                         
  -6   1   5          0.33        -19.77        19.81 o                         
  -5   1   5       3152.16       3248.84        36.78 o                         
  -4   1   5       1454.60       1574.30        21.21 o                         
  -3   1   5       1734.37       1699.75        20.90 o                         
  -2   1   5          0.06         22.91        10.96 o                         
  -1   1   5        155.07        136.06        13.98 o                         
   0   1   5       2087.55       1759.77        45.69 o                         
   1   1   5        742.75        684.20        12.34 o                         
   2   1   5        428.16        399.63        64.93 o                         
   3   1   5         41.34         52.23        74.30 o                         
   4   1   5         33.85         51.59        18.40 o                         
   5   1   5      14084.80      14525.33       204.30 o                         
   6   1   5       4416.65       4666.34        60.68 o                         
   7   1   5          7.78        -25.73        25.73 o                         
   8   1   5       1050.02        999.04        32.64 o                         
   9   1   5        908.83        943.63        39.02 o                         
  10   1   5        357.35        281.89        48.48 o                         
  11   1   5         70.09         68.32        51.54 o                         
 -13   2   5         71.44        104.07        88.36 o                         
 -12   2   5         40.00        -35.43        66.21 o                         
 -11   2   5        471.28        391.35        63.04 o                         
 -10   2   5       2113.99       2073.02        66.87 o                         
  -9   2   5       2416.85       2367.06        51.20 o                         
  -8   2   5       3329.94       3524.70        57.82 o                         
  -7   2   5       3321.83       3366.02        49.20 o                         
  -6   2   5         88.56         59.25        16.09 o                         
  -5   2   5       1206.88       1172.36        20.70 o                         
  -4   2   5       2690.91       2646.55        30.69 o                         
  -3   2   5        521.41        552.71        15.24 o                         
  -2   2   5      12694.32      14187.14       119.48 o                         
  -1   2   5      12978.42      13267.76       118.27 o                         
   0   2   5       7373.24       7644.23        82.54 o                         
   1   2   5          2.16          5.65        21.13 o                         
   2   2   5       5414.47       5072.16        94.03 o                         
   3   2   5       7726.60       7831.20       179.91 o                         
   4   2   5       4972.00       6328.98       301.69 o                         
   5   2   5       5046.16       4461.12       113.11 o                         
   6   2   5       6935.39       7323.01       122.88 o                         
   7   2   5         11.80        -22.23        23.06 o                         
   8   2   5       4679.31       4872.79        90.53 o                         
   9   2   5        466.92        681.96       114.54 o                         
   9   2   5         48.79         83.75        45.21 o                         
  10   2   5        598.68        558.80        54.22 o                         
  11   2   5        263.37        220.97        60.11 o                         
 -13   3   5        862.66        708.38        82.95 o                         
 -12   3   5         64.43         -6.16        63.81 o                         
 -11   3   5         23.74         26.50        59.27 o                         
 -10   3   5       3008.75       2800.57        69.85 o                         
  -9   3   5        299.07        263.89        38.67 o                         
  -8   3   5        392.71        431.43        30.50 o                         
  -7   3   5         63.93         68.08        23.67 o                         
  -6   3   5         13.89         19.44        14.81 o                         
  -5   3   5       1226.69       1269.39        20.16 o                         
  -4   3   5        209.90        226.69        13.26 o                         
  -3   3   5      10352.73      11411.88        94.06 o                         
  -2   3   5       1000.55       1243.05        18.15 o                         
  -1   3   5         52.60         31.79        11.77 o                         
   0   3   5       6599.09       6335.37        61.95 o                         
   1   3   5       6411.57       6554.36        91.05 o                         
   2   3   5       1615.93       1686.87        46.91 o                         
   3   3   5        693.76        746.73        20.97 o                         
   4   3   5       1785.95       1846.91        31.61 o                         
   5   3   5      13433.38       9954.75       153.60 o                         
   6   3   5         83.45         45.57        19.58 o                         
   7   3   5          9.32        -84.45        84.45 o                         
   7   3   5          6.96        -21.05        21.98 o                         
   8   3   5        442.83        459.30        42.09 o                         
   8   3   5       2502.52       2747.86       139.94 o                         
   9   3   5        147.77        163.05        48.78 o                         
   9   3   5         99.65        153.42       107.67 o                         
  10   3   5        993.22       1065.83        62.33 o                         
  11   3   5          2.27         25.50        78.95 o                         
 -12   4   5         71.25         44.31        53.21 o                         
 -11   4   5        970.19        859.96        51.59 o                         
 -10   4   5        161.46        139.53        42.35 o                         
  -9   4   5          0.48         -3.29        34.03 o                         
  -8   4   5       4416.93       4170.86        70.32 o                         
  -7   4   5       4052.63       3932.38        52.53 o                         
  -6   4   5        185.46        175.01        14.98 o                         
  -5   4   5         75.52        101.87        13.02 o                         
  -4   4   5         32.41          9.97        12.59 o                         
  -3   4   5         52.58         25.62        12.47 o                         
  -2   4   5         29.81         21.38        11.86 o                         
  -1   4   5       8674.03       8948.79        85.78 o                         
   0   4   5       4270.41       4231.40        49.41 o                         
   1   4   5        175.49        164.82        17.23 o                         
   2   4   5       6438.05       6165.28       102.17 o                         
   3   4   5      21994.76      20760.50       256.04 o                         
   4   4   5        187.23        176.11        17.95 o                         
   5   4   5         66.82        117.22        18.76 o                         
   6   4   5       8875.02       7800.16       127.00 o                         
   7   4   5       1000.39       1000.90        30.79 o                         
   7   4   5        517.40        420.11        89.80 o                         
   8   4   5         68.93         71.71        46.70 o                         
   8   4   5        250.71        327.84        98.58 o                         
   9   4   5       1503.01       1466.52       124.17 o                         
   9   4   5       2785.34       2858.03       104.02 o                         
  10   4   5       1430.36       1603.81        90.36 o                         
  10   4   5       1109.19       1285.12       111.94 o                         
  11   4   5        214.46        243.10       113.87 o                         
  14   4   5        215.78        398.87       140.60 o                         
 -12   5   5        240.55        122.36        69.34 o                         
 -11   5   5       1629.54       1386.64        56.87 o                         
 -10   5   5       2221.42       2110.36        56.61 o                         
  -9   5   5          7.32        -32.70        33.54 o                         
  -8   5   5          0.18         -9.67        30.42 o                         
  -7   5   5       3706.16       3541.68        61.21 o                         
  -6   5   5         16.18         16.75        14.48 o                         
  -5   5   5         87.16         81.26        12.37 o                         
  -4   5   5       1759.61       1767.69        22.20 o                         
  -3   5   5       4015.15       4035.97        39.39 o                         
  -2   5   5        905.09        928.29        19.14 o                         
  -1   5   5      10212.05      10600.09        96.86 o                         
   0   5   5       7465.80       7144.17        73.42 o                         
   1   5   5        171.91        134.07        17.87 o                         
   2   5   5        104.49        119.52        23.29 o                         
   3   5   5        237.09        208.99        22.17 o                         
   4   5   5       3809.01       3638.94        56.42 o                         
   5   5   5       4841.57       4725.70        64.04 o                         
   6   5   5        325.79        332.85        25.37 o                         
   7   5   5         83.89        117.58        43.32 o                         
   7   5   5        529.47        550.50        96.35 o                         
   8   5   5         35.17        -16.10        97.03 o                         
   8   5   5          3.22        -44.97        44.97 o                         
   9   5   5          2.49          9.81        56.53 o                         
   9   5   5       1355.45       1398.23       125.82 o                         
   9   5   5        644.88        611.53        96.77 o                         
  10   5   5       1094.76        901.46       105.36 o                         
  11   5   5        543.68        595.53        65.83 o                         
  12   5   5        206.87        470.98       128.33 o                         
  13   5   5        159.07        361.53       134.47 o                         
  14   5   5        340.22        271.42       140.03 o                         
 -12   6   5        241.00        289.38        51.73 o                         
 -11   6   5        318.31        353.58        45.02 o                         
 -10   6   5         12.04         31.68        42.14 o                         
  -9   6   5          2.60         26.38        35.51 o                         
  -8   6   5       1258.25       1220.38        41.82 o                         
  -7   6   5       1191.53       1158.89        32.62 o                         
  -6   6   5       1885.26       1859.08        32.75 o                         
  -5   6   5        215.87        202.05        16.36 o                         
  -4   6   5        704.69        728.07        16.93 o                         
  -3   6   5        823.76        788.21        21.14 o                         
  -2   6   5          7.90        -13.27        16.45 o                         
  -1   6   5       2075.42       2173.16        32.18 o                         
   0   6   5        507.83        495.41        20.38 o                         
   1   6   5       1640.74       1471.46        30.04 o                         
   2   6   5      10065.23       9968.73       122.89 o                         
   3   6   5       1797.82       1618.66        38.58 o                         
   4   6   5       1659.82       1605.85        34.85 o                         
   5   6   5         36.75         52.26        23.74 o                         
   6   6   5         22.30        -23.47        27.79 o                         
   7   6   5         73.45         27.68        89.56 o                         
   7   6   5         63.58         51.84        67.17 o                         
   8   6   5        733.07        691.14        58.99 o                         
   8   6   5        378.23        299.21       102.24 o                         
   8   6   5       1025.17        927.36        92.82 o                         
   9   6   5        650.58        670.78        95.51 o                         
   9   6   5       1010.33       1053.71       116.81 o                         
  10   6   5        206.55        148.66       102.71 o                         
  11   6   5        393.68        658.48       123.61 o                         
  12   6   5       2423.77       2481.40       153.53 o                         
  13   6   5       1310.64       1527.84       131.29 o                         
  14   6   5         86.00        369.98       149.74 o                         
 -12   7   5         30.95         52.90        55.43 o                         
 -11   7   5       1635.38       1384.21        58.86 o                         
 -10   7   5        872.02        796.58        50.50 o                         
  -9   7   5         74.22         18.72        39.74 o                         
  -8   7   5        446.34        452.18        38.40 o                         
  -7   7   5        252.88        246.85        25.41 o                         
  -6   7   5        338.94        354.81        24.19 o                         
  -5   7   5          2.86          4.39        21.55 o                         
  -4   7   5       7354.89       7588.45        75.98 o                         
  -3   7   5       6246.72       6579.92        67.04 o                         
  -2   7   5         90.56         59.38        19.83 o                         
  -1   7   5       6788.58       6836.50        72.65 o                         
   0   7   5       4811.03       4811.12        66.29 o                         
   1   7   5        719.20        734.26        23.18 o                         
   2   7   5        168.28        221.03        26.71 o                         
   3   7   5        246.64        312.00        29.57 o                         
   4   7   5       1272.51       1296.69        45.46 o                         
   5   7   5         51.12         46.68        31.25 o                         
   6   7   5        209.40        192.95        38.27 o                         
   7   7   5         31.22         89.04        73.59 o                         
   8   7   5        251.33        206.64        81.23 o                         
   8   7   5         26.49         77.62        98.54 o                         
   9   7   5       1781.61       1646.10        74.68 o                         
  10   7   5       1585.72       1594.26        70.04 o                         
  11   7   5       1174.11       1167.49        66.66 o                         
  12   7   5          1.58        158.14        67.99 o                         
  13   7   5        212.14        317.84        94.76 o                         
  14   7   5        574.38        942.73       267.76 o                         
 -11   8   5        536.93        479.57        51.12 o                         
 -10   8   5        103.08         60.44        44.00 o                         
  -9   8   5        173.97         71.02        40.26 o                         
  -8   8   5        210.10        170.51        37.21 o                         
  -7   8   5        151.15        137.93        26.93 o                         
  -6   8   5       4070.03       4171.31        64.51 o                         
  -5   8   5         73.81         96.48        26.32 o                         
  -4   8   5        997.20       1054.14        30.46 o                         
  -3   8   5       4514.92       4617.11        55.82 o                         
  -2   8   5        116.36         86.43        22.26 o                         
  -1   8   5         16.61          7.15        23.32 o                         
   0   8   5          6.54         -5.89        20.34 o                         
   1   8   5       3403.06       3376.69        52.82 o                         
   2   8   5      27455.47      28952.40       368.15 o                         
   3   8   5          3.61        -10.45        32.57 o                         
   4   8   5        180.76        154.14        38.42 o                         
   5   8   5        705.29        606.09        39.21 o                         
   6   8   5        668.74        633.64        40.60 o                         
   7   8   5         24.47         28.93        95.94 o                         
   7   8   5         12.62        -76.91        76.91 o                         
   8   8   5        448.00        373.09        50.00 o                         
   9   8   5        720.99        820.24        60.03 o                         
  10   8   5         76.50        113.44        57.05 o                         
  11   8   5        331.92        323.99        58.88 o                         
  12   8   5       1445.84       1572.09        75.51 o                         
  13   8   5       1362.15       1484.71        86.02 o                         
 -11   9   5        202.19        241.56        51.15 o                         
 -10   9   5         23.12         42.02        46.73 o                         
  -9   9   5        194.93        224.35        44.02 o                         
  -8   9   5        655.19        589.85        43.37 o                         
  -7   9   5         19.91        -31.53        31.53 o                         
  -6   9   5         99.06        115.84        30.99 o                         
  -5   9   5         17.23         12.27        29.77 o                         
  -4   9   5       9260.10       9173.92       104.22 o                         
  -3   9   5       6858.60       7114.23        83.83 o                         
  -2   9   5       2082.03       2186.10        38.41 o                         
  -1   9   5       1775.21       1778.58        43.59 o                         
   0   9   5       3894.44       3924.76        67.51 o                         
   1   9   5       6167.44       6624.54        86.48 o                         
   2   9   5         29.72         30.69        41.83 o                         
   3   9   5       1131.63        980.26        43.93 o                         
   4   9   5       1453.27       1464.03        54.79 o                         
   5   9   5        189.14        162.50        60.60 o                         
   5   9   5         12.49         -6.99        81.32 o                         
   6   9   5       3786.76       3504.08       101.49 o                         
   6   9   5       3554.18       3545.63        86.69 o                         
   7   9   5       1347.01       1441.93        46.55 o                         
   8   9   5        501.27        471.91        44.24 o                         
   9   9   5       2116.14       2084.79        64.40 o                         
  10   9   5       2365.72       2483.07        68.29 o                         
  11   9   5        479.17        505.88        56.61 o                         
  12   9   5        744.08        745.29        63.50 o                         
  13   9   5        581.23        677.56        79.69 o                         
 -11  10   5         81.29         49.14        82.41 o                         
 -10  10   5        455.88        463.95        52.65 o                         
  -9  10   5         37.85          5.67        45.60 o                         
  -8  10   5         75.39         58.15        43.75 o                         
  -7  10   5        807.38        847.07        46.16 o                         
  -6  10   5       3387.98       3507.87        59.76 o                         
  -5  10   5         84.45         51.15        33.48 o                         
  -4  10   5       2454.86       2535.37        51.37 o                         
  -3  10   5       7761.39       8092.86       114.86 o                         
  -2  10   5        145.38         85.89        29.76 o                         
  -1  10   5        352.25        339.21        35.77 o                         
   0  10   5         45.36         61.76        41.39 o                         
   1  10   5        176.41        149.59        36.69 o                         
   2  10   5       2417.53       2636.09        71.62 o                         
   3  10   5       2732.81       2819.57        78.41 o                         
   4  10   5        506.83        511.52        94.24 o                         
   4  10   5        270.33        308.90        98.41 o                         
   5  10   5       1003.00       1120.25        61.14 o                         
   6  10   5       1768.25       1823.68        36.37 o                         
   7  10   5        500.60        434.13        42.56 o                         
   8  10   5        429.38        473.42        46.72 o                         
   9  10   5        647.38        686.43        55.40 o                         
  10  10   5        272.77        233.20        53.51 o                         
  11  10   5       1468.59       1482.19        68.47 o                         
  12  10   5        873.32        780.15        67.17 o                         
  13  10   5        612.38        455.39       139.44 o                         
 -10  11   5         21.80        110.36        58.65 o                         
  -9  11   5        476.01        479.73        51.82 o                         
  -8  11   5         53.63         55.38        47.35 o                         
  -7  11   5        752.11        726.37        49.67 o                         
  -6  11   5          8.25          4.89        41.91 o                         
  -5  11   5          5.89        -13.28        37.40 o                         
  -4  11   5       3701.81       3849.21        67.50 o                         
  -3  11   5       3476.41       3677.12        79.85 o                         
  -2  11   5       1323.90       1208.63        43.35 o                         
  -1  11   5       1084.58       1079.14        59.85 o                         
   0  11   5        704.65        788.77        49.43 o                         
   1  11   5         18.82        -27.07        49.15 o                         
   2  11   5        728.74        714.03        61.78 o                         
   2  11   5         21.87         32.86        68.77 o                         
   3  11   5       1453.24       1482.08        66.28 o                         
   4  11   5       2123.87       2110.95        48.89 o                         
   5  11   5        258.96        239.66        29.93 o                         
   6  11   5       1117.20       1140.76        34.03 o                         
   7  11   5        349.63        397.51        41.73 o                         
   8  11   5        138.22        164.06        47.44 o                         
   9  11   5        886.85        868.09        54.26 o                         
  10  11   5       1484.37       1617.06        64.39 o                         
  11  11   5        527.79        506.38        61.63 o                         
  12  11   5        966.67       1016.41        68.83 o                         
  13  11   5        145.50        127.56       130.35 o                         
 -10  12   5        751.49        748.08       109.00 o                         
  -9  12   5         13.45        -49.05        52.10 o                         
  -8  12   5         18.22         40.45        63.08 o                         
  -7  12   5        962.71       1049.63        58.95 o                         
  -6  12   5       1239.23       1330.94        59.08 o                         
  -5  12   5        481.90        436.49        46.75 o                         
  -4  12   5       2645.23       2711.11        66.78 o                         
  -3  12   5       1508.23       1494.36        61.27 o                         
  -2  12   5        381.79        296.68        46.40 o                         
  -1  12   5         44.52        -34.99        59.29 o                         
   0  12   5       1606.02       1249.99        99.78 o                         
   0  12   5        259.66        344.88        75.01 o                         
   1  12   5        957.29        843.71        91.81 o                         
   1  12   5        148.60        289.07       114.73 o                         
   2  12   5        308.82        128.98       106.15 o                         
   2  12   5        329.88        354.90        51.97 o                         
   3  12   5       3424.69       3306.17        57.32 o                         
   4  12   5       2564.95       2705.79        48.92 o                         
   5  12   5        114.58         53.43        33.14 o                         
   6  12   5       1274.74       1233.62        39.27 o                         
   7  12   5       2409.68       2414.70        59.18 o                         
   8  12   5       1371.53       1522.73        59.46 o                         
   9  12   5        183.68        194.31        54.05 o                         
  10  12   5        117.20        129.93        64.18 o                         
  11  12   5       1000.51        986.55        66.40 o                         
  -9  13   5        980.94        906.18        88.12 o                         
  -8  13   5         50.24         45.23        54.54 o                         
  -7  13   5          2.96        -15.54        69.27 o                         
  -6  13   5        482.39        367.12        60.56 o                         
  -5  13   5       1508.43       1556.80        82.48 o                         
  -4  13   5       1924.39       1967.39        85.07 o                         
  -3  13   5        442.30        326.26        63.41 o                         
  -2  13   5        483.73        470.01        74.08 o                         
  -1  13   5       3145.29       3095.04        98.67 o                         
  -1  13   5       2174.85       2193.53       146.32 o                         
   0  13   5        428.13        413.44       121.23 o                         
   0  13   5       1614.83       1624.09        79.57 o                         
   1  13   5        129.63        106.35        46.35 o                         
   2  13   5        104.10         97.19        39.16 o                         
   3  13   5       1460.12       1509.74        53.20 o                         
   4  13   5        258.89        191.89        33.72 o                         
   5  13   5        671.22        706.27        37.88 o                         
   6  13   5       1756.29       1794.92        51.83 o                         
   7  13   5        497.83        508.86        45.61 o                         
   8  13   5        910.86        935.62        58.43 o                         
   9  13   5       1290.55       1418.21        64.30 o                         
  10  13   5       1396.17       1547.15        78.93 o                         
  11  13   5        218.97        173.18        73.12 o                         
  -8  14   5        389.41        422.62        71.51 o                         
  -7  14   5       1758.59       1903.36        83.31 o                         
  -6  14   5        489.55        531.76        66.62 o                         
  -5  14   5        136.60        112.25        77.28 o                         
  -4  14   5        544.20        631.28       137.91 o                         
  -3  14   5       1858.97       2121.28       146.21 o                         
  -3  14   5         17.53        165.57       127.47 o                         
  -2  14   5          4.64         43.61       104.07 o                         
  -1  14   5         46.57        102.27        71.07 o                         
   0  14   5        231.09        361.18        76.04 o                         
   1  14   5         95.87         59.15        71.31 o                         
   2  14   5        222.61        197.74        47.22 o                         
   3  14   5        772.90        707.88        47.67 o                         
   4  14   5        188.39        147.66        51.06 o                         
   5  14   5        376.33        344.87        45.48 o                         
   6  14   5       1502.96       1579.98        53.31 o                         
   7  14   5       1318.43       1415.73        53.19 o                         
   8  14   5        241.82        181.01        52.46 o                         
   9  14   5         98.22         57.52        66.68 o                         
  10  14   5         87.13        -15.78        69.08 o                         
  -7  15   5        108.43        -36.47        74.85 o                         
  -6  15   5         14.09         56.34        96.71 o                         
  -5  15   5       1223.50       1215.83       108.21 o                         
  -4  15   5         76.82        165.87       146.32 o                         
  -4  15   5        143.75        417.45       124.67 o                         
  -3  15   5         56.85        166.64       118.17 o                         
  -3  15   5         87.43        -98.24       140.50 o                         
  -2  15   5        161.45        119.02       119.74 o                         
  -1  15   5        642.02        799.79       125.60 o                         
   0  15   5        564.43        677.32       127.44 o                         
   1  15   5        177.12        286.93        71.95 o                         
   2  15   5        521.00        492.40        73.70 o                         
   3  15   5        418.38        176.91        72.52 o                         
   4  15   5        147.28         45.93        59.23 o                         
   5  15   5        223.56        252.67        57.48 o                         
   6  15   5        299.85        230.35        59.79 o                         
   7  15   5         75.01        -47.69        47.69 o                         
   8  15   5        358.00        319.34        56.17 o                         
   9  15   5        734.64        668.33        59.67 o                         
  10  15   5        920.38        978.55        95.60 o                         
  -6  16   5          9.23        286.75       137.23 o                         
  -5  16   5         34.08        250.14       127.10 o                         
  -5  16   5         10.87        -86.84       159.41 o                         
  -4  16   5       1322.82       1404.76       149.23 o                         
  -3  16   5        447.44        673.97       136.11 o                         
  -2  16   5        269.33        182.02       132.39 o                         
  -1  16   5          3.39        118.84       125.17 o                         
   0  16   5        865.07        885.83        81.82 o                         
   1  16   5        139.33         93.08        75.67 o                         
   2  16   5        773.00        777.23        80.63 o                         
   3  16   5        890.31        880.23        85.11 o                         
   4  16   5        133.13         32.49        77.53 o                         
   5  16   5        231.70        178.89        79.49 o                         
   6  16   5       1001.60       1011.83        66.80 o                         
   7  16   5        828.36        757.92        72.75 o                         
   8  16   5        235.16        109.74        78.60 o                         
  -4  17   5          9.57        240.60       140.13 o                         
  -3  17   5         48.07        282.71       138.97 o                         
  -2  17   5        302.98        280.59        98.10 o                         
  -1  17   5        154.30        139.13        81.20 o                         
   0  17   5        463.63        523.09        86.79 o                         
   1  17   5        191.08        165.18        83.32 o                         
   2  17   5         92.47        139.50        79.02 o                         
   3  17   5        494.32        533.62        76.05 o                         
   4  17   5        610.15        628.48        75.36 o                         
   5  17   5        155.44        181.53        73.51 o                         
   6  17   5         19.64         -0.51        71.58 o                         
   7  17   5          4.29        -82.35        82.35 o                         
   8  17   5        242.23        177.68       141.58 o                         
  -3  18   5          1.25        -71.11        71.11 o                         
  -2  18   5        134.53         88.30       109.97 o                         
  -1  18   5         51.86        112.24        85.47 o                         
   0  18   5        132.97         75.61        84.74 o                         
   1  18   5         99.12         79.43        75.75 o                         
   2  18   5        506.28        449.22        80.17 o                         
   3  18   5        584.88        593.31        79.77 o                         
   4  18   5        216.56        221.83        76.50 o                         
   5  18   5         81.75        104.46        77.37 o                         
   6  18   5        987.40       1051.80       125.42 o                         
   0 -14   6        109.61        121.59        55.35 o                         
   1 -14   6         32.48        -10.40        47.91 o                         
   2 -14   6         33.03         16.55        45.66 o                         
   3 -14   6        847.93        914.08       107.98 o                         
  -5 -13   6         25.28        122.83        76.70 o                         
  -4 -13   6        384.46        406.84       163.62 o                         
  -3 -13   6         35.44         -7.73        44.00 o                         
  -2 -13   6         15.33        -29.68        53.17 o                         
  -1 -13   6        112.77         77.20        54.21 o                         
   0 -13   6          0.64        -45.56        46.37 o                         
   1 -13   6        635.08        622.16        59.15 o                         
   2 -13   6         13.53        -12.33        41.29 o                         
   3 -13   6         91.87        114.50        43.20 o                         
   5 -13   6         80.34        101.95        65.07 o                         
  -6 -12   6        234.55        325.19        54.30 o                         
  -5 -12   6         58.33         69.22        37.30 o                         
  -4 -12   6        301.18        397.90        42.71 o                         
  -3 -12   6        212.00        242.10        37.25 o                         
  -2 -12   6        167.07        169.29        34.86 o                         
  -1 -12   6          3.73         40.10        37.83 o                         
   0 -12   6        207.03        240.91        51.02 o                         
   1 -12   6          1.01         30.61        32.84 o                         
   2 -12   6        175.66         70.95       134.45 o                         
   3 -12   6       1186.42       1247.38        86.21 o                         
   4 -12   6        892.05        944.01       102.54 o                         
   4 -12   6       1724.57       1775.75       142.96 o                         
   5 -12   6         97.76        112.33        36.79 o                         
   6 -12   6        234.12        260.13        40.96 o                         
   7 -12   6        330.03        344.98        43.37 o                         
  -7 -11   6         71.92         70.23        48.20 o                         
  -6 -11   6        168.92        159.08        39.26 o                         
  -5 -11   6         74.14         59.68        36.07 o                         
  -4 -11   6         86.36        159.44       182.02 o                         
  -3 -11   6        347.75        313.21       173.70 o                         
  -2 -11   6        307.80        398.69        37.26 o                         
  -1 -11   6        120.58         44.57       146.94 o                         
   0 -11   6        871.99        886.26       145.04 o                         
   1 -11   6       1912.36       1948.08       148.36 o                         
   2 -11   6         25.05       -105.73       119.53 o                         
   3 -11   6          9.55         41.24       107.80 o                         
   4 -11   6        562.13        440.51       110.11 o                         
   4 -11   6        627.67        545.80        91.39 o                         
   5 -11   6         91.46        117.58        34.99 o                         
   6 -11   6         99.35         84.41        36.13 o                         
   7 -11   6          5.54          9.14        33.40 o                         
  -8 -10   6         46.87         49.93        48.34 o                         
  -7 -10   6        514.81        621.33       190.65 o                         
  -7 -10   6        680.83        887.47       204.09 o                         
  -6 -10   6          9.38        -44.60       185.05 o                         
  -5 -10   6         95.07         62.85       180.35 o                         
  -4 -10   6        332.38        414.09       169.34 o                         
  -3 -10   6         41.41         78.72       156.36 o                         
  -2 -10   6       1410.26       1392.31       160.82 o                         
  -1 -10   6        194.15         65.38       136.26 o                         
   0 -10   6        346.01        339.90       129.28 o                         
   1 -10   6         42.94        179.90       112.15 o                         
   2 -10   6        324.79        241.82       110.11 o                         
   3 -10   6       2303.75       2407.74       134.92 o                         
   4 -10   6         25.75         69.86        94.77 o                         
   5 -10   6         52.80        -40.47        91.71 o                         
   6 -10   6        871.76        933.12        57.34 o                         
   7 -10   6        553.68        509.38        44.09 o                         
   8 -10   6         17.88         60.08        57.35 o                         
   9 -10   6          1.02          0.57       112.11 o                         
  10 -10   6         32.95         56.16       128.19 o                         
  -9  -9   6        408.71        423.96        56.26 o                         
  -8  -9   6        252.84        180.64       208.60 o                         
  -7  -9   6        742.85        570.82       199.84 o                         
  -6  -9   6          7.10        -32.32       176.92 o                         
  -5  -9   6         30.78       -161.36       161.36 o                         
  -4  -9   6        129.35       -128.20       157.11 o                         
  -3  -9   6        156.20        -34.71       141.63 o                         
  -2  -9   6        863.57       1012.54       143.80 o                         
  -1  -9   6         38.05       -119.46       119.46 o                         
   0  -9   6       5359.54       5319.40       214.07 o                         
   1  -9   6       1804.18       1770.67       125.68 o                         
   2  -9   6        338.48        293.16        97.79 o                         
   3  -9   6        663.95        607.21        93.15 o                         
   4  -9   6       2094.43       2007.76       114.64 o                         
   5  -9   6          7.19        -47.14        78.14 o                         
   6  -9   6        744.38        728.63        38.31 o                         
   7  -9   6         94.12         75.04        29.01 o                         
   8  -9   6        126.91        148.45        33.07 o                         
   9  -9   6          6.66        -75.22        98.87 o                         
  10  -9   6        388.04        304.94       191.86 o                         
  11  -9   6        515.70        534.13       145.60 o                         
 -10  -8   6         71.97         46.61        63.96 o                         
  -9  -8   6         48.15       -187.16       187.16 o                         
  -8  -8   6        225.93        239.60       196.57 o                         
  -7  -8   6       1017.05        989.80       191.40 o                         
  -6  -8   6        195.31        219.24       166.80 o                         
  -5  -8   6         56.35         48.77       148.16 o                         
  -4  -8   6          0.55        -94.95       138.75 o                         
  -3  -8   6         11.10       -110.98       128.68 o                         
  -2  -8   6       2494.70       2561.21       160.92 o                         
  -1  -8   6        433.13        383.15       117.38 o                         
   0  -8   6        181.95        202.45       102.23 o                         
   1  -8   6        469.21        490.27        93.89 o                         
   2  -8   6       2860.37       2747.81       130.57 o                         
   3  -8   6       1917.35       2012.12       107.87 o                         
   4  -8   6        689.21        748.25        81.23 o                         
   5  -8   6        126.94         71.34        70.72 o                         
   6  -8   6       1877.76       1946.94        43.96 o                         
   7  -8   6        297.54        311.08        22.54 o                         
   8  -8   6         99.46        101.26        22.53 o                         
   9  -8   6          1.97         -8.05        31.71 o                         
  10  -8   6         37.83         43.91        32.11 o                         
  11  -8   6        357.51        374.14       131.31 o                         
 -10  -7   6        815.04        942.61        60.10 o                         
  -9  -7   6        644.24        622.59       183.54 o                         
  -8  -7   6         44.39        -59.60       174.90 o                         
  -7  -7   6         55.34          4.46       165.88 o                         
  -6  -7   6         21.57         31.34       152.54 o                         
  -5  -7   6       2341.38       2306.91       169.72 o                         
  -4  -7   6        719.37        860.55       136.54 o                         
  -3  -7   6       2025.53       2342.91       155.29 o                         
  -2  -7   6        256.58        118.84       110.34 o                         
  -1  -7   6       1125.15       1031.57       113.54 o                         
   0  -7   6       4996.18       5049.02       191.70 o                         
   1  -7   6       1482.41       1425.46        99.58 o                         
   2  -7   6        221.49        121.93        73.36 o                         
   3  -7   6         15.07        -38.44        62.54 o                         
   4  -7   6        111.88        150.67        62.30 o                         
   5  -7   6       1799.42       1739.37        85.79 o                         
   6  -7   6       1750.62       1752.29        39.82 o                         
   7  -7   6        843.11        821.53       163.82 o                         
   8  -7   6         75.41        165.41       169.02 o                         
   9  -7   6          0.28        -73.64        73.64 o                         
  10  -7   6       1464.94       1668.48       140.19 o                         
  11  -7   6        930.70        896.58       134.59 o                         
  12  -7   6          1.67        -33.20        60.80 o                         
 -11  -6   6          0.87        -92.70        97.25 o                         
 -10  -6   6         14.87         33.06        34.59 o                         
  -9  -6   6         14.06         16.90        31.43 o                         
  -8  -6   6        336.89        300.45       167.75 o                         
  -7  -6   6        107.00         58.26        98.56 o                         
  -6  -6   6         62.61         99.91        91.38 o                         
  -5  -6   6          7.54        156.61       128.21 o                         
  -4  -6   6       3274.41       3200.24       170.81 o                         
  -3  -6   6       3582.28       3783.81       115.56 o                         
  -2  -6   6       3923.04       4154.52       178.44 o                         
  -1  -6   6        228.11         75.56        91.89 o                         
   0  -6   6          3.45         17.18        79.29 o                         
   1  -6   6         81.06         63.29        69.93 o                         
   2  -6   6        544.43        528.27        69.61 o                         
   3  -6   6        671.25        662.00        44.75 o                         
   4  -6   6        135.31        154.72        52.61 o                         
   5  -6   6       1223.25       1120.04        65.34 o                         
   6  -6   6       1367.93       1391.16       152.58 o                         
   7  -6   6        591.81        559.14       144.72 o                         
   8  -6   6        773.81        698.23        77.56 o                         
   9  -6   6          4.45          7.98        68.90 o                         
  10  -6   6         51.65       -130.47       172.53 o                         
  11  -6   6         97.49         75.66        57.39 o                         
  12  -6   6         20.07        -24.47        56.57 o                         
 -11  -5   6         88.03       -173.70       173.70 o                         
 -10  -5   6       1159.56       1184.02        55.96 o                         
  -9  -5   6         83.37         77.54        31.94 o                         
  -8  -5   6        992.72        997.71       107.62 o                         
  -7  -5   6        489.77        383.36        97.67 o                         
  -6  -5   6         85.05         78.87        67.35 o                         
  -5  -5   6       1088.65       1202.94        90.08 o                         
  -4  -5   6       6173.63       6239.26       100.48 o                         
  -3  -5   6       5447.30       5726.79       107.23 o                         
  -2  -5   6        698.54        678.81        60.97 o                         
  -1  -5   6       2831.98       2858.09       132.94 o                         
   0  -5   6      13537.92      13656.55       408.65 o                         
   1  -5   6       2988.10       2843.89        78.51 o                         
   2  -5   6          5.21        -22.80        55.44 o                         
   3  -5   6       2049.13       1827.28        54.35 o                         
   4  -5   6        431.35        362.12        46.32 o                         
   5  -5   6        378.44        427.57        18.43 o                         
   6  -5   6         46.24         15.97       118.67 o                         
   7  -5   6        668.20        656.56        46.19 o                         
   8  -5   6        398.33        352.42        61.45 o                         
   9  -5   6        771.16        713.41        67.04 o                         
  10  -5   6        734.06        764.12        92.23 o                         
  11  -5   6        250.85        289.42        61.54 o                         
  12  -5   6        415.73        522.69        76.22 o                         
  13  -5   6        477.09        437.33        78.06 o                         
 -11  -4   6        155.85        242.31       134.56 o                         
 -10  -4   6         45.63         69.60        86.85 o                         
  -9  -4   6         19.94         12.30       167.10 o                         
  -8  -4   6        471.75        514.54        70.10 o                         
  -7  -4   6         78.49        121.53        60.43 o                         
  -6  -4   6       1956.78       2099.75        71.25 o                         
  -5  -4   6       1041.40       1032.06        47.83 o                         
  -4  -4   6          6.55          1.44        39.76 o                         
  -3  -4   6       4732.13       5248.07        84.98 o                         
  -2  -4   6       6075.69       6245.37        94.38 o                         
  -1  -4   6       2811.97       2783.00        64.69 o                         
   0  -4   6         27.61         62.47        44.42 o                         
   1  -4   6        780.01        968.50        47.49 o                         
   2  -4   6       1015.86        883.90        40.78 o                         
   3  -4   6        100.87         56.05        28.60 o                         
   4  -4   6        731.51        600.26        42.52 o                         
   5  -4   6        117.96          2.76        95.27 o                         
   6  -4   6        138.23        100.53        47.88 o                         
   7  -4   6       4463.72       4530.50        80.32 o                         
   8  -4   6       3366.14       3372.47        65.04 o                         
   9  -4   6        723.87        653.76        90.41 o                         
  10  -4   6        531.01        525.02        98.29 o                         
  11  -4   6          1.89         37.22        51.62 o                         
  12  -4   6        202.79        180.07        61.17 o                         
  13  -4   6        557.55        612.62        81.97 o                         
 -11  -3   6       1094.01       1370.90       140.48 o                         
 -10  -3   6         87.21        -14.29        72.29 o                         
  -9  -3   6       1008.99       1095.85        71.24 o                         
  -8  -3   6         87.97         93.51        55.78 o                         
  -7  -3   6         62.75         -6.41        43.94 o                         
  -6  -3   6        353.95        406.46        47.19 o                         
  -5  -3   6         18.57        -10.60        32.04 o                         
  -4  -3   6       5146.01       5136.28        73.18 o                         
  -3  -3   6       4038.46       4274.23        63.36 o                         
  -2  -3   6         14.20         12.91        30.31 o                         
  -1  -3   6       6769.09       6978.75        98.76 o                         
   0  -3   6      11028.07      10722.78       169.33 o                         
   1  -3   6        287.38        276.32        26.61 o                         
   2  -3   6        131.34        108.10        24.18 o                         
   3  -3   6       2895.14       2327.41        73.39 o                         
   4  -3   6       1578.73       1860.07       145.85 o                         
   5  -3   6        870.68        860.89        53.65 o                         
   6  -3   6       3603.57       3579.93        69.93 o                         
   7  -3   6        439.52        469.20        39.46 o                         
   8  -3   6       1078.51       1074.63        47.51 o                         
   8  -3   6       2190.71       2080.58       128.00 o                         
   9  -3   6       1258.09       1256.15        64.43 o                         
  11  -3   6        154.22        100.57        53.03 o                         
  13  -3   6        115.81         66.14        59.41 o                         
 -12  -2   6         28.38       -174.98       174.98 o                         
 -11  -2   6        534.27        490.10       104.77 o                         
 -10  -2   6        147.76         91.34        68.94 o                         
  -9  -2   6        159.42        222.44        62.73 o                         
  -8  -2   6        166.21        127.71        51.58 o                         
  -7  -2   6       1551.25       1454.15        50.65 o                         
  -6  -2   6       3021.87       3081.37        58.38 o                         
  -5  -2   6         88.99         71.49        21.78 o                         
  -4  -2   6        849.89        858.57        26.34 o                         
  -3  -2   6      14012.84      14457.05       167.79 o                         
  -2  -2   6          5.72         31.77        27.61 o                         
  -1  -2   6       1279.27       1311.73        34.41 o                         
   0  -2   6        502.04        553.54        30.05 o                         
   1  -2   6         13.61         -0.18        28.41 o                         
   2  -2   6       2122.71       1650.91        99.06 o                         
   3  -2   6       3087.57       3842.61       197.58 o                         
   4  -2   6       1354.70       1319.78        73.77 o                         
   5  -2   6          4.13        -30.19        35.62 o                         
   6  -2   6         62.94         30.05        33.17 o                         
   7  -2   6       1787.37       1677.37        36.70 o                         
   8  -2   6         93.52        111.17        43.69 o                         
   9  -2   6        191.18        394.04        92.47 o                         
  10  -2   6         64.83        241.59       101.20 o                         
  13  -2   6        292.69        288.98       117.80 o                         
 -11  -1   6        832.58        703.06       103.39 o                         
 -10  -1   6          0.49        -70.51        70.51 o                         
  -9  -1   6       1309.10       1278.80        67.96 o                         
  -8  -1   6        333.33        353.09        55.65 o                         
  -7  -1   6         35.29         43.15        39.10 o                         
  -6  -1   6         94.72        117.18        29.12 o                         
  -5  -1   6        351.06        322.47        20.74 o                         
  -4  -1   6        498.47        498.72        21.71 o                         
  -3  -1   6       1077.55       1061.52        21.57 o                         
  -2  -1   6        522.10        521.46        24.81 o                         
  -1  -1   6       6925.37       7136.43        97.83 o                         
   0  -1   6       3419.04       3135.14        49.52 o                         
   1  -1   6         11.15         31.85        39.75 o                         
   2  -1   6       1557.83       1252.38        85.04 o                         
   3  -1   6       2873.36       3335.57       177.63 o                         
   4  -1   6       1360.69       1458.96        57.43 o                         
   5  -1   6       1440.22       1509.84        38.33 o                         
   6  -1   6       3530.51       3670.68        58.29 o                         
   7  -1   6       4652.48       4719.44        67.39 o                         
   8  -1   6        769.17        711.37        39.13 o                         
   9  -1   6        215.49        177.60       100.61 o                         
   9  -1   6        238.49        471.83        90.86 o                         
  10  -1   6       1737.75       1714.60       135.34 o                         
  10  -1   6       3320.68       3743.51       153.25 o                         
  11  -1   6        402.94        224.59       129.11 o                         
  13  -1   6        317.14        204.73       113.93 o                         
 -12   0   6        188.12         69.14       139.88 o                         
 -11   0   6         85.07         20.47        94.19 o                         
 -10   0   6        385.00        293.79        58.31 o                         
  -9   0   6         65.27        127.17        41.91 o                         
  -8   0   6         39.65         15.94        40.65 o                         
  -7   0   6       2736.07       2720.32        49.19 o                         
  -6   0   6        465.67        466.16        29.99 o                         
  -5   0   6       2579.44       2558.63        34.03 o                         
  -4   0   6       8664.10       8875.06        79.87 o                         
  -3   0   6       6540.97       6417.14        63.79 o                         
  -2   0   6       1328.50       1362.95        24.83 o                         
  -1   0   6        365.44        389.77        25.50 o                         
   0   0   6       2138.13       2056.28        86.15 o                         
   1   0   6        211.83        110.30        36.68 o                         
   2   0   6         50.12         39.76        59.45 o                         
   3   0   6       1823.86       1888.97       126.26 o                         
   4   0   6       2628.75       2409.22        57.29 o                         
   5   0   6        212.51        152.81        25.30 o                         
   6   0   6       4899.04       4813.79        68.31 o                         
   7   0   6       6817.37       6858.75        95.42 o                         
   8   0   6         85.91         62.22        33.82 o                         
   8   0   6        418.10        391.27       104.04 o                         
   9   0   6        167.98        -54.22       104.39 o                         
   9   0   6        101.27        172.99        87.95 o                         
  10   0   6        455.63        688.35       106.17 o                         
  10   0   6       1848.56       1939.27       146.44 o                         
  11   0   6        266.77        142.90       130.73 o                         
  12   0   6        885.97        900.88       146.53 o                         
 -12   1   6        104.57         83.73       133.27 o                         
 -11   1   6         49.08        -33.49        82.31 o                         
 -10   1   6       1080.27        955.01        48.83 o                         
  -9   1   6       4024.53       4085.05        69.16 o                         
  -8   1   6        224.71        192.22        35.96 o                         
  -7   1   6        307.89        316.35        28.95 o                         
  -6   1   6       5693.32       5947.34        67.58 o                         
  -5   1   6        101.43        138.67        17.53 o                         
  -4   1   6       6652.90       6699.27        62.48 o                         
  -3   1   6        166.49        167.12        13.06 o                         
  -2   1   6        318.89        354.61        16.39 o                         
  -1   1   6       7920.73       7709.42        83.46 o                         
   0   1   6       2293.02       2101.47        53.80 o                         
   1   1   6         17.59         25.55        20.71 o                         
   2   1   6       2105.55       2142.28       121.98 o                         
   3   1   6        845.05       1064.27        97.71 o                         
   4   1   6        663.72        640.17       104.13 o                         
   5   1   6         63.95        112.44        28.09 o                         
   6   1   6       1280.67       1269.03        27.83 o                         
   7   1   6       4098.75       4221.85        71.71 o                         
   7   1   6       5420.49       5005.55       182.33 o                         
   8   1   6       1415.60       1403.97        46.18 o                         
   8   1   6        769.13        749.00        66.99 o                         
   9   1   6       2341.96       2448.61        85.92 o                         
   9   1   6       1252.58       1295.18       119.63 o                         
  10   1   6       3589.14       3662.32       175.96 o                         
  10   1   6       6554.09       6962.64       217.09 o                         
  11   1   6         20.01       -127.49       131.19 o                         
  13   1   6        326.31        224.09       155.60 o                         
 -12   2   6         95.64        207.30        93.33 o                         
 -11   2   6          4.40         39.39        62.26 o                         
 -10   2   6         40.71          6.63        52.97 o                         
  -9   2   6          7.93         69.96        37.91 o                         
  -8   2   6          2.07        -37.31        37.31 o                         
  -7   2   6       1472.71       1473.98        36.49 o                         
  -6   2   6        193.21        227.29        21.54 o                         
  -5   2   6       2892.02       2909.43        33.78 o                         
  -4   2   6       8722.78       8768.65        79.25 o                         
  -3   2   6       5326.06       5461.60        52.20 o                         
  -2   2   6       8964.45       9851.86        91.04 o                         
  -1   2   6       4189.28       4672.10        51.36 o                         
   0   2   6      11664.42      11805.60       138.57 o                         
   1   2   6         31.45         44.07        17.39 o                         
   2   2   6       2702.23       2942.57        65.27 o                         
   3   2   6       9008.20       8838.05       390.72 o                         
   4   2   6        908.39        867.24       106.77 o                         
   5   2   6       2914.85       2960.50        75.66 o                         
   6   2   6       7098.83       7537.28       163.46 o                         
   6   2   6       4270.16       3162.38       112.81 o                         
   7   2   6       8616.41       9245.57       143.47 o                         
   7   2   6       6420.01       6620.67       217.93 o                         
   8   2   6        739.85        688.06       109.86 o                         
   8   2   6        100.45         35.89        60.29 o                         
   9   2   6        177.81        260.35        81.39 o                         
   9   2   6       1229.98       1641.50       132.32 o                         
  10   2   6        321.63        451.62       100.78 o                         
  10   2   6       3351.72       3650.71       184.72 o                         
  11   2   6        303.35        342.27       112.57 o                         
 -12   3   6         32.12         -8.31        65.43 o                         
 -11   3   6         44.68        -11.65        61.41 o                         
 -10   3   6       2085.42       2102.93        68.25 o                         
  -9   3   6       4902.85       5000.34        95.18 o                         
  -8   3   6       1286.79       1149.14        38.60 o                         
  -7   3   6         11.34         13.86        27.94 o                         
  -6   3   6       1740.67       1678.71        26.84 o                         
  -5   3   6       1260.60       1180.18        22.13 o                         
  -4   3   6       1035.69       1047.87        21.18 o                         
  -3   3   6         79.40        140.47        15.18 o                         
  -2   3   6        308.05        386.66        15.24 o                         
  -1   3   6        824.24        819.66        19.62 o                         
   0   3   6        319.08        282.43        14.67 o                         
   1   3   6       3212.26       2886.64        55.09 o                         
   2   3   6       2271.66       2349.00        58.99 o                         
   3   3   6       1537.29       1643.40        57.84 o                         
   4   3   6      12161.23      12919.82       291.60 o                         
   5   3   6          3.66          4.13         6.38 o                         
   6   3   6       4414.34       4431.76       103.08 o                         
   6   3   6       5719.48       5629.11       189.88 o                         
   7   3   6       4237.58       4961.36       185.01 o                         
   7   3   6         94.31         99.68        35.93 o                         
   8   3   6        768.82        851.56       161.97 o                         
   8   3   6        443.87        434.68        97.60 o                         
   9   3   6       3178.48       3171.79        78.07 o                         
   9   3   6       1719.61       1710.57       125.09 o                         
  10   3   6        558.55        662.45       122.06 o                         
  10   3   6        782.73        898.33       107.70 o                         
 -12   4   6        284.07        345.06        58.32 o                         
 -11   4   6          1.14        -37.94        47.52 o                         
 -10   4   6        374.50        413.50        46.66 o                         
  -9   4   6        179.14        156.39        40.72 o                         
  -8   4   6        112.44         73.64        37.35 o                         
  -7   4   6      11538.95      11227.41       133.37 o                         
  -6   4   6       2772.04       2844.47        33.06 o                         
  -5   4   6         20.36         12.73        14.81 o                         
  -4   4   6       6480.71       6757.42        61.11 o                         
  -3   4   6       5019.36       5503.52        50.97 o                         
  -2   4   6       4641.38       5076.44        50.02 o                         
  -1   4   6         45.66         45.93        14.68 o                         
   0   4   6       5628.42       5636.12        57.67 o                         
   1   4   6        259.92        283.96        18.66 o                         
   2   4   6        247.85        259.27        26.03 o                         
   3   4   6      15919.72      16411.91       364.52 o                         
   4   4   6      10407.28       9999.72       181.10 o                         
   5   4   6        395.99        333.03        21.08 o                         
   6   4   6      14136.48      10709.92       196.75 o                         
   6   4   6       9409.78       9526.93       281.47 o                         
   7   4   6      10364.85       9477.96       217.43 o                         
   7   4   6       5371.53       5132.80       181.06 o                         
   8   4   6         32.64         11.04        51.25 o                         
   8   4   6        390.56        325.63        99.00 o                         
   9   4   6        524.40        477.85        64.43 o                         
   9   4   6       1814.76       2167.95       140.35 o                         
  10   4   6        769.77        837.07       210.34 o                         
  11   4   6        121.02         -0.60       211.00 o                         
 -12   5   6         18.38        -40.88        53.68 o                         
 -11   5   6        515.92        379.53        47.58 o                         
 -10   5   6       1833.88       1588.82        56.56 o                         
  -9   5   6       2801.89       2843.77        61.59 o                         
  -8   5   6        139.34        135.05        29.68 o                         
  -7   5   6       1285.09       1299.70        39.81 o                         
  -6   5   6        218.46        207.23        18.90 o                         
  -5   5   6        398.45        394.11        16.30 o                         
  -4   5   6        129.15         93.55        14.33 o                         
  -3   5   6        205.79        197.82        15.33 o                         
  -2   5   6       1785.79       1964.68        27.40 o                         
  -1   5   6        788.85        801.17        20.58 o                         
   0   5   6       4146.31       4080.27        49.97 o                         
   1   5   6       6973.72       6900.39        80.94 o                         
   2   5   6         13.09         12.82        27.87 o                         
   3   5   6       9082.33       9659.87       183.35 o                         
   4   5   6       7156.86       6694.14        92.16 o                         
   5   5   6       1859.86       1731.48        33.95 o                         
   6   5   6       3449.44       3461.21        64.53 o                         
   6   5   6       8645.26       9587.65       286.38 o                         
   7   5   6        286.59        322.88        55.62 o                         
   7   5   6       5186.43       5845.88       204.32 o                         
   8   5   6        752.19        759.10        65.51 o                         
   8   5   6        402.36        396.81        96.26 o                         
   9   5   6        935.15        828.16       112.41 o                         
   9   5   6       1323.80       1376.18        82.72 o                         
   9   5   6       1071.86       1085.15       102.52 o                         
  10   5   6        164.69         82.25       181.89 o                         
  10   5   6        975.03       1142.25       120.29 o                         
  14   5   6        478.87        523.40       149.97 o                         
 -12   6   6       1281.72       1167.43        84.10 o                         
 -11   6   6         35.29         32.95        48.57 o                         
 -10   6   6         16.24         71.20        39.58 o                         
  -9   6   6        957.35        871.22        41.19 o                         
  -8   6   6         94.05         64.58        26.65 o                         
  -7   6   6       1485.98       1398.43        40.93 o                         
  -6   6   6        249.38        202.20        22.22 o                         
  -5   6   6       1156.05       1159.47        26.12 o                         
  -4   6   6        596.26        584.82        16.62 o                         
  -3   6   6        272.00        281.62        18.59 o                         
  -2   6   6       2536.96       2746.33        34.51 o                         
  -1   6   6        719.76        820.20        21.43 o                         
   0   6   6         42.01         56.02        17.71 o                         
   1   6   6       3121.06       3304.43        47.66 o                         
   2   6   6       2765.48       2974.79        55.62 o                         
   3   6   6       6415.43       6214.60       104.23 o                         
   4   6   6       1200.83       1055.24        33.47 o                         
   5   6   6        528.75        424.12        26.78 o                         
   5   6   6       1175.91       1133.63        88.59 o                         
   6   6   6       8931.08       8549.77       119.08 o                         
   6   6   6       6266.02       6114.92       199.93 o                         
   7   6   6         83.13        -20.37        57.46 o                         
   7   6   6        182.05        300.41        90.19 o                         
   8   6   6       1333.88       1393.21        93.45 o                         
   8   6   6       1051.07       1046.42       109.74 o                         
   8   6   6       1608.00       1516.65       103.65 o                         
   9   6   6        270.38        271.68        89.96 o                         
   9   6   6        282.54        290.13        94.04 o                         
  10   6   6       1360.18       1494.14       124.77 o                         
  11   6   6        284.93        265.26       120.63 o                         
  12   6   6        733.06        800.59       116.07 o                         
  13   6   6       1030.21       1301.20       149.68 o                         
  14   6   6        106.54        371.21       150.30 o                         
 -11   7   6        684.67        631.66        49.00 o                         
 -10   7   6       3392.89       3045.00        68.69 o                         
  -9   7   6       1655.04       1533.73        50.67 o                         
  -8   7   6        373.07        307.27        35.84 o                         
  -7   7   6       2944.80       2908.98        50.32 o                         
  -6   7   6        218.21        201.62        20.79 o                         
  -5   7   6        211.15        217.61        22.49 o                         
  -4   7   6        338.36        363.64        20.60 o                         
  -3   7   6       3943.38       4184.42        45.52 o                         
  -2   7   6         33.15         45.32        18.22 o                         
  -1   7   6        266.05        258.75        22.09 o                         
   0   7   6      16328.26      16725.07       162.34 o                         
   1   7   6      10682.13      11180.47       143.13 o                         
   2   7   6       5866.46       6165.24        84.63 o                         
   3   7   6       3008.18       2991.06        64.86 o                         
   4   7   6       4569.91       4411.17        73.51 o                         
   5   7   6        220.24        223.27        36.41 o                         
   6   7   6        386.82        380.85        44.38 o                         
   7   7   6       1154.31       1067.00       111.34 o                         
   7   7   6       2155.84       2149.29       110.47 o                         
   7   7   6       2167.86       1993.11        97.34 o                         
   8   7   6        488.96        390.01        87.36 o                         
   8   7   6        305.58        300.14        87.33 o                         
   9   7   6        852.10        791.14        62.33 o                         
  10   7   6        515.03        597.18       106.37 o                         
  11   7   6        998.29       1023.27       125.77 o                         
  12   7   6         38.70        -20.62       106.45 o                         
  13   7   6        132.47        164.20       113.92 o                         
 -11   8   6          8.98         23.10        47.61 o                         
 -10   8   6        287.63        357.68        45.87 o                         
  -9   8   6        584.96        508.12        41.65 o                         
  -8   8   6        207.17        221.56        36.90 o                         
  -7   8   6         19.67         13.48        25.93 o                         
  -6   8   6       1089.19       1168.61        31.90 o                         
  -5   8   6          0.72        -19.97        19.97 o                         
  -4   8   6        130.34        141.66        23.26 o                         
  -3   8   6       4807.55       5212.91        58.59 o                         
  -2   8   6       1357.55       1309.61        29.31 o                         
  -1   8   6       1297.05       1515.49        32.00 o                         
   0   8   6        102.42        112.02        22.53 o                         
   1   8   6       1654.01       1697.13        39.33 o                         
   2   8   6       9067.97       9788.92       125.84 o                         
   3   8   6       4153.47       3973.59        80.30 o                         
   4   8   6        564.76        531.70        42.78 o                         
   5   8   6        679.29        674.60        59.09 o                         
   6   8   6       5856.97       5515.47       124.78 o                         
   6   8   6       3731.44       3481.66       129.97 o                         
   7   8   6          0.09         -4.16        88.77 o                         
   7   8   6       2795.80       2959.50       130.40 o                         
   8   8   6        895.97        797.93        53.65 o                         
   9   8   6        149.20        107.23        53.01 o                         
  10   8   6       1083.33       1192.72        79.25 o                         
  11   8   6         27.81         63.62        79.25 o                         
  12   8   6         14.56        106.95        80.71 o                         
  13   8   6        902.58        866.18       102.46 o                         
 -11   9   6        134.56        177.67        57.63 o                         
 -10   9   6       2400.73       2382.35        64.14 o                         
  -9   9   6        415.41        305.18        44.88 o                         
  -8   9   6          0.24        -42.44        42.44 o                         
  -7   9   6        497.24        556.96        31.72 o                         
  -6   9   6         47.45         14.49        27.42 o                         
  -5   9   6       2427.40       2437.37        46.27 o                         
  -4   9   6        820.61        855.49        32.63 o                         
  -3   9   6       1764.57       1867.10        35.31 o                         
  -2   9   6        309.69        321.07        28.79 o                         
  -1   9   6        850.89        848.57        31.24 o                         
   0   9   6       4991.33       4934.15        64.53 o                         
   1   9   6       3410.39       3289.21        68.21 o                         
   2   9   6       3506.53       3363.82        61.68 o                         
   3   9   6       2429.16       2392.50        65.13 o                         
   4   9   6        140.31        103.81        50.35 o                         
   5   9   6        818.51        788.73        76.43 o                         
   5   9   6        375.83        344.78        81.80 o                         
   6   9   6       1755.73       1589.77        48.48 o                         
   7   9   6       2108.62       2062.81        65.55 o                         
   8   9   6        164.68        128.94        53.61 o                         
   9   9   6        558.01       1127.01       225.25 o                         
   9   9   7        564.52       1127.01       225.25 o                         
   9   9   6        558.01        559.03        54.91 o                         
  10   9   6       1012.76       1010.68        59.73 o                         
  11   9   6        897.17        910.79        72.68 o                         
  12   9   6        701.80        674.00        86.54 o                         
  13   9   6        446.30        502.34        81.80 o                         
 -10  10   6        349.48        334.36        49.69 o                         
  -9  10   6        189.57        217.79        46.70 o                         
  -8  10   6        182.54        197.69        44.53 o                         
  -7  10   6        287.97        260.17        33.39 o                         
  -6  10   6         24.87         14.09        34.89 o                         
  -5  10   6        222.14        184.59        32.40 o                         
  -4  10   6        125.09         99.48        26.99 o                         
  -3  10   6       3900.72       4037.65        73.26 o                         
  -2  10   6        899.26        872.14        34.95 o                         
  -1  10   6         26.73          8.79        33.41 o                         
   0  10   6          5.83         -0.78        40.27 o                         
   1  10   6          3.99         -0.71        30.67 o                         
   2  10   6       2738.79       2804.95        73.93 o                         
   3  10   6       3067.59       2662.69        94.62 o                         
   3  10   6       4679.65       4694.00       101.67 o                         
   4  10   6         20.38        -46.48        87.30 o                         
   4  10   6         11.37         -0.08        39.23 o                         
   5  10   6       1568.51       1509.66        49.78 o                         
   5  10   6       2038.24       2035.05       120.44 o                         
   6  10   6       2003.79       1935.86        41.85 o                         
   7  10   6        268.06        237.54        45.79 o                         
   8  10   6        453.65        372.31        49.84 o                         
   9  10   6        158.17        107.16        52.39 o                         
  10  10   6         93.61        114.12        55.87 o                         
  11  10   6        315.16        319.76        58.19 o                         
  12  10   6        148.84        119.80        64.99 o                         
  13  10   6        480.27        542.29        93.72 o                         
 -10  11   6        609.04        720.29        56.20 o                         
  -9  11   6         95.98         81.50        49.88 o                         
  -8  11   6          2.95        -24.09        46.59 o                         
  -7  11   6         77.82         41.99        38.69 o                         
  -6  11   6        117.08        101.78        38.45 o                         
  -5  11   6        750.47        766.86        41.63 o                         
  -4  11   6        686.84        779.04        37.97 o                         
  -3  11   6         46.67         86.65        38.64 o                         
  -2  11   6        928.60        918.88        48.59 o                         
  -1  11   6        465.65        487.74        42.75 o                         
   0  11   6       6013.53       5972.99       145.71 o                         
   1  11   6       1257.47       1283.09        60.84 o                         
   2  11   6        992.87        884.59        43.96 o                         
   2  11   6       1475.80       1557.65        75.87 o                         
   3  11   6       1985.65       1954.55        59.74 o                         
   3  11   6       2717.04       2782.43       141.02 o                         
   4  11   6       1427.89       1440.35        54.90 o                         
   5  11   6        688.77        742.60        30.46 o                         
   6  11   6        486.07        483.79        31.19 o                         
   7  11   6        510.34        537.93        41.85 o                         
   8  11   6        485.26        445.56        49.20 o                         
   9  11   6        345.53        329.57        49.85 o                         
  10  11   6       1156.67       1103.68        64.89 o                         
  11  11   6        266.63        168.60        59.64 o                         
  12  11   6        804.44        744.33        68.52 o                         
  13  11   6        222.44        291.58       145.16 o                         
  -9  12   6        242.63        250.11        53.70 o                         
  -8  12   6        103.78        161.16        53.29 o                         
  -7  12   6          1.21        -48.08        50.49 o                         
  -6  12   6         88.97         84.74        42.65 o                         
  -5  12   6       2408.87       2451.26        56.60 o                         
  -4  12   6        811.33        835.47        46.35 o                         
  -3  12   6       9640.98      10089.42       173.03 o                         
  -2  12   6       1472.79       1542.75        57.56 o                         
  -1  12   6          0.73         32.61        71.26 o                         
  -1  12   6          1.67        -26.41        84.40 o                         
   0  12   6       3142.20       3118.60       130.97 o                         
   0  12   6       3028.93       3234.38       110.28 o                         
   1  12   6       1811.95       1882.71        84.26 o                         
   1  12   6       4294.44       4144.28        95.01 o                         
   2  12   6        323.08        279.34        45.38 o                         
   3  12   6       2335.42       2362.48        57.30 o                         
   4  12   6       2020.24       1993.24        43.43 o                         
   5  12   6         34.82        -17.64        34.37 o                         
   6  12   6         79.89         51.62        31.21 o                         
   7  12   6       1029.41       1022.89        47.50 o                         
   8  12   6       1414.54       1308.41        58.47 o                         
   9  12   6         27.81        -51.93        51.93 o                         
  10  12   6         83.53        111.66        64.34 o                         
  11  12   6       1033.20       1132.77        66.57 o                         
  12  12   6        479.65        341.35        80.30 o                         
  -9  13   6        113.53        -34.32       112.50 o                         
  -8  13   6         36.38          9.19        55.44 o                         
  -7  13   6         38.40        -22.20        65.10 o                         
  -6  13   6        426.99        428.04        59.49 o                         
  -5  13   6        520.87        556.45        50.63 o                         
  -4  13   6        132.19        126.91        49.50 o                         
  -3  13   6        301.15        204.20       118.04 o                         
  -2  13   6          7.82         37.92        75.92 o                         
  -1  13   6       4170.90       4119.42       185.18 o
[truncated: 486,973 more chars]
